# Supplementary material for: New Insights into the Biological Functions of Essential TsaB/YeaZ Protein in Staphylococcus aureus
Source: Antibiotics (Basel). 2024 Apr 25;13(5):393. doi: 10.3390/antibiotics13050393 (PMC11117223; doi:10.3390/antibiotics13050393)
Supplement: Supplementary file 1 [file antibiotics-13-00393-s001.zip]

Archive with 6 entries (6 files):
- Figure S1.pdf
- Table S1.XLSX
- Table S2.XLSX
- Table S3.XLSX
- Table S4.XLSX
- Table S5.xlsx
