# Supplementary material for: New Insights into the Biological Functions of Essential TsaB/YeaZ Protein in Staphylococcus aureus
Source: Antibiotics (Basel). 2024 Apr 25;13(5):393. doi: 10.3390/antibiotics13050393 (PMC11117223; doi:10.3390/antibiotics13050393)
Supplement: Supplementary file 1 [file antibiotics-13-00393-s001.zip › Table S1.XLSX]

## Sheet: OD0.2
Table S1. Differentially expressed genes of WCUH29 at early log-phase (OD600nm = 0.2) by the depletion of TsaB/YeaZ
Gene id	MeanTPM (yeaZ_02)	MeanTPM (yeaZ02)	log2FoldChange	pValue	qValue	result	Name	Des.	GO	KEGG	COG
E5491_RS07510	42.5967	209.187	-2.29598	5.58444e-10	1.97364e-08	down	E5491_RS07510	DUF4889 domain-containing protein	GO:0016021	-	-
E5491_RS09075	7.63333	18.09	-1.24481	0.00949749	0.0457189	down	E5491_RS09075	hypothetical protein	-	-	-
E5491_RS11500	19.9767	109.073	-2.44891	2.10675e-27	3.09582e-25	down	tsaB	tRNA (adenosine(37)-N6)-threonylcarbamoyltransferase complex dimerization subunit type 1 TsaB	GO:0005737;GO:0002949	-	COG1214-Inactive homolog of metal-dependent proteases, putative molecular chaperone[O]
E5491_RS04180	3.20667	7.02667	-1.13177	0.00119654	0.0090781	down	E5491_RS04180	hypothetical protein	GO:0009986	-	-
E5491_RS11985	62.53	147.573	-1.23881	1.45931e-07	3.45287e-06	down	E5491_RS11985	membrane protein	GO:0016021	-	COG4270-Predicted membrane protein[S]
E5491_RS12665	27.5667	82.96	-1.58949	2.55732e-05	0.000362439	down	E5491_RS12665	hypothetical protein	-	-	-
E5491_RS09240	110.887	232.75	-1.0697	0.00237341	0.015842	down	E5491_RS09240	TSUP family transporter	GO:0016021;GO:0005886	-	-
E5491_RS00990	4.47333	10.3733	-1.21346	0.00201703	0.0139394	down	E5491_RS00990	sugar ABC transporter permease	GO:0016021;GO:0006810;GO:0008643;GO:0005886	K15771-ko02010 ABC transporters	COG1175-ABC-type sugar transport systems, permease components[G]
E5491_RS00995	3.14667	7.52667	-1.25819	0.00165332	0.0119588	down	E5491_RS00995	sugar ABC transporter permease	GO:0055052;GO:0016021;GO:0006810;GO:0008643;GO:0005886	K15772-ko02010 ABC transporters	COG3833-ABC-type maltose transport systems, permease component[G]
E5491_RS04985	6.74	43.0667	-2.67575	0.000214274	0.00229216	down	E5491_RS04985	TM2 domain-containing protein	GO:0016021;GO:0005886	-	-
E5491_RS03185	19.4867	79.0633	-2.02052	9.14065e-10	3.07478e-08	down	adhP	alcohol dehydrogenase AdhP	GO:0008270;GO:0004022	K13953-ko00626 Naphthalene degradation;ko00071 Fatty acid degradation;ko00982 Drug metabolism - cytochrome P450;ko00980 Metabolism of xenobiotics by cytochrome P450;ko00010 Glycolysis / Gluconeogenesis;ko00830 Retinol metabolism;ko00625 Chloroalkane and chloroalkene degradation;ko01220 Degradation of aromatic compounds;ko00350 Tyrosine metabolism	COG1064-Zn-dependent alcohol dehydrogenases[R]
E5491_RS07535	14.4667	81.3567	-2.49153	4.14066e-09	1.27041e-07	down	E5491_RS07535	YppE family protein	-	-	-
E5491_RS03475	103.74	375.343	-1.85524	8.6197e-11	3.25219e-09	down	E5491_RS03475	DUF47 domain-containing protein	-	-	COG1392-Phosphate transport regulator (distant homolog of PhoU)[P]
E5491_RS00985	1.43333	3.12333	-1.12371	0.00550492	0.030315	down	E5491_RS00985	extracellular solute-binding protein	GO:0005363;GO:0005886	K15770-ko02010 ABC transporters	COG2182-Maltose-binding periplasmic proteins/domains[G]
E5491_RS01450	18.38	48.9633	-1.41357	0.00082232	0.00673724	down	E5491_RS01450	formate/nitrite transporter family protein	GO:0005215;GO:0016021;GO:0015707;GO:0005887;GO:0015513	-	COG2116-Formate/nitrite family of transporters[P]
E5491_RS09580	4.70333	14.9967	-1.67289	0.000754901	0.00629159	down	E5491_RS09580	RNA polymerase sigma factor SigS	GO:0003700;GO:0016987;GO:0006352;GO:0003677	-	-
E5491_RS06910	55.0233	116.533	-1.08263	0.000475772	0.0045385	down	E5491_RS06910	hypothetical protein	-	-	-
E5491_RS10370	3.63667	11.7	-1.68582	2.64634e-06	4.53287e-05	down	E5491_RS10370	hypothetical protein	GO:0016021	-	-
E5491_RS08050	19.3833	47.9	-1.30521	2.00131e-05	0.000289516	down	E5491_RS08050	hypothetical protein	-	-	-
E5491_RS05430	6.59	26.41	-2.00273	0.000383269	0.00378122	down	E5491_RS05430	hypothetical protein	-	-	-
E5491_RS11415	27.9533	70.8433	-1.34161	2.13379e-07	4.80447e-06	down	E5491_RS11415	accessory gene regulator ArgB-like protein	GO:0009372;GO:0008233;GO:0009405;GO:0016021;GO:0005886	K07813-ko02024 Quorum sensing;ko02020 Two-component system	COG4512-Membrane protein putatively involved in post-translational modification of the autoinducing quorum-sensing peptide[OTK]
E5491_RS02800	3.99	11.8833	-1.57448	0.000801962	0.00662449	down	E5491_RS02800	RNA polymerase sigma factor	GO:0003700;GO:0016987;GO:0006352;GO:0003677	-	-
E5491_RS09595	1.04667	3.23	-1.62573	0.00573056	0.0310674	down	sdpA	CPBP family intramembrane metalloprotease SdpA	GO:0016021;GO:0005886	-	-
E5491_RS08915	43.1467	100.27	-1.21657	8.5269e-07	1.61953e-05	down	mreD	rod shape-determining protein MreD	GO:0016021;GO:0008360	-	-
E5491_RS14090	5.68333	15.83	-1.47785	2.70949e-07	5.81915e-06	down	E5491_RS14090	ABC transporter permease	GO:0016021;GO:0006810	-	-
E5491_RS01125	73.31	1027.33	-3.80875	0.000399673	0.0039017	down	E5491_RS01125	L-lactate dehydrogenase	GO:0004459;GO:0005737;GO:0006096	K00016-ko00620 Pyruvate metabolism;ko00270 Cysteine and methionine metabolism;ko00010 Glycolysis / Gluconeogenesis;ko04922 Glucagon signaling pathway;ko00640 Propanoate metabolism	COG0039-Malate/lactate dehydrogenases[C]
E5491_RS10415	23.2867	64.8033	-1.47656	0.00644484	0.0340795	down	E5491_RS10415	tRNA-Leu	-	-	-
E5491_RS03610	3.97667	13.84	-1.79921	0.00028571	0.00289023	down	E5491_RS03610	hypothetical protein	-	-	-
E5491_RS05735	8.56	31.2967	-1.87033	0.00418244	0.0241767	down	E5491_RS05735	tRNA-Arg	-	-	-
E5491_RS12220	35.91	77.8667	-1.11662	0.000860718	0.00700619	down	E5491_RS12220	hypothetical protein	-	-	-
E5491_RS12950	27.3567	54.8733	-1.00421	1.37345e-06	2.49005e-05	down	sdpB	CPBP family intramembrane metalloprotease SdpB	GO:0008233;GO:0016021	-	-
E5491_RS13235	47.1533	322.033	-2.77178	0.000230043	0.00243288	down	E5491_RS13235	L-lactate permease	GO:0015129;GO:0005887	-	COG1620-L-lactate permease[C]
E5491_RS00895	2.56667	6.09	-1.24655	0.00239635	0.0158922	down	E5491_RS00895	hypothetical protein	GO:0016021	-	-
E5491_RS05715	11.2367	55.6533	-2.30825	7.57901e-10	2.58056e-08	down	E5491_RS05715	hypothetical protein	GO:0016021	-	-
E5491_RS01040	16.1867	385.453	-4.57368	6.74765e-07	1.33613e-05	down	pflB	formate C-acetyltransferase	GO:0005737;GO:0006006;GO:0005975;GO:0008861	K00656-ko00650 Butanoate metabolism;ko00620 Pyruvate metabolism;ko00640 Propanoate metabolism	COG1882-Pyruvate-formate lyase[C]
E5491_RS01045	22.4633	491.02	-4.45014	3.0318e-07	6.46166e-06	down	pflA	pyruvate formate lyase-activating protein	GO:0005737;GO:0051539;GO:0016829;GO:0006006;GO:0046872;GO:0043365	-	COG1180-Pyruvate-formate lyase-activating enzyme[O]
E5491_RS05120	12.2533	25.05	-1.03164	0.000272242	0.00279084	down	purE	5-(carboxyamino)imidazole ribonucleotide mutase	GO:0034023;GO:0006189	K01588-ko00230 Purine metabolism	COG0041-Phosphoribosylcarboxyaminoimidazole (NCAIR) mutase[F]
E5491_RS05635	20.6233	47.6667	-1.2087	9.74383e-08	2.4075e-06	down	scb	complement inhibitor SCIN-B	GO:0005576;GO:0009405	K14199-ko05150 Staphylococcus aureus infection	-
E5491_RS03150	2.18	4.47	-1.03595	0.00429733	0.0246875	down	E5491_RS03150	DUF443 family protein	GO:0016021	-	-
E5491_RS02730	71.2133	157.153	-1.14195	3.15134e-07	6.61545e-06	down	E5491_RS02730	NupC/NupG family nucleoside CNT transporter	GO:0005337;GO:0016021;GO:0015213;GO:0015861;GO:0005887;GO:0015506;GO:0015212	-	COG1972-Nucleoside permease[F]
E5491_RS13425	1.92667	7.23667	-1.90922	0.00201847	0.0139394	down	E5491_RS13425	hypothetical protein	GO:0016021	-	-
E5491_RS09715	18.7467	45.98	-1.29437	0.000523886	0.00482736	down	E5491_RS09715	transposase	-	-	-
E5491_RS08740	59.7633	135.927	-1.1855	8.13163e-07	1.56576e-05	down	E5491_RS08740	O-methyltransferase	GO:0046872;GO:0008171	-	COG4122-Predicted O-methyltransferase[R]
E5491_RS01890	3.77	8.91	-1.24086	0.000100937	0.00120951	down	E5491_RS01890	hypothetical protein	-	-	-
E5491_RS01895	25.6867	56.3033	-1.1322	1.13939e-08	3.27956e-07	down	E5491_RS01895	hypothetical protein	-	-	-
E5491_RS07490	2.23	6.41	-1.52328	0.00352126	0.02128	down	ald	alanine dehydrogenase	GO:0000286;GO:0042853	K00259-ko00250 Alanine, aspartate and glutamate metabolism;ko00430 Taurine and hypotaurine metabolism	COG0686-Alanine dehydrogenase[E]
E5491_RS09435	6.14333	16.0033	-1.38128	0.00188737	0.0132469	down	E5491_RS09435	PepSY domain-containing protein	GO:0016021	-	COG5584-Predicted small secreted protein[S]
E5491_RS04445	148.187	354.177	-1.25705	0.000645808	0.00554799	down	dltC	D-alanine--poly(phosphoribitol) ligase subunit 2	GO:0036370;GO:0047473;GO:0071555;GO:0008360;GO:0070395;GO:0005524	K14188-ko02020 Two-component system;ko00473 D-Alanine metabolism;ko05150 Staphylococcus aureus infection;ko01503 Cationic antimicrobial peptide (CAMP) resistance	-
E5491_RS03710	16.96	45.5967	-1.42679	1.48484e-05	0.00022409	down	E5491_RS03710	hypothetical protein	GO:0016021	-	-
E5491_RS01625	0.973333	3.14	-1.68976	0.0048293	0.026913	down	E5491_RS01625	MepB family protein	-	-	COG4815-Uncharacterized protein conserved in bacteria[S]
E5491_RS07485	2.15667	6.45667	-1.58199	0.0005532	0.00503105	down	tdcB	bifunctional threonine ammonia-lyase/L-serine ammonia-lyase TdcB	GO:0006567;GO:0004794;GO:0030170;GO:0070689;GO:0000166	K01754-ko00260 Glycine, serine and threonine metabolism;ko01230 Biosynthesis of amino acids;ko01200 Carbon metabolism;ko00290 Valine, leucine and isoleucine biosynthesis	COG1171-Threonine dehydratase[E]
E5491_RS07480	8.25	25.3933	-1.62198	9.06876e-06	0.000143051	down	E5491_RS07480	amino acid permease	GO:0015297;GO:0016021;GO:0015171;GO:0005887;GO:0015179	-	COG1113-Gamma-aminobutyrate permease and related permeases[E]
E5491_RS01405	2.28	5.73	-1.3295	0.00612101	0.0327287	down	E5491_RS01405	DUF5080 family protein	GO:0016021	-	-
E5491_RS10620	11.5633	23.78	-1.04019	3.84815e-06	6.43355e-05	down	E5491_RS10620	membrane protein	GO:0016021	K09692-ko02010 ABC transporters	-
E5491_RS00105	16.1567	46.31	-1.51919	0.00446401	0.0253839	down	E5491_RS00105	tRNA-Asp	-	-	-
E5491_RS05860	18.7767	51.7433	-1.46243	2.37612e-05	0.000338475	down	lspA	signal peptidase II	GO:0016021;GO:0004190;GO:0005886	K03101-ko03060 Protein export	COG0597-Lipoprotein signal peptidase[MU]
E5491_RS10195	2.81667	13.8733	-2.30025	0.000170183	0.00188552	down	E5491_RS10195	hypothetical protein	GO:0006310;GO:0003677	-	-
E5491_RS09790	1.49667	3.54	-1.242	0.00359775	0.0216953	down	E5491_RS09790	DUF1828 domain-containing protein	-	-	-
E5491_RS10445	2339.32	4914.57	-1.07098	0.00471463	0.0264322	down	E5491_RS10445	tRNA-Tyr	-	-	-
E5491_RS14370	7.83333	15.93	-1.02405	0.00648166	0.0341449	down	E5491_RS14370	GNAT family N-acetyltransferase	GO:0016747;GO:0008080	-	-
E5491_RS04100	16.9033	45.3467	-1.42369	3.61153e-05	0.000480161	down	E5491_RS04100	hypothetical protein	GO:0016021	-	-
E5491_RS02645	91.3933	183.54	-1.00593	0.00717719	0.0371087	down	E5491_RS02645	tRNA-Thr	-	-	-
E5491_RS10290	31.6567	80.43	-1.34522	1.28585e-06	2.3619e-05	down	E5491_RS10290	HIT family protein	GO:0003824	-	COG0537-Diadenosine tetraphosphate (Ap4A) hydrolase and other HIT family hydrolases[FGR]
E5491_RS04580	11.7767	25.22	-1.09864	0.00830063	0.0409995	down	E5491_RS04580	argininosuccinate synthase	GO:0004055;GO:0005737;GO:0006526;GO:0005524	K01940-ko01230 Biosynthesis of amino acids;ko00220 Arginine biosynthesis;ko00250 Alanine, aspartate and glutamate metabolism	COG0137-Argininosuccinate synthase[E]
E5491_RS04920	72.2567	164.527	-1.18712	4.6337e-07	9.30741e-06	down	E5491_RS04920	YkvS family protein	-	-	COG4873-Uncharacterized protein conserved in bacteria[S]
E5491_RS10470	1225.83	2753.93	-1.16774	2.68926e-05	0.000373554	down	E5491_RS10470	tRNA-Ser	-	-	-
E5491_RS07035	98.6533	215.757	-1.12897	0.000734014	0.00617279	down	plsY	glycerol-3-phosphate 1-O-acyltransferase PlsY	GO:0016021;GO:0008654;GO:0043772;GO:0005886	K08591-ko00561 Glycerolipid metabolism;ko00564 Glycerophospholipid metabolism	COG0344-Predicted membrane protein[S]
E5491_RS14600	0.626667	4.48667	-2.83987	0.00763841	0.038846	down	E5491_RS14600	sterile alpha motif-like domain-containing protein	-	-	-
E5491_RS09690	5.04667	16.28	-1.6897	1.10482e-05	0.00017137	down	E5491_RS09690	DUF3969 family protein	-	-	-
E5491_RS14915	1.06667	2.68333	-1.33092	0.00566101	0.0307501	down	E5491_RS14915	capsular polysaccharide biosynthesis protein CapA	GO:0016021;GO:0009103;GO:0045227;GO:0005886	-	COG3944-Capsular polysaccharide biosynthesis protein[M]
E5491_RS06880	6.61333	19.7567	-1.57889	3.69018e-07	7.57572e-06	down	E5491_RS06880	hypothetical protein	-	-	-
E5491_RS14150	5.99667	17.5333	-1.54787	2.2775e-07	5.04664e-06	down	E5491_RS14150	peptide ABC transporter permease	GO:0016021;GO:0005886	K16916-ko02010 ABC transporters	-
E5491_RS05050	32.0533	67.35	-1.0712	5.83031e-08	1.52133e-06	down	E5491_RS05050	MarR family transcriptional regulator	GO:0003700;GO:0006351;GO:0003677	-	-
E5491_RS00460	50.5267	127.153	-1.33145	2.04842e-06	3.5523e-05	down	sarS	HTH-type transcriptional regulator SarS	GO:0003700;GO:0005737;GO:0009405;GO:0006351;GO:0003677	-	-
E5491_RS05545	8.67667	19.2033	-1.14614	8.16179e-05	0.00099077	down	E5491_RS05545	CvpA family protein	GO:0009403;GO:0016021;GO:0005886	-	COG1286-Uncharacterized membrane protein, required for colicin V production[R]
E5491_RS03310	615.38	1246.33	-1.01814	0.000142485	0.0016304	down	E5491_RS03310	metal ABC transporter substrate-binding protein	GO:0007155;GO:0046872;GO:0030001;GO:0005886	K19975-ko02010 ABC transporters	COG0803-ABC-type metal ion transport system, periplasmic component/surface adhesin[P]
E5491_RS14920	0.813333	5.52667	-2.76449	1.4516e-06	2.61475e-05	down	icaR	ica operon transcriptional regulator IcaR	GO:0006355;GO:0006351;GO:0003677	-	COG1309-Transcriptional regulator[K]
E5491_RS09680	56.7933	129.623	-1.19053	8.53071e-11	3.25219e-09	down	E5491_RS09680	DUF4352 domain-containing protein	GO:0016021	-	-
E5491_RS06410	1223.42	2854.68	-1.22241	0.0056098	0.0306237	down	rplS	50S ribosomal protein L19	GO:0003735;GO:0005840;GO:0006412	K02884-ko03010 Ribosome	COG0335-Ribosomal protein L19[J]
E5491_RS03860	1.37333	3.51333	-1.35516	0.00102581	0.00811417	down	E5491_RS03860	iron chelate uptake ABC transporter family permease subunit	GO:0005215;GO:0016021;GO:0005886	K02015-ko02010 ABC transporters	COG4605-ABC-type enterochelin transport system, permease component[P]
E5491_RS12995	19.2567	51.4167	-1.41688	6.07168e-05	0.000753428	down	E5491_RS12995	hypothetical protein	-	-	-
E5491_RS14230	7.88	22.1333	-1.48995	1.17323e-07	2.82385e-06	down	cidA	holin-like murein hydrolase modulator CidA	GO:0019835;GO:0012501;GO:0016021;GO:0016787;GO:0005886	-	COG1380-Putative effector of murein hydrolase LrgA[R]
E5491_RS08315	2.90667	11.2	-1.94606	3.17962e-07	6.62499e-06	down	E5491_RS08315	hypothetical protein	-	-	-
E5491_RS00925	2.65333	5.89333	-1.15128	0.00251355	0.0164352	down	E5491_RS00925	stage II sporulation protein M	GO:0016021	-	COG1300-Uncharacterized membrane protein[S]
E5491_RS10935	1.69	8.79667	-2.37993	0.000498922	0.0046433	down	E5491_RS10935	hypothetical protein	GO:0016021	-	-
E5491_RS04970	179.173	408.227	-1.18801	0.000272886	0.00279084	down	E5491_RS04970	DoxX family protein	GO:0019439;GO:0016021;GO:0016491;GO:0009636;GO:0005886	-	-
E5491_RS14135	134.837	347	-1.36372	0.000133863	0.00153805	down	E5491_RS14135	D-lactate dehydrogenase	GO:0051287;GO:0008720	K03778-ko00620 Pyruvate metabolism	COG1052-Lactate dehydrogenase and related dehydrogenases[CHR]
E5491_RS13390	0.903333	3.43	-1.92488	0.000166122	0.00186197	down	E5491_RS13390	nitrate reductase subunit alpha	GO:0042126;GO:0008940;GO:0009325;GO:0051539;GO:0030151;GO:0042128;GO:0005886;GO:0009055	K00370-ko02020 Two-component system;ko00910 Nitrogen metabolism	COG5013-Nitrate reductase alpha subunit[C]
E5491_RS05765	1928.38	4193.45	-1.12075	2.06319e-05	0.000296929	down	mraZ	division/cell wall cluster transcriptional repressor MraZ	GO:0005737;GO:0003700;GO:0006351;GO:0003677;GO:0009295;GO:0051301	-	COG2001-Uncharacterized protein conserved in bacteria[S]
E5491_RS04960	25.6433	185.023	-2.85105	7.59027e-16	4.70934e-14	down	E5491_RS04960	hypothetical protein	GO:0016021	-	-
E5491_RS03885	9.69667	23.45	-1.27403	0.000144234	0.001637	down	E5491_RS03885	GrpB family protein	-	-	-
E5491_RS01015	24.6433	94.3267	-1.93647	7.77654e-07	1.51833e-05	down	E5491_RS01015	isoprenylcysteine carboxyl methyltransferase family protein	GO:0016021;GO:0004671;GO:0005886	-	COG1755-Uncharacterized protein conserved in bacteria[S]
E5491_RS11295	26.7867	71.5033	-1.4165	2.20296e-07	4.92053e-06	down	E5491_RS11295	DUF2513 domain-containing protein	-	-	-
E5491_RS00270	2.61	7.18	-1.45993	0.000118036	0.00138963	down	E5491_RS00270	hypothetical protein	-	-	-
E5491_RS00450	1112.79	3413.71	-1.61715	9.20763e-07	1.73701e-05	down	spa	staphylococcal protein A	GO:0005618;GO:0016020;GO:0005576;GO:0009405	K14196-ko05150 Staphylococcus aureus infection	-
E5491_RS01900	295.94	846.217	-1.51572	5.26636e-05	0.000662327	down	E5491_RS01900	protein-export chaperone SecB	GO:0015031;GO:0051262	-	-
E5491_RS12865	8.48333	19.9567	-1.23417	7.11288e-10	2.45175e-08	down	E5491_RS12865	helix-turn-helix transcriptional regulator	GO:0043565;GO:0003700;GO:0005829;GO:0006355;GO:0006351;GO:0000987	-	COG2207-AraC-type DNA-binding domain-containing proteins[K]
E5491_RS10965	2.95667	7.17	-1.278	0.00224306	0.0152005	down	pmtD	phenol-soluble modulin export ABC transporter permease subunit PmtD	GO:0016021;GO:0006810	-	-
E5491_RS11190	24.77	6.73667	1.87849	0.00011961	0.00139146	up	E5491_RS11190	hypothetical protein	-	-	-
E5491_RS11350	32.74	9.43	1.79572	1.63905e-09	5.32119e-08	up	sph	sphingomyelin phosphodiesterase	-	-	-
E5491_RS13030	68.59	12.1433	2.49783	4.75776e-21	4.91987e-19	up	E5491_RS13030	amidohydrolase	GO:0016787;GO:0008152	-	COG1473-Metal-dependent amidase/aminoacylase/carboxypeptidase[R]
E5491_RS06840	57.8667	26.9467	1.10263	1.96458e-05	0.000286052	up	cls	cardiolipin synthase	GO:0016021;GO:0032049;GO:0008808;GO:0005886	K06131-ko00564 Glycerophospholipid metabolism	COG1502-Phosphatidylserine/phosphatidylglycerophosphate/cardiolipin synthases and related enzymes[I]
E5491_RS14205	28.89	12.7733	1.17744	0.00803961	0.0404443	up	E5491_RS14205	thioredoxin family protein	GO:0006662;GO:0015035;GO:0045454;GO:0005623	-	-
E5491_RS11170	5.64	2.05333	1.45773	0.0012958	0.00964763	up	E5491_RS11170	phage portal protein	-	-	-
E5491_RS06335	6.48	2.03	1.67451	0.010513	0.0493314	up	E5491_RS06335	DUF2977 domain-containing protein	-	-	-
E5491_RS12980	51.27	19.56	1.39021	0.000170112	0.00188552	up	E5491_RS12980	hypothetical protein	GO:0016021	-	-
E5491_RS12985	207.19	80.7533	1.35936	1.60721e-08	4.53266e-07	up	E5491_RS12985	HAD family hydrolase	GO:0016787;GO:0008152	-	COG0637-Predicted phosphatase/phosphohexomutase[R]
E5491_RS00730	62.2433	23.1667	1.42587	7.25696e-07	1.42686e-05	up	wecB	type 8 capsular polysaccharide synthesis protein Cap8P	GO:0005737;GO:0019350;GO:0008761;GO:0071555	K01791-ko00520 Amino sugar and nucleotide sugar metabolism	COG0381-UDP-N-acetylglucosamine 2-epimerase[M]
E5491_RS02910	64.2067	27.7133	1.21214	2.95294e-06	4.99673e-05	up	E5491_RS02910	branched-chain amino acid aminotransferase	GO:0052654;GO:0052655;GO:0052656;GO:0009098;GO:0009099;GO:0009097	K00826-ko00270 Cysteine and methionine metabolism;ko00280 Valine, leucine and isoleucine degradation;ko00770 Pantothenate and CoA biosynthesis;ko01230 Biosynthesis of amino acids;ko01210 2-Oxocarboxylic acid metabolism;ko00290 Valine, leucine and isoleucine biosynthesis	COG0115-Branched-chain amino acid aminotransferase/4-amino-4-deoxychorismate lyase[EH]
E5491_RS02915	47.9	17.3767	1.46287	3.75434e-08	1.02766e-06	up	E5491_RS02915	HAD family hydrolase	GO:0000287;GO:0008152;GO:0004427	K01091-ko00630 Glyoxylate and dicarboxylate metabolism	COG0637-Predicted phosphatase/phosphohexomutase[R]
E5491_RS08695	45.4933	11.6767	1.96203	1.77284e-06	3.0936e-05	up	pxpA	5-oxoprolinase subunit PxpA	GO:0003824;GO:0005975	-	COG1540-Uncharacterized proteins, homologs of lactam utilization protein B[R]
E5491_RS04185	155.093	66.9067	1.21291	0.000176017	0.00194245	up	E5491_RS04185	thermonuclease family protein	GO:0004519;GO:0005576;GO:0003676;GO:0046872	-	COG1525-Micrococcal nuclease (thermonuclease) homologs[L]
E5491_RS06115	12.18	1.71333	2.82964	0.000300437	0.00302824	up	E5491_RS06115	DUF2483 family protein	-	-	-
E5491_RS06110	11.7667	2.87667	2.03224	0.00641624	0.0339927	up	E5491_RS06110	DUF1108 family protein	-	-	-
E5491_RS02350	77.2733	10.5133	2.87775	2.47055e-43	6.27071e-41	up	gltB	glutamate synthase large subunit	GO:0005737;GO:0015930;GO:0051538;GO:0019676;GO:0097054;GO:0004355;GO:0006537;GO:0046872	K00265-ko01230 Biosynthesis of amino acids;ko00250 Alanine, aspartate and glutamate metabolism;ko00910 Nitrogen metabolism	COG0069-Glutamate synthase domain 2[E]
E5491_RS02355	103.757	14.3967	2.8494	1.54282e-35	3.07682e-33	up	E5491_RS02355	glutamate synthase subunit beta	GO:0005737;GO:0097054;GO:0051536;GO:0004355;GO:0016491	K00266-ko01230 Biosynthesis of amino acids;ko00250 Alanine, aspartate and glutamate metabolism;ko00910 Nitrogen metabolism	COG0493-NADPH-dependent glutamate synthase beta chain and related oxidoreductases[ER]
E5491_RS10030	10.6167	2.34667	2.17765	0.00594422	0.0320391	up	E5491_RS10030	transcriptional activator RinB	GO:0006355;GO:0006351	-	-
E5491_RS14555	103.497	33.4333	1.63023	1.34119e-06	2.44746e-05	up	E5491_RS14555	amino acid permease	GO:0015297;GO:0016021;GO:0015171;GO:0005887;GO:0015179	-	COG1113-Gamma-aminobutyrate permease and related permeases[E]
E5491_RS06925	109.113	46.9067	1.21796	1.11744e-05	0.000172369	up	E5491_RS06925	catalase	GO:0046872;GO:0042744;GO:0006979;GO:0020037;GO:0004096	K03781-ko04146 Peroxisome;ko00380 Tryptophan metabolism;ko04011 MAPK signaling pathway - yeast;ko04212 Longevity regulating pathway - worm;ko04213 Longevity regulating pathway - multiple species;ko04068 FoxO signaling pathway;ko01200 Carbon metabolism;ko00630 Glyoxylate and dicarboxylate metabolism;ko05014 Amyotrophic lateral sclerosis (ALS);ko04211 Longevity regulating pathway - mammal	COG0753-Catalase[P]
E5491_RS11345	17.54	6.69667	1.38913	3.02449e-05	0.000409921	up	E5491_RS11345	site-specific integrase	GO:0005737;GO:0006310;GO:0015074;GO:0051301;GO:0003677;GO:0007059;GO:0007049	-	-
E5491_RS11340	30.6	10.78	1.50517	5.29061e-05	0.000662394	up	E5491_RS11340	Abi family protein	-	-	-
E5491_RS14050	50.5833	13.0233	1.95756	1.86462e-07	4.23253e-06	up	E5491_RS14050	DUF2188 domain-containing protein	-	-	COG4876-Uncharacterized protein conserved in bacteria[S]
E5491_RS14560	80.9533	4.82333	4.06899	8.92434e-39	2.0764e-36	up	E5491_RS14560	aspartate aminotransferase family protein	GO:0008483;GO:0016853;GO:0030170	K00823-ko00650 Butanoate metabolism;ko00410 beta-Alanine metabolism;ko00250 Alanine, aspartate and glutamate metabolism;ko00640 Propanoate metabolism	COG0160-4-aminobutyrate aminotransferase and related aminotransferases[E]
E5491_RS11165	14.23	4.50667	1.6588	1.66257e-06	2.9379e-05	up	E5491_RS11165	Clp protease ClpP	GO:0005737;GO:0004252	-	COG0740-Protease subunit of ATP-dependent Clp proteases[OU]
E5491_RS11160	13.6133	4.26667	1.67384	1.56664e-08	4.46332e-07	up	E5491_RS11160	phage major capsid protein	-	-	-
E5491_RS10170	6.01667	1.52	1.98489	0.000886778	0.00715574	up	E5491_RS10170	ORF6C domain-containing protein	-	-	COG3617-Prophage antirepressor[K]
E5491_RS06320	11.2633	4.12333	1.44975	0.000114853	0.00135877	up	E5491_RS06320	phage tail protein	-	-	-
E5491_RS06215	25.17	3.78667	2.7327	7.66517e-06	0.000122995	up	E5491_RS06215	transcriptional activator RinB	GO:0006355;GO:0006351	-	-
E5491_RS00725	73.8567	20.2967	1.86349	1.61899e-12	7.2907e-11	up	E5491_RS00725	type 8 capsular polysaccharide synthesis protein Cap8O	GO:0051287;GO:0000271;GO:0016628;GO:0016616;GO:0089714	K02472-ko00520 Amino sugar and nucleotide sugar metabolism	COG0677-UDP-N-acetyl-D-mannosaminuronate dehydrogenase[M]
E5491_RS06210	16.04	3.10667	2.36823	0.00147075	0.0108346	up	E5491_RS06210	DUF1381 domain-containing protein	-	-	-
E5491_RS00720	71.8433	22.1867	1.69516	3.77422e-10	1.35098e-08	up	capN	capsular polysaccharide type 5/8 biosynthesis epimerase CapN	GO:0009243;GO:0003824;GO:0050662;GO:0003978;GO:0006012	K01784-ko00520 Amino sugar and nucleotide sugar metabolism;ko00052 Galactose metabolism	COG0451-Nucleoside-diphosphate-sugar epimerases[MG]
E5491_RS02900	4.84667	2.28667	1.08375	0.008391	0.0413186	up	E5491_RS02900	ribulokinase	GO:0019569;GO:0008741;GO:0005524	K00853-ko00040 Pentose and glucuronate interconversions	COG1069-Ribulose kinase[C]
E5491_RS14960	0.836667	0.03	4.80162	0.00379484	0.022591	up	hisF	imidazole glycerol phosphate synthase subunit HisF	GO:0000107;GO:0005737;GO:0000105;GO:0016829	K02500-ko01230 Biosynthesis of amino acids;ko00340 Histidine metabolism	COG0107-Imidazoleglycerol-phosphate synthase[E]
E5491_RS01675	7.67667	3.49333	1.13588	0.0083115	0.0409995	up	E5491_RS01675	FTR1 family iron permease	GO:0055072;GO:0016021;GO:0005381;GO:0033573	-	COG0672-High-affinity Fe2+/Pb2+ permease[P]
E5491_RS06100	15.4033	5.03	1.61461	3.2593e-05	0.000437499	up	E5491_RS06100	phage repressor protein	-	-	COG3617-Prophage antirepressor[K]
E5491_RS06105	23.2233	6.95333	1.7398	0.00112289	0.00868448	up	E5491_RS06105	DUF1270 domain-containing protein	GO:0016021	-	-
E5491_RS11975	46.41	16.75	1.47027	1.64315e-07	3.7604e-06	up	E5491_RS11975	M20 family metallopeptidase	GO:0016787;GO:0032268;GO:0070062;GO:0016805;GO:0005654;GO:0008152;GO:0006508	-	COG1473-Metal-dependent amidase/aminoacylase/carboxypeptidase[R]
E5491_RS11970	43.85	16.04	1.4509	1.20356e-05	0.000183625	up	E5491_RS11970	hypothetical protein	-	-	-
E5491_RS12300	26.83	10.5733	1.34342	0.00337767	0.0206356	up	E5491_RS12300	alpha/beta hydrolase	-	-	COG4814-Uncharacterized protein with an alpha/beta hydrolase fold[R]
E5491_RS09905	7.12	1.80333	1.98121	2.80308e-09	8.99563e-08	up	E5491_RS09905	glucosaminidase domain-containing protein	GO:0004040;GO:0008745;GO:0033925;GO:0071555;GO:0005576;GO:0008152;GO:0009253	-	COG4193-Beta- N-acetylglucosaminidase[G]
E5491_RS09300	85.0433	9.30333	3.19238	5.6934e-21	5.67714e-19	up	E5491_RS09300	phosphoglycerate dehydrogenase	GO:0009070;GO:0006564;GO:0004617;GO:0016597;GO:0051287	K00058-ko00680 Methane metabolism;ko01230 Biosynthesis of amino acids;ko01200 Carbon metabolism;ko00260 Glycine, serine and threonine metabolism	COG0111-Phosphoglycerate dehydrogenase and related dehydrogenases[HE]
E5491_RS10115	32.17	6.01	2.42028	8.04001e-08	2.00426e-06	up	E5491_RS10115	hypothetical protein	-	-	-
E5491_RS10110	21.1333	6.66667	1.66448	4.26561e-08	1.15627e-06	up	E5491_RS10110	AAA family ATPase	GO:0005829;GO:1990077;GO:0003677;GO:0003678;GO:0006268;GO:0006269;GO:0005524	-	COG0305-Replicative DNA helicase[L]
E5491_RS09295	70.7733	7.52333	3.23376	3.87432e-24	4.91687e-22	up	E5491_RS09295	alanine--glyoxylate aminotransferase family protein	GO:0005737;GO:0003824;GO:0016491	-	COG0075-Serine-pyruvate aminotransferase/archaeal aspartate aminotransferase[E]
E5491_RS10120	2.87	0.226667	3.66241	0.000249588	0.00260254	up	E5491_RS10120	phage replisome organizer N-terminal domain-containing protein	-	-	-
E5491_RS04405	47.4867	17.45	1.4443	0.00786413	0.0397766	up	E5491_RS04405	DUF3055 domain-containing protein	GO:0016021	-	-
E5491_RS11155	25.6433	4.15	2.6274	2.86176e-06	4.87198e-05	up	E5491_RS11155	hypothetical protein	-	-	-
E5491_RS00530	10.53	1.93333	2.44534	4.25389e-07	8.60642e-06	up	E5491_RS00530	MFS transporter	GO:0016021	-	-
E5491_RS01840	10.32	4.63333	1.15532	0.00725733	0.0373846	up	E5491_RS01840	primase C-terminal domain-containing protein	-	-	-
E5491_RS06260	6.32	0.946667	2.739	2.57539e-05	0.000363156	up	E5491_RS06260	DUF4355 domain-containing protein	-	-	-
E5491_RS00710	109.193	24.3833	2.16292	8.74114e-18	6.10132e-16	up	E5491_RS00710	type 8 capsular polysaccharide synthesis protein Cap8L	GO:0009243;GO:0016757	-	COG0438-Glycosyltransferase[M]
E5491_RS06265	4.82	1.77667	1.43986	0.00269724	0.017312	up	E5491_RS06265	phage major capsid protein	GO:0019028	-	-
E5491_RS00715	26.69	5.61667	2.24851	5.06207e-05	0.000645356	up	E5491_RS00715	type 8 capsular polysaccharide synthesis protein Cap8M	GO:0016021;GO:0005976;GO:0000271;GO:0016780;GO:0005886	-	COG2148-Sugar transferases involved in lipopolysaccharide synthesis[M]
E5491_RS14380	112.503	35.3933	1.66842	5.52445e-06	9.02004e-05	up	E5491_RS14380	PTS transporter subunit IIC	GO:0009401;GO:0016021;GO:0008982	-	COG3641-Predicted membrane protein, putative toxin regulator[R]
E5491_RS01660	30.1867	6.25333	2.27121	4.04432e-12	1.73719e-10	up	E5491_RS01660	GNAT family N-acetyltransferase	GO:0005737;GO:0017198;GO:0008080	-	COG1670-Acetyltransferases, including N-acetylases of ribosomal proteins[J]
E5491_RS02570	61.7233	19.25	1.68096	0.000490836	0.00462302	up	E5491_RS02570	RNA-binding S4 domain-containing protein	GO:0003723	-	COG1188-Ribosome-associated heat shock protein implicated in the recycling of the 50S subunit (S4 paralog)[J]
E5491_RS02155	51.2133	5.37333	3.25263	8.04677e-14	4.08483e-12	up	spn	myeloperoxidase inhibitor SPIN	-	-	-
E5491_RS10165	6.35667	1.12333	2.50048	0.00409469	0.0239672	up	E5491_RS10165	hypothetical protein	-	-	-
E5491_RS06475	1705.41	693.833	1.29746	0.000399043	0.0039017	up	hslU	ATP-dependent protease ATPase subunit HslU	GO:0043335;GO:0016887;GO:0070011;GO:0009376;GO:0005524	-	COG1220-ATP-dependent protease HslVU (ClpYQ), ATPase subunit[O]
E5491_RS06900	422.173	35.3533	3.57792	6.9461e-28	1.14079e-25	up	E5491_RS06900	homoserine kinase	GO:0005737;GO:0005524;GO:0004413;GO:0009088	K00872-ko00260 Glycine, serine and threonine metabolism;ko01230 Biosynthesis of amino acids	COG0083-Homoserine kinase[E]
E5491_RS06670	99.9133	49.4533	1.01461	0.00202201	0.0139394	up	E5491_RS06670	2-oxoacid:acceptor oxidoreductase subunit alpha	GO:0016903;GO:0047553	K00174-ko00020 Citrate cycle (TCA cycle);ko00010 Glycolysis / Gluconeogenesis;ko01200 Carbon metabolism;ko00720 Carbon fixation pathways in prokaryotes;ko00650 Butanoate metabolism;ko00620 Pyruvate metabolism	COG0674-Pyruvate:ferredoxin oxidoreductase and related 2-oxoacid:ferredoxin oxidoreductases, alpha subunit[C]
E5491_RS11090	10.67	0.7	3.93006	1.37512e-07	3.28149e-06	up	E5491_RS11090	hypothetical protein	GO:0016021	-	-
E5491_RS14325	66.4533	30.07	1.14402	0.00750624	0.0383134	up	E5491_RS14325	D-lactate dehydrogenase	GO:0051287;GO:0008720;GO:0016616	K03778-ko00620 Pyruvate metabolism	COG1052-Lactate dehydrogenase and related dehydrogenases[CHR]
E5491_RS11785	27.3267	13.1067	1.06001	0.00819296	0.0409208	up	E5491_RS11785	single-stranded DNA-binding protein	GO:0006260;GO:0003697	K03111-ko03030 DNA replication;ko03430 Mismatch repair;ko03440 Homologous recombination	COG0629-Single-stranded DNA-binding protein[L]
E5491_RS11780	15.6833	2.46	2.6725	1.40756e-12	6.44248e-11	up	sceD	lytic transglycosylase SceD	GO:0005576;GO:0016798;GO:0008152	-	-
E5491_RS11140	35.8667	6.61333	2.43919	5.26922e-06	8.65392e-05	up	E5491_RS11140	HK97 gp10 family phage protein	-	-	-
E5491_RS01945	362.483	113.78	1.67167	2.93471e-15	1.78124e-13	up	E5491_RS01945	PepSY domain-containing protein	-	-	COG3212-Predicted membrane protein[S]
E5491_RS15125	65.75	29.5933	1.15172	0.000479533	0.0045385	up	pcp	pyroglutamyl-peptidase I	GO:0005829;GO:0008234;GO:0016920	-	COG2039-Pyrrolidone-carboxylate peptidase (N-terminal pyroglutamyl peptidase)[O]
E5491_RS15120	146.157	68.9967	1.08292	0.000788113	0.00652941	up	E5491_RS15120	rhodanese-related sulfurtransferase	GO:0016740	-	COG1054-Predicted sulfurtransferase[R]
E5491_RS11175	6.55333	1.48	2.14663	6.59234e-08	1.70424e-06	up	E5491_RS11175	terminase large subunit	GO:0019076	-	COG4626-Phage terminase-like protein, large subunit[R]
E5491_RS00700	9.31	2.26667	2.03821	2.56446e-07	5.59373e-06	up	E5491_RS00700	O-antigen ligase family protein	GO:0016021	-	-
E5491_RS08550	1173.84	478.45	1.2948	0.00723195	0.0373227	up	E5491_RS08550	16S rRNA (uracil(1498)-N(3))-methyltransferase	GO:0005737;GO:0008168;GO:0070475;GO:0006364;GO:0070042	-	COG1385-Uncharacterized protein conserved in bacteria[S]
E5491_RS11555	429.283	1.55333	8.11042	1.00288e-92	3.50004e-90	up	ilvA	threonine ammonia-lyase IlvA	GO:0006566;GO:0004794;GO:0030170;GO:0009097	K01754-ko00260 Glycine, serine and threonine metabolism;ko01230 Biosynthesis of amino acids;ko01200 Carbon metabolism;ko00290 Valine, leucine and isoleucine biosynthesis	COG1171-Threonine dehydratase[E]
E5491_RS11550	1830.31	3.86	8.88927	3.30667e-242	9.23223e-239	up	leuD	3-isopropylmalate dehydratase small subunit	GO:0003861;GO:0009316;GO:0009098	K01704-ko00290 Valine, leucine and isoleucine biosynthesis;ko01230 Biosynthesis of amino acids;ko00660 C5-Branched dibasic acid metabolism;ko01210 2-Oxocarboxylic acid metabolism	COG0066-3-isopropylmalate dehydratase small subunit[E]
E5491_RS02490	116.26	53.83	1.11087	0.0079175	0.0399741	up	rnmV	ribonuclease M5	GO:0005737;GO:0000287;GO:0006364;GO:0043822;GO:0019843	-	COG1658-Small primase-like proteins (Toprim domain)[L]
E5491_RS07275	90.2467	14.2667	2.66123	2.9928e-20	2.69546e-18	up	E5491_RS07275	amidohydrolase	GO:0016787;GO:0008152	-	COG1473-Metal-dependent amidase/aminoacylase/carboxypeptidase[R]
E5491_RS07270	130.373	11.4333	3.51133	3.11276e-21	3.34263e-19	up	dapD	2,3,4,5-tetrahydropyridine-2,6-dicarboxylate N-acetyltransferase	GO:0009089;GO:0047200;GO:0019877	K05822-ko00300 Lysine biosynthesis;ko01230 Biosynthesis of amino acids	COG2171-Tetrahydrodipicolinate N-succinyltransferase[E]
E5491_RS04060	249.357	76.0933	1.71237	4.3386e-05	0.000563413	up	E5491_RS04060	DUF4887 domain-containing protein	GO:0016021	-	-
E5491_RS01725	95.2833	41.3	1.20608	0.000320312	0.00321695	up	E5491_RS01725	cyclase family protein	GO:0004061;GO:0019441	-	COG1878-Predicted metal-dependent hydrolase[R]
E5491_RS08715	52.53	24.4467	1.1035	0.000765858	0.00636392	up	pxpB	5-oxoprolinase subunit PxpB	GO:0004860;GO:0016787;GO:0005524;GO:0030435	-	COG2049-Allophanate hydrolase subunit 1[E]
E5491_RS09925	2.04	0.553333	1.88235	0.000491776	0.00462302	up	E5491_RS09925	BppU family phage baseplate upper protein	-	-	-
E5491_RS04235	55.9633	17.03	1.7164	4.04689e-06	6.72554e-05	up	E5491_RS04235	amino acid transporter	GO:1902023;GO:0016021;GO:0006865;GO:0015181;GO:0005886	-	COG1279-Lysine efflux permease[R]
E5491_RS01540	447.887	178.577	1.32659	2.89866e-05	0.000394783	up	lip2	YSIRK domain-containing triacylglycerol lipase Lip2/Geh	GO:0046872;GO:0016020;GO:0005576;GO:0004806;GO:0016042	K01046-ko00561 Glycerolipid metabolism	COG1075-Predicted acetyltransferases and hydrolases with the alpha/beta hydrolase fold[R]
E5491_RS11225	3.72667	0.0001	15.1856	0.00238875	0.0158795	up	E5491_RS11225	hypothetical protein	-	-	-
E5491_RS11220	8.95333	1.35333	2.72591	5.14006e-06	8.49174e-05	up	E5491_RS11220	dUTP diphosphatase	GO:0004170	-	-
E5491_RS04720	147.88	18.9833	2.96162	1.89926e-19	1.51506e-17	up	E5491_RS04720	peptide ABC transporter substrate-binding protein	GO:0015031;GO:0030435;GO:0043190;GO:0055085;GO:0030288	K15580-ko02024 Quorum sensing;ko01501 beta-Lactam resistance;ko02010 ABC transporters	COG4166-ABC-type oligopeptide transport system, periplasmic component[E]
E5491_RS11130	3.05333	0.296667	3.36347	0.000223147	0.00236892	up	E5491_RS11130	phage tail protein	-	-	-
E5491_RS07280	66.6133	13.64	2.28797	2.23537e-12	9.80895e-11	up	E5491_RS07280	alanine racemase	GO:0030632;GO:0008784;GO:0030170	K01775-ko00473 D-Alanine metabolism;ko01502 Vancomycin resistance	COG0787-Alanine racemase[M]
E5491_RS01950	64.56	22.7767	1.50308	0.000249814	0.00260254	up	E5491_RS01950	helix-turn-helix transcriptional regulator	GO:0043565	-	-
E5491_RS07285	135.55	37.1967	1.86558	2.44798e-13	1.15843e-11	up	lysA	diaminopimelate decarboxylase	GO:0008836;GO:0009089;GO:0030170;GO:0046677	K01586-ko00300 Lysine biosynthesis;ko01230 Biosynthesis of amino acids	COG0019-Diaminopimelate decarboxylase[E]
E5491_RS12815	12.1633	4.27333	1.5091	0.000532847	0.00487773	up	E5491_RS12815	urease subunit beta	GO:0005737;GO:0009039;GO:0043419	K01429-ko00230 Purine metabolism;ko00791 Atrazine degradation;ko00220 Arginine biosynthesis	COG0832-Urea amidohydrolase (urease) beta subunit[E]
E5491_RS06240	10.1133	4.11	1.29905	0.00104967	0.00822543	up	E5491_RS06240	PBSX family phage terminase large subunit	GO:0006323;GO:0019076	-	COG1783-Phage terminase large subunit[R]
E5491_RS11540	2137.61	1.86667	10.1613	1.84524e-228	1.7173e-225	up	leuB	3-isopropylmalate dehydrogenase	GO:0005737;GO:0051287;GO:0000287;GO:0009098;GO:0003862	K00052-ko00290 Valine, leucine and isoleucine biosynthesis;ko01230 Biosynthesis of amino acids;ko00660 C5-Branched dibasic acid metabolism;ko01210 2-Oxocarboxylic acid metabolism	COG0473-Isocitrate/isopropylmalate dehydrogenase[CE]
E5491_RS11545	885.003	1.36	9.34593	3.28279e-235	4.58277e-232	up	leuC	3-isopropylmalate dehydratase large subunit	GO:0003861;GO:0046872;GO:0051539;GO:0009098	K01703-ko00290 Valine, leucine and isoleucine biosynthesis;ko01230 Biosynthesis of amino acids;ko00660 C5-Branched dibasic acid metabolism;ko01210 2-Oxocarboxylic acid metabolism	COG0065-3-isopropylmalate dehydratase large subunit[E]
E5491_RS07265	115.287	12.06	3.25692	1.43204e-13	6.89354e-12	up	E5491_RS07265	4-hydroxy-tetrahydrodipicolinate reductase	GO:0005737;GO:0050661;GO:0016726;GO:0051287;GO:0019877;GO:0009089;GO:0008839	K00215-ko00300 Lysine biosynthesis;ko01230 Biosynthesis of amino acids;ko00261 Monobactam biosynthesis	COG0289-Dihydrodipicolinate reductase[E]
E5491_RS07260	139.91	8.8	3.99085	1.82105e-19	1.4954e-17	up	E5491_RS07260	4-hydroxy-tetrahydrodipicolinate synthase	GO:0005737;GO:0008840;GO:0009089;GO:0019877	K01714-ko00300 Lysine biosynthesis;ko01230 Biosynthesis of amino acids;ko00261 Monobactam biosynthesis	COG0329-Dihydrodipicolinate synthase/N-acetylneuraminate lyase[EM]
E5491_RS01735	49.7567	6.15	3.01623	1.79541e-14	9.82897e-13	up	E5491_RS01735	bifunctional homocysteine S-methyltransferase/methylenetetrahydrofolate reductase	GO:0009086;GO:0006555;GO:0035999;GO:0004489;GO:0008168;GO:0046872	-	COG0646-Methionine synthase I (cobalamin-dependent), methyltransferase domain[E]
E5491_RS01730	69.9567	12.45	2.49032	6.29326e-16	3.99336e-14	up	metE	5-methyltetrahydropteroyltriglutamate-- homocysteine S-methyltransferase	GO:0003871;GO:0009086;GO:0008270	K00549-ko01230 Biosynthesis of amino acids;ko00450 Selenocompound metabolism;ko00270 Cysteine and methionine metabolism	COG0620-Methionine synthase II (cobalamin-independent)[E]
E5491_RS00955	33.09	7.77667	2.08917	2.74062e-14	1.4715e-12	up	E5491_RS00955	peptide ABC transporter substrate-binding protein	-	K02035-ko02024 Quorum sensing	-
E5491_RS00950	23.2967	5.46333	2.09227	7.1706e-15	4.08578e-13	up	E5491_RS00950	ABC transporter permease	GO:0015031;GO:0015833;GO:0006810;GO:0016021;GO:0005886	K02034-ko02024 Quorum sensing	COG1173-ABC-type dipeptide/oligopeptide/nickel transport systems, permease components[EP]
E5491_RS10145	19.5267	4.23333	2.20558	1.5528e-05	0.00023279	up	E5491_RS10145	hypothetical protein	-	-	-
E5491_RS09930	3.39333	1.37333	1.30502	0.00668932	0.0351063	up	E5491_RS09930	hypothetical protein	GO:0019350;GO:0071555	-	-
E5491_RS11300	22.98	8.15333	1.49492	0.00158877	0.0115517	up	E5491_RS11300	hypothetical protein	-	-	-
E5491_RS11305	67.8133	16.5833	2.03183	4.94183e-12	2.09054e-10	up	E5491_RS11305	phage antirepressor KilAC domain-containing protein	GO:0003677	-	COG3561-Phage anti-repressor protein[K]
E5491_RS10095	14.6933	5.25333	1.48386	0.00160832	0.0116634	up	E5491_RS10095	DNA N-6-adenine-methyltransferase	GO:0009007;GO:0003677	-	-
E5491_RS11235	9.93667	2.52667	1.97553	0.000582672	0.00521047	up	E5491_RS11235	RusA family crossover junction endodeoxyribonuclease	-	-	-
E5491_RS07310	87.3033	25.09	1.79892	0.000567428	0.0051437	up	E5491_RS07310	acylphosphatase	GO:0016787;GO:0003998	K01512-ko00627 Aminobenzoate degradation;ko00620 Pyruvate metabolism	COG1254-Acylphosphatases[C]
E5491_RS04715	259.973	42.4333	2.61509	4.26974e-11	1.65571e-09	up	E5491_RS04715	ATP-binding cassette domain-containing protein	GO:0030420;GO:0030435;GO:0015833;GO:0016887;GO:0005886;GO:0015031;GO:0005524	K10823-ko02024 Quorum sensing;ko01501 beta-Lactam resistance;ko02010 ABC transporters	COG4608-ABC-type oligopeptide transport system, ATPase component[E]
E5491_RS04710	183.047	15.2467	3.58565	1.67166e-23	1.9447e-21	up	E5491_RS04710	ABC transporter ATP-binding protein	GO:0030420;GO:0030435;GO:0015833;GO:0016887;GO:0005886;GO:0015031;GO:0005524	K15583-ko02024 Quorum sensing;ko01501 beta-Lactam resistance;ko02010 ABC transporters	COG0444-ABC-type dipeptide/oligopeptide/nickel transport system, ATPase component[EP]
E5491_RS11120	9.06	2.46	1.88085	0.00255898	0.0166155	up	E5491_RS11120	hypothetical protein	-	-	-
E5491_RS11125	30.46	7.37	2.04718	0.000110234	0.00131527	up	E5491_RS11125	Ig-like domain-containing protein	-	-	-
E5491_RS01090	6.73667	1.31333	2.3588	3.47351e-09	1.07756e-07	up	E5491_RS01090	acyl CoA:acetate/3-ketoacid CoA transferase	GO:0008410;GO:0046952;GO:0016782	-	COG4670-Acyl CoA:acetate/3-ketoacid CoA transferase[I]
E5491_RS15105	10.0333	1.00667	3.31714	5.46662e-14	2.82645e-12	up	E5491_RS15105	S-adenosyl-l-methionine hydroxide adenosyltransferase family protein	GO:0016740	-	COG1912-Uncharacterized conserved protein[S]
E5491_RS15100	5.97333	0.896667	2.73589	9.33719e-06	0.000146458	up	E5491_RS15100	ECF-type riboflavin transporter substrate-binding protein	GO:0016021;GO:0005886	-	COG4720-Predicted membrane protein[S]
E5491_RS06250	5.27333	1.58667	1.73272	0.000850664	0.00694461	up	E5491_RS06250	minor capsid protein	-	-	-
E5491_RS00765	31.1767	15.12	1.04401	0.00515726	0.0286834	up	E5491_RS00765	DUF4242 domain-containing protein	-	-	-
E5491_RS07250	51.8933	4.89667	3.40568	6.5405e-19	4.93542e-17	up	E5491_RS07250	aspartate kinase	GO:0019877;GO:0009089;GO:0009088;GO:0016597;GO:0004072;GO:0005524	K00928-ko00260 Glycine, serine and threonine metabolism;ko00270 Cysteine and methionine metabolism;ko00300 Lysine biosynthesis;ko01230 Biosynthesis of amino acids;ko00261 Monobactam biosynthesis;ko01210 2-Oxocarboxylic acid metabolism	COG0527-Aspartokinases[E]
E5491_RS07255	80	5.22	3.93788	1.261e-24	1.67653e-22	up	E5491_RS07255	aspartate-semialdehyde dehydrogenase	GO:0005737;GO:0050661;GO:0051287;GO:0071266;GO:0019877;GO:0009089;GO:0009088;GO:0003942;GO:0009097;GO:0004073	K00133-ko00260 Glycine, serine and threonine metabolism;ko00270 Cysteine and methionine metabolism;ko00300 Lysine biosynthesis;ko01230 Biosynthesis of amino acids;ko00261 Monobactam biosynthesis;ko01210 2-Oxocarboxylic acid metabolism	COG0136-Aspartate-semialdehyde dehydrogenase[E]
E5491_RS03010	108.623	41.2	1.39862	4.11309e-07	8.38229e-06	up	E5491_RS03010	MFS transporter	GO:0005215;GO:0016021;GO:0055085;GO:0015293;GO:0005886	-	-
E5491_RS12015	33.75	16.7667	1.00929	0.00821727	0.040923	up	E5491_RS12015	thiol-disulfide oxidoreductase DCC family protein	GO:0010287	-	COG3011-Uncharacterized protein conserved in bacteria[S]
E5491_RS13135	127.427	56.1533	1.18222	0.00544563	0.0301074	up	E5491_RS13135	thioesterase family protein	GO:0005737;GO:0006631;GO:0047728;GO:0051287;GO:0042413;GO:0003857	-	COG0824-Predicted thioesterase[R]
E5491_RS00945	6.92333	1.95	1.82799	7.85252e-07	1.52252e-05	up	E5491_RS00945	ABC transporter permease	-	-	-
E5491_RS06725	493.267	230.863	1.09533	0.000691147	0.00582985	up	E5491_RS06725	glycerol-3-phosphate dehydrogenase/oxidase	GO:0019563;GO:0052591;GO:0009331;GO:0006072	K00111-ko00564 Glycerophospholipid metabolism	COG0578-Glycerol-3-phosphate dehydrogenase[C]
E5491_RS09385	359.63	165.9	1.1162	0.000515337	0.00476431	up	E5491_RS09385	bifunctional 3-deoxy-7-phosphoheptulonate synthase/chorismate mutase	GO:0004106;GO:0009423;GO:0016832;GO:0016740;GO:0003849;GO:0046417;GO:0009073	K13853-ko01230 Biosynthesis of amino acids;ko00400 Phenylalanine, tyrosine and tryptophan biosynthesis	COG2876-3-deoxy-D-arabino-heptulosonate 7-phosphate (DAHP) synthase[E]
E5491_RS13835	49.1067	22.5367	1.12364	0.000928762	0.00745145	up	E5491_RS13835	MBL fold metallo-hydrolase	GO:0016787	-	COG2220-Predicted Zn-dependent hydrolases of the beta-lactamase fold[R]
E5491_RS10670	43.59	11.0733	1.97691	0.0021095	0.014471	up	E5491_RS10670	DUF1128 family protein	-	-	COG4840-Uncharacterized protein conserved in bacteria[S]
E5491_RS13705	65.8633	21.7567	1.59802	0.000219326	0.00233724	up	E5491_RS13705	ABC transporter permease	GO:0016021;GO:0006810;GO:0005886	K05846-ko02010 ABC transporters	COG1174-ABC-type proline/glycine betaine transport systems, permease component[E]
E5491_RS04910	90.01	16.2533	2.46935	1.37295e-10	5.04377e-09	up	E5491_RS04910	IDEAL domain-containing protein	-	-	-
E5491_RS01390	24.3867	9.14667	1.41477	0.000468821	0.0044981	up	E5491_RS01390	ribonuclease YeeF family protein	GO:0004518	-	COG5444-Uncharacterized conserved protein[S]
E5491_RS04700	92.4567	12.5633	2.87956	3.82772e-20	3.33969e-18	up	E5491_RS04700	ABC transporter permease	GO:0030420;GO:0015421;GO:0016021;GO:0006810;GO:0042937;GO:0030435;GO:0005887;GO:0005886;GO:0015031;GO:0035672	K15581-ko02024 Quorum sensing;ko01501 beta-Lactam resistance;ko02010 ABC transporters	COG0601-ABC-type dipeptide/oligopeptide/nickel transport systems, permease components[EP]
E5491_RS04705	141.523	26.2033	2.43322	1.24364e-11	4.96034e-10	up	E5491_RS04705	ABC transporter permease	GO:0030420;GO:0016021;GO:0006810;GO:0022857;GO:0030435;GO:0015833;GO:0005887;GO:0005886;GO:0015031;GO:0055085	K15582-ko02024 Quorum sensing;ko01501 beta-Lactam resistance;ko02010 ABC transporters	COG1173-ABC-type dipeptide/oligopeptide/nickel transport systems, permease components[EP]
E5491_RS11115	11.76	3.71333	1.6631	3.19595e-09	1.01399e-07	up	E5491_RS11115	phage tail tape measure protein	GO:0016021;GO:0033644;GO:0019076	-	COG5412-Phage-related protein[S]
E5491_RS03835	132.527	44.22	1.58351	2.74338e-05	0.000379184	up	nrdI	class Ib ribonucleoside-diphosphate reductase assembly flavoprotein NrdI	-	-	COG1780-Protein involved in ribonucleotide reduction[F]
E5491_RS04675	24	7.79	1.62334	1.69515e-05	0.000250415	up	E5491_RS04675	MAP domain-containing protein	-	-	-
E5491_RS03135	22.3467	10.4733	1.09334	0.000257898	0.00266685	up	E5491_RS03135	transposase	GO:0004518;GO:0016021	-	-
E5491_RS11455	3.39	1.23	1.46263	0.00476323	0.0266512	up	E5491_RS11455	ammonium transporter	GO:0019740;GO:0008519;GO:0016021;GO:0072488;GO:0015695;GO:0005887	-	COG0004-Ammonia permease[P]
E5491_RS04295	108.693	41.7333	1.38099	6.74364e-08	1.72736e-06	up	E5491_RS04295	methionine ABC transporter ATP-binding protein	GO:0043190;GO:0015424;GO:0015821;GO:0005524	K02071-ko02010 ABC transporters	COG1135-ABC-type metal ion transport system, ATPase component[P]
E5491_RS02995	313.793	145.93	1.10454	1.48188e-05	0.00022409	up	hxlA	3-hexulose-6-phosphate synthase	GO:0005975;GO:0006207;GO:0006730;GO:0019647;GO:0004590;GO:0043801	K08093-ko00030 Pentose phosphate pathway;ko00680 Methane metabolism;ko01230 Biosynthesis of amino acids;ko01200 Carbon metabolism	COG0269-3-hexulose-6-phosphate synthase and related proteins[G]
E5491_RS00975	17.88	7.83	1.19126	0.00316638	0.0195587	up	E5491_RS00975	M23 family metallopeptidase	GO:0016021;GO:0071555;GO:0005576;GO:0009405;GO:0046872;GO:0008237	-	COG0739-Membrane proteins related to metalloendopeptidases[M]
E5491_RS02195	0.556667	0.0001	12.4426	0.00555639	0.0304185	up	E5491_RS02195	tandem-type lipoprotein	GO:0016021;GO:0005886	-	-
E5491_RS00060	471.953	217.373	1.11847	0.00345379	0.0210087	up	E5491_RS00060	AzlD domain-containing protein	GO:0016021	-	COG4392-Predicted membrane protein[S]
E5491_RS10010	7.25333	1.75	2.05129	3.66721e-05	0.000485253	up	E5491_RS10010	PBSX family phage terminase large subunit	-	-	-
E5491_RS00065	97.84	46.5367	1.07206	9.55668e-06	0.000149063	up	E5491_RS00065	alpha/beta fold hydrolase	GO:0005737;GO:0004414;GO:0009086	K00641-ko00270 Cysteine and methionine metabolism	COG2021-Homoserine acetyltransferase[E]
E5491_RS07835	2.79667	1.12333	1.31592	0.00011359	0.00134954	up	E5491_RS07835	phage tail tape measure protein	GO:0016021;GO:0033644;GO:0019076	-	COG0739-Membrane proteins related to metalloendopeptidases[M]
E5491_RS11210	6.1	1.03	2.56616	0.0040669	0.0239048	up	E5491_RS11210	DUF1381 domain-containing protein	-	-	-
E5491_RS01165	3.77667	1.18333	1.67426	0.00102173	0.00811417	up	E5491_RS01165	zinc-binding dehydrogenase	GO:0008270;GO:0003939	K00008-ko00040 Pentose and glucuronate interconversions;ko00051 Fructose and mannose metabolism	COG1064-Zn-dependent alcohol dehydrogenases[R]
E5491_RS01365	18.8533	8.94667	1.0754	0.00365507	0.0219461	up	essC	type VII secretion protein EssC	GO:0016021;GO:0005886;GO:0009405;GO:0005524;GO:0003677	-	COG1674-DNA segregation ATPase FtsK/SpoIIIE and related proteins[D]
E5491_RS01360	3.63667	0.963333	1.91651	0.000268911	0.00277048	up	essB	type VII secretion protein EssB	GO:0016021;GO:0009405;GO:0005886	-	COG4499-Predicted membrane protein[S]
E5491_RS11105	9.77333	3.98667	1.29367	0.000200911	0.0021658	up	E5491_RS11105	hypothetical protein	-	-	-
E5491_RS14475	15.98	6.87667	1.21649	0.000742189	0.00620417	up	E5491_RS14475	fructosamine kinase family protein	GO:0016301	-	COG3001-Fructosamine-3-kinase[G]
E5491_RS07125	8.04667	1.44667	2.47566	1.56371e-06	2.78082e-05	up	trpC	indole-3-glycerol phosphate synthase TrpC	GO:0000162;GO:0004425	K01609-ko01230 Biosynthesis of amino acids;ko00400 Phenylalanine, tyrosine and tryptophan biosynthesis	COG0134-Indole-3-glycerol phosphate synthase[E]
E5491_RS07120	6.37667	1.85333	1.78268	0.000164298	0.00184968	up	trpD	anthranilate phosphoribosyltransferase	GO:0000287;GO:0000162;GO:0004048	K00766-ko01230 Biosynthesis of amino acids;ko00400 Phenylalanine, tyrosine and tryptophan biosynthesis	COG0547-Anthranilate phosphoribosyltransferase[E]
E5491_RS11465	163.743	69.61	1.23407	3.53095e-07	7.30252e-06	up	E5491_RS11465	YeeE/YedE family protein	GO:0016021;GO:0005886	-	-
E5491_RS11460	62.1167	19.8033	1.64924	2.61078e-07	5.65063e-06	up	E5491_RS11460	sulfurtransferase TusA family protein	-	-	COG0425-Predicted redox protein, regulator of disulfide bond formation[O]
E5491_RS04305	104.677	20.01	2.38715	1.3671e-13	6.81599e-12	up	E5491_RS04305	MetQ/NlpA family ABC transporter substrate-binding protein	GO:0006865;GO:0005886	K02073-ko02010 ABC transporters	COG1464-ABC-type metal ion transport system, periplasmic component/surface antigen[P]
E5491_RS02520	585.303	274.787	1.09087	0.00272911	0.0174763	up	spoVG	septation regulator SpoVG	GO:0030435;GO:0051301;GO:0007049	-	COG2088-Uncharacterized protein, involved in the regulation of septum location[M]
E5491_RS03030	49.9433	19.64	1.3465	0.00670526	0.035124	up	E5491_RS03030	protein VraC	-	-	-
E5491_RS04300	557.127	120.927	2.20387	2.30211e-07	5.06102e-06	up	E5491_RS04300	ABC transporter permease	GO:0048473;GO:0016021;GO:0006810;GO:0005886	K02072-ko02010 ABC transporters	COG2011-ABC-type metal ion transport system, permease component[P]
E5491_RS00960	61.17	17.45	1.8096	3.16458e-16	2.10369e-14	up	ggt	gamma-glutamyltransferase	GO:0006750;GO:0005576;GO:0036374;GO:0006749	K00681-ko00460 Cyanoamino acid metabolism;ko00480 Glutathione metabolism;ko00430 Taurine and hypotaurine metabolism	COG0405-Gamma-glutamyltransferase[E]
E5491_RS09965	16.6767	5.14	1.69799	4.88467e-05	0.000625597	up	E5491_RS09965	DUF3168 domain-containing protein	-	-	-
E5491_RS09960	13.7033	4.89333	1.48564	0.00956442	0.0459619	up	E5491_RS09960	hypothetical protein	-	-	-
E5491_RS09985	26.1833	9.21333	1.50685	0.000494124	0.00462951	up	E5491_RS09985	Rho termination factor N-terminal domain-containing protein	GO:0006353	-	-
E5491_RS09980	23.48	7.72	1.60476	0.000232827	0.00245303	up	E5491_RS09980	phage head-tail connector protein	-	-	-
E5491_RS14620	58.4133	18.02	1.6967	0.000331091	0.00331328	up	E5491_RS14620	GbsR/MarR family transcriptional regulator	GO:0006355;GO:0006351;GO:0003677	-	COG1510-Predicted transcriptional regulators[K]
E5491_RS14625	129.383	27.8333	2.21677	1.84695e-21	2.06268e-19	up	E5491_RS14625	BCCT family transporter	GO:0071705;GO:0005215;GO:0015077;GO:0016021;GO:0005886	-	COG1292-Choline-glycine betaine transporter[M]
E5491_RS11260	17.26	3.77	2.1948	2.63104e-11	1.03463e-09	up	E5491_RS11260	recombinase RecT	GO:0032508;GO:0043150;GO:0003697;GO:0032993;GO:0003677	-	COG3723-Recombinational DNA repair protein (RecE pathway)[L]
E5491_RS11265	16.7933	3.14667	2.41599	3.37485e-15	2.0048e-13	up	E5491_RS11265	AAA family ATPase	-	-	-
E5491_RS01375	7.36667	2.24667	1.71323	0.00870077	0.0426185	up	esxB	WXG100 family type VII secretion effector EsxB	GO:0005576;GO:0009405	-	-
E5491_RS12080	37.0867	16.6967	1.15134	2.65825e-05	0.000371092	up	E5491_RS12080	ABC transporter ATP-binding protein	GO:0006810;GO:0016887;GO:0005524	K02013-ko02010 ABC transporters	COG1119-ABC-type molybdenum transport system, ATPase component/photorepair protein PhrA[P]
E5491_RS07135	6.29667	1.23667	2.34813	1.09715e-08	3.19088e-07	up	trpB	tryptophan synthase subunit beta	GO:0004834	K01696-ko00260 Glycine, serine and threonine metabolism;ko01230 Biosynthesis of amino acids;ko00400 Phenylalanine, tyrosine and tryptophan biosynthesis	COG0133-Tryptophan synthase beta chain[E]
E5491_RS07130	6.56	1.57333	2.05987	0.000508984	0.00472121	up	E5491_RS07130	phosphoribosylanthranilate isomerase	GO:0004640;GO:0000162	K01817-ko01230 Biosynthesis of amino acids;ko00400 Phenylalanine, tyrosine and tryptophan biosynthesis	COG0135-Phosphoribosylanthranilate isomerase[E]
E5491_RS01995	144.39	69.43	1.05634	0.00235289	0.0157915	up	E5491_RS01995	NADPH-dependent oxidoreductase	GO:0016491	K19285-ko00740 Riboflavin metabolism	COG0778-Nitroreductase[C]
E5491_RS15090	15.6533	5.32	1.55697	0.000418152	0.00405375	up	E5491_RS15090	energy-coupling factor transporter transmembrane protein EcfT	GO:0016021;GO:0006810;GO:0005886	K16785-ko02010 ABC transporters	COG0619-ABC-type cobalt transport system, permease component CbiQ and related transporters[P]
E5491_RS12990	35.9233	10.0967	1.83104	4.64986e-09	1.39596e-07	up	E5491_RS12990	bile acid:sodium symporter family protein	GO:0016021;GO:0005342;GO:0015293;GO:0005887;GO:0006814	-	COG0385-Predicted Na+-dependent transporter[R]
E5491_RS04030	39.7733	14	1.50637	0.000143139	0.0016312	up	rapZ	RNase adapter RapZ	GO:0005524;GO:0005525	-	COG1660-Predicted P-loop-containing kinase[R]
E5491_RS13710	17.6167	5.75	1.61531	1.53446e-07	3.57018e-06	up	E5491_RS13710	ABC transporter ATP-binding protein	GO:0031460;GO:0016020;GO:0016887;GO:0005524;GO:0015418	K05847-ko02010 ABC transporters	COG1125-ABC-type proline/glycine betaine transport systems, ATPase components[E]
E5491_RS06175	22.42	1.42667	3.97407	3.29565e-09	1.03387e-07	up	E5491_RS06175	DUF3310 domain-containing protein	-	-	-
E5491_RS06170	4.61667	0.79	2.54693	0.000198914	0.00215259	up	E5491_RS06170	phage protein	-	-	-
E5491_RS07740	134.677	54.7667	1.29813	8.42245e-05	0.00101799	up	E5491_RS07740	ferredoxin	GO:0005506;GO:0051539;GO:0055114;GO:0009055	-	COG1141-Ferredoxin[C]
E5491_RS10050	4.82333	1.16	2.05591	0.00284026	0.0180227	up	E5491_RS10050	dUTP pyrophosphatase	GO:0046080;GO:0016787;GO:0000287;GO:0006226;GO:0004170	K01520-ko00240 Pyrimidine metabolism	COG0756-dUTPase[F]
E5491_RS09990	23.8233	5.64667	2.0769	6.75991e-10	2.35921e-08	up	E5491_RS09990	N4-gp56 family major capsid protein	GO:0019028	-	-
E5491_RS14610	266.37	10.2433	4.70067	2.65003e-104	1.23315e-101	up	betB	betaine-aldehyde dehydrogenase	GO:0046872;GO:0008802;GO:0004029;GO:0019285	K00130-ko00260 Glycine, serine and threonine metabolism	COG1012-NAD-dependent aldehyde dehydrogenases[C]
E5491_RS01205	324.47	153.453	1.08029	3.361e-05	0.000448991	up	E5491_RS01205	alcohol dehydrogenase catalytic domain-containing protein	GO:0019350;GO:0050256;GO:0008270;GO:0071555;GO:0016491	K05352-ko00040 Pentose and glucuronate interconversions	-
E5491_RS11275	31.8467	5.25	2.60075	7.1241e-08	1.80057e-06	up	E5491_RS11275	DUF1108 family protein	-	-	-
E5491_RS11110	4.72333	1.28	1.88366	1.66782e-05	0.000247688	up	E5491_RS11110	phage tail family protein	-	-	-
E5491_RS03845	257.913	100.607	1.35816	0.000420332	0.00406079	up	nrdF	class 1b ribonucleoside-diphosphate reductase subunit beta	GO:0005971;GO:0009186;GO:0004748;GO:0009263;GO:0006260;GO:0046872	K00526-ko00230 Purine metabolism;ko00240 Pyrimidine metabolism	COG0208-Ribonucleotide reductase, beta subunit[F]
E5491_RS11515	693.36	3.19	7.7639	8.74623e-63	2.44195e-60	up	ilvD	dihydroxy-acid dehydratase	GO:0009097;GO:0051539;GO:0046872;GO:0004160;GO:0009099	K01687-ko00290 Valine, leucine and isoleucine biosynthesis;ko01230 Biosynthesis of amino acids;ko00770 Pantothenate and CoA biosynthesis;ko01210 2-Oxocarboxylic acid metabolism	COG0129-Dihydroxyacid dehydratase/phosphogluconate dehydratase[EG]
E5491_RS11015	64.92	22.5567	1.52511	0.00139466	0.0103013	up	E5491_RS11015	sphingomyelin phosphodiesterase	-	-	-
E5491_RS07100	45.99	21.24	1.11454	0.000663107	0.00566176	up	E5491_RS07100	prephenate dehydrogenase	GO:0006571;GO:0004665;GO:0016597;GO:0008977	K04517-ko01230 Biosynthesis of amino acids;ko00401 Novobiocin biosynthesis;ko00400 Phenylalanine, tyrosine and tryptophan biosynthesis	COG0287-Prephenate dehydrogenase[E]
E5491_RS00655	7.80667	0.483333	4.01362	2.91459e-10	1.05682e-08	up	capA	capsular polysaccharide type 5/8 biosynthesis protein CapA	GO:0016021;GO:0006859;GO:0005576;GO:0009405;GO:0005886;GO:0009103	-	COG3944-Capsular polysaccharide biosynthesis protein[M]
E5491_RS13730	49.3833	17.51	1.49585	7.09078e-09	2.08394e-07	up	E5491_RS13730	APC family permease	GO:0015297;GO:0015293;GO:0016021;GO:0015179;GO:0005887;GO:0015171	-	COG1113-Gamma-aminobutyrate permease and related permeases[E]
E5491_RS08705	111.113	32.1733	1.78809	8.79397e-05	0.00105831	up	E5491_RS08705	acetyl-CoA carboxylase biotin carboxyl carrier protein subunit	GO:0006633;GO:0009317;GO:0003989	K02160-ko00620 Pyruvate metabolism;ko00253 Tetracycline biosynthesis;ko00640 Propanoate metabolism;ko01200 Carbon metabolism;ko00720 Carbon fixation pathways in prokaryotes;ko01212 Fatty acid metabolism;ko00061 Fatty acid biosynthesis	COG0511-Biotin carboxyl carrier protein[I]
E5491_RS01745	73.1267	7.96	3.19956	1.12837e-18	8.29055e-17	up	E5491_RS01745	aminotransferase class I/II-fold pyridoxal phosphate-dependent enzyme	GO:0005737;GO:0003824;GO:0016740;GO:0009086;GO:0030170	K01739-ko01230 Biosynthesis of amino acids;ko00450 Selenocompound metabolism;ko00920 Sulfur metabolism;ko00270 Cysteine and methionine metabolism	COG0626-Cystathionine beta-lyases/cystathionine gamma-synthases[E]
E5491_RS01740	37.56	4.26667	3.13802	1.01766e-11	4.24076e-10	up	E5491_RS01740	PLP-dependent transferase	GO:0004121;GO:0005737;GO:0016829;GO:0009086;GO:0030170	K01760-ko01230 Biosynthesis of amino acids;ko00450 Selenocompound metabolism;ko00270 Cysteine and methionine metabolism	COG0626-Cystathionine beta-lyases/cystathionine gamma-synthases[E]
E5491_RS10645	2306.45	299.357	2.94574	1.42209e-13	6.89354e-12	up	E5491_RS10645	type 1 glutamine amidotransferase	GO:0019172;GO:0008233;GO:0016798;GO:0019243	-	COG0693-Putative intracellular protease/amidase[R]
E5491_RS06165	65.9567	12.0233	2.45568	6.53135e-06	0.000105408	up	E5491_RS06165	DUF3113 family protein	-	-	-
E5491_RS04245	54.9967	13.66	2.00939	1.32237e-10	4.92276e-09	up	E5491_RS04245	organic hydroperoxide resistance protein	GO:0006979	-	COG1764-Predicted redox protein, regulator of disulfide bond formation[O]
E5491_RS02895	221.157	107.327	1.04306	2.32434e-05	0.000332798	up	hchA	protein deglycase HchA	GO:0005737;GO:0016790;GO:0016829;GO:0016811;GO:0042026;GO:0030091	K05523-ko00620 Pyruvate metabolism	-
E5491_RS05845	109.547	43.1367	1.34456	0.000122533	0.00141955	up	E5491_RS05845	VOC family protein	GO:0008198;GO:0018577;GO:0009636;GO:0019439	K07104-ko00622 Xylene degradation;ko00361 Chlorocyclohexane and chlorobenzene degradation;ko01220 Degradation of aromatic compounds;ko00643 Styrene degradation;ko00362 Benzoate degradation	COG2514-Predicted ring-cleavage extradiol dioxygenase[R]
E5491_RS05840	1224.71	350.937	1.80315	4.29763e-18	3.07666e-16	up	ileS	isoleucine--tRNA ligase	GO:0005737;GO:0004822;GO:0006428;GO:0008270;GO:0002161;GO:0005524	K01870-ko00970 Aminoacyl-tRNA biosynthesis	COG0060-Isoleucyl-tRNA synthetase[J]
E5491_RS14605	441.797	25.0333	4.14146	3.5311e-70	1.09543e-67	up	betA	choline dehydrogenase	GO:0019285;GO:0008802;GO:0050660;GO:0008812	K00108-ko00260 Glycine, serine and threonine metabolism	COG2303-Choline dehydrogenase and related flavoproteins[E]
E5491_RS07685	578.717	267.607	1.11274	0.000497554	0.0046433	up	rpsA	30S ribosomal protein S1	GO:0003735;GO:0006412;GO:0003723;GO:0005840	K02945-ko03010 Ribosome	COG0539-Ribosomal protein S1[J]
E5491_RS11245	18.9867	4.31667	2.137	1.59641e-07	3.68363e-06	up	E5491_RS11245	DnaD domain-containing protein	-	-	COG3935-Putative primosome component and related proteins[L]
E5491_RS06885	15.7533	1.14667	3.78014	1.76441e-27	2.7368e-25	up	E5491_RS06885	aspartate kinase	GO:0019877;GO:0009089;GO:0009088;GO:0016597;GO:0004072;GO:0005524	K00928-ko00260 Glycine, serine and threonine metabolism;ko00270 Cysteine and methionine metabolism;ko00300 Lysine biosynthesis;ko01230 Biosynthesis of amino acids;ko00261 Monobactam biosynthesis;ko01210 2-Oxocarboxylic acid metabolism	COG0527-Aspartokinases[E]
E5491_RS11240	5.14	0.766667	2.7451	0.00398619	0.0235793	up	E5491_RS11240	hypothetical protein	-	-	-
E5491_RS04555	43.3567	12.3067	1.81681	4.48521e-14	2.36278e-12	up	E5491_RS04555	NADH-dependent flavin oxidoreductase	GO:0003959;GO:0016491;GO:0010181;GO:0055114;GO:0005622	-	COG1902-NADH:flavin oxidoreductases, Old Yellow Enzyme family[C]
E5491_RS03265	94.45	38.23	1.30485	0.00377542	0.02255	up	E5491_RS03265	tyrosine-type recombinase/integrase	GO:0006310;GO:0015074;GO:0046718;GO:0075713;GO:0003677	-	COG4974-Site-specific recombinase XerD[L]
E5491_RS10025	6.69333	1.17333	2.51211	0.000236693	0.00248439	up	E5491_RS10025	hypothetical protein	-	-	-
E5491_RS00665	53.82	3	4.16511	6.31936e-32	1.10273e-29	up	E5491_RS00665	type 8 capsular polysaccharide synthesis protein Cap8C	GO:0004725;GO:0030145;GO:0045227	-	COG4464-Capsular polysaccharide biosynthesis protein[GM]
E5491_RS00660	95.2767	6.34667	3.90805	8.26866e-26	1.15431e-23	up	E5491_RS00660	type 8 capsular polysaccharide synthesis protein Cap8B	GO:0045226;GO:0045227;GO:0004715;GO:0005524	-	COG0489-ATPases involved in chromosome partitioning[D]
E5491_RS02220	18.2833	7.53333	1.27917	0.00945017	0.0455697	up	E5491_RS02220	hypothetical protein	-	-	-
E5491_RS00935	26.44	7.00667	1.91592	0.00256872	0.0166401	up	E5491_RS00935	helix-turn-helix transcriptional regulator	GO:0006355;GO:0006351;GO:0043565	-	COG1476-Predicted transcriptional regulators[K]
E5491_RS14530	116.357	50.1233	1.215	4.47245e-05	0.000578105	up	panB	3-methyl-2-oxobutanoate hydroxymethyltransferase	GO:0005737;GO:0008168;GO:0046872;GO:0003864;GO:0015940	K00606-ko00770 Pantothenate and CoA biosynthesis	COG0413-Ketopantoate hydroxymethyltransferase[H]
E5491_RS06150	18.31	3.44333	2.41075	0.000343223	0.00342242	up	E5491_RS06150	hypothetical protein	-	-	-
E5491_RS02310	118.973	9.71333	3.61453	1.64991e-17	1.12355e-15	up	gmpC	dipeptide ABC transporter glycylmethionine-binding lipoprotein	GO:0006865;GO:0009279	K02073-ko02010 ABC transporters	COG1464-ABC-type metal ion transport system, periplasmic component/surface antigen[P]
E5491_RS15085	14.4367	4.86333	1.56972	0.00222921	0.0151434	up	E5491_RS15085	GNAT family N-acetyltransferase	GO:0006284;GO:0008080;GO:0003922;GO:0006541;GO:0008725;GO:0016462;GO:0006177;GO:0005524	-	-
E5491_RS04835	59.2333	19.02	1.63889	3.27534e-08	9.0542e-07	up	E5491_RS04835	alanine:cation symporter family protein	GO:0015655;GO:0016021;GO:0005886	-	COG1115-Na+/alanine symporter[E]
E5491_RS11250	6.92667	0.903333	2.93883	9.40066e-07	1.76152e-05	up	ssb	single-stranded DNA-binding protein	GO:0006260;GO:0003697	K03111-ko03030 DNA replication;ko03430 Mismatch repair;ko03440 Homologous recombination	COG0629-Single-stranded DNA-binding protein[L]
E5491_RS06890	81.4833	6.15	3.72785	6.66662e-24	8.09269e-22	up	E5491_RS06890	homoserine dehydrogenase	GO:0050661;GO:0004412;GO:0009088;GO:0009097;GO:0009086;GO:0016597	K00003-ko00300 Lysine biosynthesis;ko00260 Glycine, serine and threonine metabolism;ko01230 Biosynthesis of amino acids;ko00270 Cysteine and methionine metabolism	COG0460-Homoserine dehydrogenase[E]
E5491_RS11255	16.7833	4.07333	2.04275	5.19317e-08	1.39417e-06	up	E5491_RS11255	MBL fold metallo-hydrolase	-	-	COG1235-Metal-dependent hydrolases of the beta-lactamase superfamily I[R]
E5491_RS06895	200.697	20.6833	3.27848	5.87561e-32	1.09365e-29	up	E5491_RS06895	threonine synthase	GO:0005737;GO:0004795;GO:0009088;GO:0030170	K01733-ko00260 Glycine, serine and threonine metabolism;ko01230 Biosynthesis of amino acids;ko00750 Vitamin B6 metabolism	COG0498-Threonine synthase[E]
E5491_RS09970	34.7833	11.3333	1.61782	1.69694e-06	2.97978e-05	up	E5491_RS09970	HK97 gp10 family phage protein	-	-	-
E5491_RS05040	100.343	44.36	1.17761	0.000147781	0.00167047	up	E5491_RS05040	aminotransferase class I/II-fold pyridoxal phosphate-dependent enzyme	GO:0005737;GO:0019877;GO:0008483;GO:0009058;GO:0009089;GO:0030170	K00841-ko00300 Lysine biosynthesis;ko01230 Biosynthesis of amino acids	COG0436-Aspartate/tyrosine/aromatic aminotransferase[E]
E5491_RS11380	176.31	83.59	1.07671	0.0029655	0.0186758	up	groL	chaperonin GroEL	GO:0005737;GO:0042026;GO:0005524	K04077-ko04940 Type I diabetes mellitus;ko04212 Longevity regulating pathway - worm;ko05152 Tuberculosis;ko03018 RNA degradation;ko05134 Legionellosis	COG0459-Chaperonin GroEL (HSP60 family)[O]
E5491_RS11385	41.65	7.06333	2.5599	2.24847e-12	9.80895e-11	up	groES	co-chaperone GroES	GO:0005737;GO:0006457;GO:0005524	-	COG0234-Co-chaperonin GroES (HSP10)[O]
E5491_RS14010	38.0267	17.06	1.15639	0.0043694	0.0249476	up	fnbA	fibronectin-binding protein FnbA	GO:0005618;GO:0007155;GO:0016020;GO:0005576;GO:0009405	K13732-ko05100 Bacterial invasion of epithelial cells	-
E5491_RS11720	54.6633	15.3767	1.82983	6.31166e-05	0.000776306	up	csoR	copper-sensing transcriptional repressor CsoR	GO:0005737;GO:0006355;GO:0045892;GO:0006351;GO:0046688;GO:0003677;GO:0046872	-	COG1937-Uncharacterized protein conserved in bacteria[S]
E5491_RS00250	14.5967	6.8	1.10203	0.000869957	0.00705109	up	E5491_RS00250	recombinase family protein	GO:0015074;GO:0000150;GO:0003677	-	COG1961-Site-specific recombinases, DNA invertase Pin homologs[L]
E5491_RS03785	50.9933	25.0567	1.02511	0.00587371	0.0317818	up	hisC	histidinol-phosphate transaminase	GO:0080130;GO:0000105;GO:0030170;GO:0004400	K00817-ko00340 Histidine metabolism;ko00400 Phenylalanine, tyrosine and tryptophan biosynthesis;ko01230 Biosynthesis of amino acids;ko00360 Phenylalanine metabolism;ko00350 Tyrosine metabolism;ko00401 Novobiocin biosynthesis;ko00960 Tropane, piperidine and pyridine alkaloid biosynthesis	COG0079-Histidinol-phosphate/aromatic aminotransferase and cobyric acid decarboxylase[E]
E5491_RS15095	30.5433	4.63333	2.72074	2.1072e-20	2.02872e-18	up	E5491_RS15095	ABC transporter ATP-binding protein	GO:0016887;GO:0005524;GO:0005886	-	COG4172-ABC-type uncharacterized transport system, duplicated ATPase component[R]
E5491_RS00785	91.6333	44.9433	1.02777	0.00118678	0.00902859	up	E5491_RS00785	acyl-CoA/acyl-ACP dehydrogenase	-	-	-
E5491_RS08795	909.77	325.873	1.48119	0.000570092	0.00515112	up	E5491_RS08795	CsbD family protein	-	-	COG3237-Uncharacterized protein conserved in bacteria[S]
E5491_RS11535	617.597	0.746667	9.69198	1.51663e-215	1.05861e-212	up	E5491_RS11535	2-isopropylmalate synthase	GO:0009098;GO:0003852	K01649-ko00290 Valine, leucine and isoleucine biosynthesis;ko01230 Biosynthesis of amino acids;ko00620 Pyruvate metabolism;ko01210 2-Oxocarboxylic acid metabolism	COG0119-Isopropylmalate/homocitrate/citramalate synthases[E]
E5491_RS11530	502.59	0.386667	10.3441	7.36391e-128	4.11201e-125	up	ilvC	ketol-acid reductoisomerase	GO:0009097;GO:0004455;GO:0016853;GO:0009099	K00053-ko00290 Valine, leucine and isoleucine biosynthesis;ko01230 Biosynthesis of amino acids;ko00770 Pantothenate and CoA biosynthesis;ko01210 2-Oxocarboxylic acid metabolism	COG0059-Ketol-acid reductoisomerase[EH]
E5491_RS00670	31.8767	2.72333	3.54906	1.52293e-38	3.27078e-36	up	E5491_RS00670	type 8 capsular polysaccharide synthesis protein Cap8D	GO:0016021;GO:0045227;GO:0005886	-	COG1086-Predicted nucleoside-diphosphate sugar epimerases[MG]
E5491_RS00675	11.38	1.23667	3.20197	3.8582e-15	2.24419e-13	up	E5491_RS00675	type 8 capsular polysaccharide synthesis protein Cap8E	GO:0016829;GO:0003978;GO:0009103	K15894-ko00520 Amino sugar and nucleotide sugar metabolism	COG1086-Predicted nucleoside-diphosphate sugar epimerases[MG]
E5491_RS06145	23.02	5.86	1.97392	3.14813e-07	6.61545e-06	up	E5491_RS06145	ATP-binding protein	GO:0043565;GO:0006260;GO:0005524	-	COG1484-DNA replication protein[L]
E5491_RS06140	23.1967	5.91667	1.97106	1.10933e-11	4.55476e-10	up	E5491_RS06140	conserved phage C-terminal domain-containing protein	-	-	-
E5491_RS02305	66.7933	14.4033	2.2133	9.9242e-13	4.61806e-11	up	E5491_RS02305	ABC transporter permease	GO:0048473;GO:0016021;GO:0006810;GO:0042626;GO:0005886	K02072-ko02010 ABC transporters	COG2011-ABC-type metal ion transport system, permease component[P]
E5491_RS02300	86.6667	17.2033	2.33279	4.37224e-09	1.32688e-07	up	E5491_RS02300	methionine ABC transporter ATP-binding protein	GO:0043190;GO:0015424;GO:0015821;GO:0005524	K02071-ko02010 ABC transporters	COG1135-ABC-type metal ion transport system, ATPase component[P]
E5491_RS13700	63.52	18.01	1.81841	1.2808e-09	4.25713e-08	up	E5491_RS13700	osmoprotectant ABC transporter substrate-binding protein	GO:0005215;GO:0005886	K05845-ko02010 ABC transporters	COG1732-Periplasmic glycine betaine/choline-binding (lipo)protein of an ABC-type transport system (osmoprotectant binding protein)[M]
E5491_RS12095	75.4367	33.02	1.19193	1.55916e-05	0.00023279	up	E5491_RS12095	BglG family transcription antiterminator	GO:0008982;GO:0016301;GO:0009401;GO:0006355;GO:0006351;GO:0003677	-	COG3711-Transcriptional antiterminator[K]
E5491_RS01250	4.69333	1.26333	1.89338	0.00128695	0.00963312	up	E5491_RS01250	PTS glucose transporter subunit IIA	GO:0005355;GO:0008982;GO:0016021;GO:0016301;GO:0009401;GO:0005886	K02755-ko02060 Phosphotransferase system (PTS)	COG2190-Phosphotransferase system IIA components[G]
E5491_RS12800	15.1233	6.98333	1.11479	0.000659578	0.0056489	up	E5491_RS12800	acyl-CoA/acyl-ACP dehydrogenase	GO:0050660;GO:0033539;GO:0052890;GO:0000062;GO:0055088;GO:0005886;GO:0003995;GO:0009055	-	COG1960-Acyl-CoA dehydrogenases[I]
E5491_RS05035	23.6833	11.1667	1.08467	0.00377988	0.02255	up	sspA	Glu-specific serine endopeptidase SspA	GO:0004252;GO:0005576;GO:0009405	K01318-ko02024 Quorum sensing	COG3591-V8-like Glu-specific endopeptidase[E]
E5491_RS13010	89.13	43.8733	1.02257	0.00298331	0.0186758	up	E5491_RS13010	SRPBCC domain-containing protein	GO:0006950	-	COG3832-Uncharacterized conserved protein[S]
E5491_RS10650	451.867	56.4933	2.99974	3.94311e-16	2.56027e-14	up	E5491_RS10650	hypothetical protein	-	-	-
E5491_RS06225	79.67	8.46333	3.23474	1.52241e-07	3.57018e-06	up	E5491_RS06225	hypothetical protein	-	-	-
E5491_RS06220	20.3533	2.92	2.80122	5.51431e-07	1.09971e-05	up	E5491_RS06220	hypothetical protein	GO:0016021	-	-
E5491_RS02935	79.3667	36.4833	1.1213	0.000194587	0.00213811	up	E5491_RS02935	Cof-type HAD-IIB family hydrolase	GO:0005737;GO:0016787;GO:0016791;GO:0009231;GO:0044283;GO:0046872	-	COG0561-Predicted hydrolases of the HAD superfamily[R]
E5491_RS11525	123.987	0.0001	20.2418	4.16758e-19	3.23219e-17	up	E5491_RS11525	ACT domain-containing protein	GO:0005829;GO:0005948;GO:0008152;GO:0009099;GO:0009097;GO:0003984;GO:0016597	K01653-ko00660 C5-Branched dibasic acid metabolism;ko00770 Pantothenate and CoA biosynthesis;ko01230 Biosynthesis of amino acids;ko01210 2-Oxocarboxylic acid metabolism;ko00290 Valine, leucine and isoleucine biosynthesis;ko00650 Butanoate metabolism	COG0440-Acetolactate synthase, small (regulatory) subunit[E]
E5491_RS11520	692.75	2.04	8.40762	3.33111e-100	1.32864e-97	up	ilvB	biosynthetic-type acetolactate synthase large subunit	GO:0050660;GO:0000287;GO:0030976;GO:0009099;GO:0009097;GO:0003984	K01652-ko00660 C5-Branched dibasic acid metabolism;ko00770 Pantothenate and CoA biosynthesis;ko01230 Biosynthesis of amino acids;ko01210 2-Oxocarboxylic acid metabolism;ko00290 Valine, leucine and isoleucine biosynthesis;ko00650 Butanoate metabolism	COG0028-Thiamine pyrophosphate-requiring enzymes [acetolactate synthase, pyruvate dehydrogenase (cytochrome), glyoxylate carboligase, phosphonopyruvate decarboxylase][EH]
E5491_RS00685	26.79	3.44333	2.95982	2.54846e-20	2.37177e-18	up	wecB	type 8 capsular polysaccharide synthesis protein Cap8G	GO:0005737;GO:0008761	-	COG0381-UDP-N-acetylglucosamine 2-epimerase[M]
E5491_RS04360	37.1233	16.31	1.18657	8.5614e-06	0.000136591	up	E5491_RS04360	HlyC/CorC family transporter	GO:0031969;GO:0009941;GO:0009536;GO:0016614;GO:0016021;GO:0006810;GO:0050660	-	COG4536-Putative Mg2+ and Co2+ transporter CorB[P]
E5491_RS00680	26.6533	2.78	3.26116	5.37794e-20	4.55006e-18	up	E5491_RS00680	type 8 capsular polysaccharide synthesis protein Cap8F	GO:0009243;GO:0003824;GO:0050662;GO:0016491	-	COG0451-Nucleoside-diphosphate-sugar epimerases[MG]
E5491_RS04365	71.2733	32.2567	1.14377	0.000127649	0.00147271	up	E5491_RS04365	nitronate monooxygenase	GO:0018580	K00459-ko00910 Nitrogen metabolism	COG2070-Dioxygenases related to 2-nitropropane dioxygenase[R]
E5491_RS15080	26.6233	9.50333	1.48619	0.00110758	0.00858993	up	E5491_RS15080	polysaccharide deacetylase family protein	GO:0016810;GO:0005975	-	-
E5491_RS13450	137.213	36.8533	1.89655	0.00175517	0.0125011	up	E5491_RS13450	type II toxin-antitoxin system Phd/YefM family antitoxin	GO:0045892;GO:0043565;GO:0044010;GO:0006351;GO:0015643	-	COG2161-Antitoxin of toxin-antitoxin stability system[D]
E5491_RS06130	12.3667	2.62667	2.23515	5.70393e-08	1.50239e-06	up	E5491_RS06130	hypothetical protein	-	-	-
E5491_RS06135	11.65	1.62667	2.84034	2.63389e-08	7.35382e-07	up	E5491_RS06135	AP2 domain-containing protein	GO:0003700;GO:0003677	-	-
E5491_RS07400	334.927	157.257	1.09072	0.0055257	0.0303696	up	E5491_RS07400	hypothetical protein	-	-	COG4479-Uncharacterized protein conserved in bacteria[S]
E5491_RS02205	10.0133	3.99	1.32746	0.00767673	0.0389699	up	E5491_RS02205	tandem-type lipoprotein	GO:0016021;GO:0005886	-	-
E5491_RS01240	133.193	38.7467	1.78138	6.01765e-05	0.000750057	up	lrgB	antiholin-like protein LrgB	GO:0019835;GO:0012501;GO:0016021;GO:0016787;GO:0005886	K05339-ko02020 Two-component system	COG1346-Putative effector of murein hydrolase[M]
E5491_RS09550	489.003	178.573	1.45333	0.00168477	0.0121547	up	ribD	bifunctional diaminohydroxyphosphoribosylaminopyrimidine deaminase/5-amino-6-(5-phosphoribosylamino)uracil reductase RibD	GO:0050661;GO:0005829;GO:0009451;GO:0008703;GO:0008270;GO:0008835;GO:0009231	K11752-ko02024 Quorum sensing;ko00740 Riboflavin metabolism	COG1985-Pyrimidine reductase, riboflavin biosynthesis[H]
E5491_RS10125	13.9833	4.86667	1.5227	5.19712e-05	0.000659561	up	E5491_RS10125	hypothetical protein	-	-	-
E5491_RS09125	69.99	31.0167	1.17411	0.00175193	0.0125011	up	E5491_RS09125	response regulator transcription factor	GO:0005737;GO:0000160;GO:0006817;GO:0005622;GO:0006355;GO:0006351;GO:0003677	K07658-ko02020 Two-component system	COG0745-Response regulators consisting of a CheY-like receiver domain and a winged-helix DNA-binding domain[TK]
E5491_RS09310	27.3	8.81333	1.63114	5.61518e-08	1.4931e-06	up	E5491_RS09310	HAD family hydrolase	-	-	COG0637-Predicted phosphatase/phosphohexomutase[R]
E5491_RS13960	94.7767	46.4567	1.02865	0.00841128	0.0413456	up	E5491_RS13960	hypothetical protein	GO:0016021	-	-
E5491_RS13025	185.567	71.9567	1.36674	0.000285471	0.00289023	up	E5491_RS13025	SDR family oxidoreductase	GO:0016491	-	COG1028-Dehydrogenases with different specificities (related to short-chain alcohol dehydrogenases)[IQR]
E5491_RS11290	9.79667	1.51333	2.69456	3.77874e-05	0.000497653	up	E5491_RS11290	DUF771 domain-containing protein	-	-	COG4707-Uncharacterized protein conserved in bacteria[S]
E5491_RS07140	15.1133	7.52333	1.00638	0.00828801	0.0409995	up	E5491_RS07140	tryptophan synthase subunit alpha	GO:0004834	K01695-ko00260 Glycine, serine and threonine metabolism;ko01230 Biosynthesis of amino acids;ko00400 Phenylalanine, tyrosine and tryptophan biosynthesis	COG0159-Tryptophan synthase alpha chain[E]
E5491_RS10960	313.24	154.413	1.02047	0.000907119	0.00729878	up	E5491_RS10960	thioredoxin family protein	-	-	-
E5491_RS13840	15.35	6.72	1.19171	0.0027727	0.0176907	up	E5491_RS13840	SDR family oxidoreductase	GO:0016491	-	COG1028-Dehydrogenases with different specificities (related to short-chain alcohol dehydrogenases)[IQR]
E5491_RS13845	103.137	20.5733	2.32571	1.67894e-14	9.37521e-13	up	E5491_RS13845	AbgT family transporter	GO:0016021;GO:0015814;GO:0015291;GO:0015558;GO:0005886	-	COG2978-Putative p-aminobenzoyl-glutamate transporter[H]
E5491_RS07095	12.9567	6.33667	1.0319	0.00229608	0.0154847	up	E5491_RS07095	Y-family DNA polymerase	GO:0016779;GO:0046872;GO:0003684;GO:0006281	-	COG0389-Nucleotidyltransferase/DNA polymerase involved in DNA repair[L]
E5491_RS15070	0.636667	0.0001	12.6363	0.00918694	0.0446863	up	E5491_RS15070	ATP phosphoribosyltransferase	GO:0005737;GO:0000105;GO:0003879;GO:0005524	K00765-ko01230 Biosynthesis of amino acids;ko00340 Histidine metabolism	COG0040-ATP phosphoribosyltransferase[E]
E5491_RS04375	193.54	78.4033	1.30364	0.00082285	0.00673724	up	E5491_RS04375	DUF72 domain-containing protein	-	-	COG1801-Uncharacterized conserved protein[S]
E5491_RS15075	4.94667	0.58	3.09233	1.08487e-07	2.65698e-06	up	E5491_RS15075	ATP phosphoribosyltransferase regulatory subunit	GO:0005737;GO:0000105	-	-
E5491_RS06230	19.7667	5.68	1.79911	0.000195999	0.00213811	up	E5491_RS06230	RinA family phage transcriptional activator	GO:0006355;GO:0006351;GO:0003677	-	-
E5491_RS07320	327.55	161.947	1.0162	0.00191495	0.0133663	up	E5491_RS07320	toxic anion resistance protein	-	-	COG3853-Uncharacterized protein involved in tellurite resistance[P]
E5491_RS00695	6.36333	1.06	2.58572	0.000460493	0.00443344	up	E5491_RS00695	glycosyltransferase	-	-	-
E5491_RS00690	19.6967	1.99333	3.3047	1.24236e-11	4.96034e-10	up	E5491_RS00690	O-acetyltransferase	GO:0016746;GO:0008811;GO:0046677	-	COG0110-Acetyltransferase (isoleucine patch superfamily)[R]
E5491_RS06120	15.3467	2.61333	2.55396	6.12718e-09	1.8199e-07	up	E5491_RS06120	ATP-binding protein	-	-	-
E5491_RS06125	6.92333	2.48	1.48113	0.00958303	0.0459722	up	E5491_RS06125	single-stranded DNA-binding protein	-	-	-
E5491_RS02745	108.793	50.5167	1.10676	6.14653e-05	0.000759342	up	E5491_RS02745	protein arginine kinase	GO:0016775;GO:0005524;GO:0004672	-	COG3869-Arginine kinase[E]
E5491_RS02740	314.263	102.21	1.62044	1.27664e-06	2.36052e-05	up	E5491_RS02740	UvrB/UvrC motif-containing protein	GO:1990169;GO:0050897;GO:1990170;GO:0008270;GO:0003677;GO:0046870;GO:0005507	-	COG3880-Uncharacterized protein with conserved CXXC pairs[S]
E5491_RS10000	7.49333	2.10333	1.83293	0.000196173	0.00213811	up	E5491_RS10000	minor capsid protein	GO:0046729;GO:0019012	-	COG2369-Uncharacterized protein, homolog of phage Mu protein gp30[S]
E5491_RS10005	13.0667	5.67	1.20447	0.000166723	0.00186197	up	E5491_RS10005	phage portal protein	GO:0046718;GO:0046729;GO:0019012;GO:0019028;GO:0019076	-	-
E5491_RS01310	85.01	40.2433	1.07888	8.00785e-05	0.000976328	up	lytM	glycine-glycine endopeptidase LytM	GO:0046872;GO:0005576;GO:0009405;GO:0008237;GO:0071555	-	COG0739-Membrane proteins related to metalloendopeptidases[M]
E5491_RS10130	16.53	6.88333	1.26391	0.00550231	0.030315	up	ssb	single-stranded DNA-binding protein	GO:0006310;GO:0006260;GO:0003697;GO:0006281	K03111-ko03030 DNA replication;ko03430 Mismatch repair;ko03440 Homologous recombination	COG0629-Single-stranded DNA-binding protein[L]
