# Supplementary material for: New Insights into the Biological Functions of Essential TsaB/YeaZ Protein in Staphylococcus aureus
Source: Antibiotics (Basel). 2024 Apr 25;13(5):393. doi: 10.3390/antibiotics13050393 (PMC11117223; doi:10.3390/antibiotics13050393)
Supplement: Supplementary file 1 [file antibiotics-13-00393-s001.zip › Table S2.XLSX]

## Sheet: OD0.5
Table S2. Differentially expressed genes of WCUH29 at middle log-phase (OD600nm = 0.5) by the depletion of TsaB/YeaZ
Gene id	MeanTPM (yeaZ_05)	MeanTPM (yeaZ05)	log2FoldChange	pValue	qValue	result	Name	Des.	GO	KEGG	COG
E5491_RS11355	3.30333	8.51	-1.36524	0.00203655	0.0288089	down	lukG	bi-component leukocidin LukGH subunit G	GO:0051715;GO:0005576;GO:0009405	K11038-ko05150 Staphylococcus aureus infection	-
E5491_RS01000	7.78667	20.7167	-1.41171	0.00230182	0.0320419	down	E5491_RS01000	Gfo/Idh/MocA family oxidoreductase	GO:0055114;GO:0016491	-	COG0673-Predicted dehydrogenases and related proteins[R]
E5491_RS13775	2.81333	8.30333	-1.56141	0.00429018	0.0498996	down	E5491_RS13775	DUF1307 domain-containing protein	GO:0005886	-	COG4808-Uncharacterized protein conserved in bacteria[S]
E5491_RS14025	41.1967	147.94	-1.84441	0.000180226	0.00410133	down	E5491_RS14025	gluconate permease	GO:0046177;GO:0005887;GO:0015128	-	COG2610-H+/gluconate symporter and related permeases[GE]
E5491_RS05740	61.1433	315.707	-2.36832	3.17177e-05	0.000864637	down	E5491_RS05740	beta-class phenol-soluble modulin	GO:0005576;GO:0009405;GO:0042742;GO:0044179	-	-
E5491_RS05745	153.687	537	-1.80493	1.66403e-07	7.77639e-06	down	E5491_RS05745	beta-class phenol-soluble modulin	GO:0005576;GO:0009405;GO:0042742;GO:0044179	-	-
E5491_RS11500	45.5667	170.59	-1.90448	2.74695e-11	2.47888e-09	down	tsaB	tRNA (adenosine(37)-N6)-threonylcarbamoyltransferase complex dimerization subunit type 1 TsaB	GO:0005737;GO:0002949	-	COG1214-Inactive homolog of metal-dependent proteases, putative molecular chaperone[O]
E5491_RS12210	49.1433	106.767	-1.11939	0.000352787	0.00710187	down	E5491_RS12210	UDPGP type 1 family protein	GO:0003977;GO:0008152;GO:0070569	-	COG4284-UDP-glucose pyrophosphorylase[G]
E5491_RS12215	45.6167	123.72	-1.43945	0.00249442	0.0338233	down	E5491_RS12215	metal-dependent hydrolase	GO:0016021;GO:0005886	-	-
E5491_RS11985	89.08	223.377	-1.32631	0.000590266	0.0109555	down	E5491_RS11985	membrane protein	GO:0016021	-	COG4270-Predicted membrane protein[S]
E5491_RS07525	36.2733	85.4767	-1.23662	0.00324529	0.040636	down	gpsB	cell division regulator GpsB	GO:0005737;GO:0008360;GO:0051301;GO:0007049	-	COG3599-Cell division initiation protein[D]
E5491_RS00990	4.72667	25.1033	-2.40898	1.60726e-05	0.000477227	down	E5491_RS00990	sugar ABC transporter permease	GO:0016021;GO:0006810;GO:0008643;GO:0005886	K15771-ko02010 ABC transporters	COG1175-ABC-type sugar transport systems, permease components[G]
E5491_RS00995	3.59333	12.3433	-1.78034	0.00404325	0.0480446	down	E5491_RS00995	sugar ABC transporter permease	GO:0055052;GO:0016021;GO:0006810;GO:0008643;GO:0005886	K15772-ko02010 ABC transporters	COG3833-ABC-type maltose transport systems, permease component[G]
E5491_RS01105	1.23	10.3933	-3.07893	1.62297e-05	0.000477227	down	E5491_RS01105	DUF488 domain-containing protein	-	-	COG3189-Uncharacterized conserved protein[S]
E5491_RS11425	222.35	726.213	-1.70756	0.00253738	0.0342284	down	E5491_RS11425	sensor histidine kinase	-	K07706-ko02024 Quorum sensing;ko02020 Two-component system	COG2972-Predicted signal transduction protein with a C-terminal ATPase domain[T]
E5491_RS14300	19.65	50.6367	-1.36565	3.78842e-06	0.000130451	down	pruA	L-glutamate gamma-semialdehyde dehydrogenase	GO:0003842;GO:0006537;GO:0010133;GO:0016620	K00294-ko00330 Arginine and proline metabolism;ko00250 Alanine, aspartate and glutamate metabolism	COG1012-NAD-dependent aldehyde dehydrogenases[C]
E5491_RS08190	4.31333	19.13	-2.14896	2.93203e-09	1.82693e-07	down	E5491_RS08190	alpha-glucosidase	GO:0005737;GO:0043169;GO:0004556;GO:0005975;GO:0004574	K01187-ko00500 Starch and sucrose metabolism;ko00052 Galactose metabolism	COG0366-Glycosidases[G]
E5491_RS08195	2.72333	10.15	-1.89803	3.16592e-06	0.000111962	down	E5491_RS08195	LacI family DNA-binding transcriptional regulator	GO:0003700;GO:0006351;GO:0003677	-	COG1609-Transcriptional regulators[K]
E5491_RS05750	10.6267	23.54	-1.14743	0.00301447	0.0390538	down	E5491_RS05750	YjjG family noncanonical pyrimidine nucleotidase	GO:0016787;GO:0008152	-	COG1011-Predicted hydrolase (HAD superfamily)[R]
E5491_RS02905	322.437	808.27	-1.32582	4.08764e-05	0.00106974	down	E5491_RS02905	NAD-dependent epimerase/dehydratase family protein	GO:0003824;GO:0008743;GO:0050662	-	COG0451-Nucleoside-diphosphate-sugar epimerases[MG]
E5491_RS03185	23.5733	575.487	-4.60955	8.42164e-16	9.58236e-14	down	adhP	alcohol dehydrogenase AdhP	GO:0008270;GO:0004022	K13953-ko00626 Naphthalene degradation;ko00071 Fatty acid degradation;ko00982 Drug metabolism - cytochrome P450;ko00980 Metabolism of xenobiotics by cytochrome P450;ko00010 Glycolysis / Gluconeogenesis;ko00830 Retinol metabolism;ko00625 Chloroalkane and chloroalkene degradation;ko01220 Degradation of aromatic compounds;ko00350 Tyrosine metabolism	COG1064-Zn-dependent alcohol dehydrogenases[R]
E5491_RS10395	13.9167	46.3933	-1.7371	0.000212316	0.00466917	down	E5491_RS10395	amino acid ABC transporter ATP-binding protein	GO:0015424;GO:0005524;GO:0005886	-	COG1126-ABC-type polar amino acid transport system, ATPase component[E]
E5491_RS00980	1.85667	10.96	-2.56146	4.91438e-12	4.76331e-10	down	ugpC	sn-glycerol-3-phosphate ABC transporter ATP-binding protein UgpC	GO:0015774;GO:0006810;GO:0016887;GO:0005524;GO:0005886	K10112-ko02010 ABC transporters	COG3839-ABC-type sugar transport systems, ATPase components[G]
E5491_RS00985	1.75667	9.10333	-2.37355	7.75488e-08	4.05891e-06	down	E5491_RS00985	extracellular solute-binding protein	GO:0005363;GO:0005886	K15770-ko02010 ABC transporters	COG2182-Maltose-binding periplasmic proteins/domains[G]
E5491_RS01450	15.4567	426.4	-4.78591	1.03525e-17	1.29012e-15	down	E5491_RS01450	formate/nitrite transporter family protein	GO:0005215;GO:0016021;GO:0015707;GO:0005887;GO:0015513	-	COG2116-Formate/nitrite family of transporters[P]
E5491_RS06910	37.1467	120.43	-1.69689	0.00384763	0.0459783	down	E5491_RS06910	hypothetical protein	-	-	-
E5491_RS01115	34.3633	142.283	-2.04982	8.53193e-06	0.000279101	down	E5491_RS01115	nitric oxide dioxygenase	GO:0005344;GO:0019825;GO:0016966;GO:0020037;GO:0005829;GO:0009636;GO:0008941;GO:0005759;GO:0034599;GO:0046872;GO:0016491	K05916-ko05132 Salmonella infection	COG1017-Hemoglobin-like flavoprotein[C]
E5491_RS01110	1.04333	11.1733	-3.42079	0.00360473	0.0438772	down	E5491_RS01110	hypothetical protein	GO:0016021	-	-
E5491_RS13300	62.1733	280.33	-2.17276	2.60997e-08	1.45326e-06	down	E5491_RS13300	PTS sucrose transporter subunit IIBC	GO:0009401;GO:0016021;GO:0016301;GO:0008982;GO:0005886	K02810-ko00500 Starch and sucrose metabolism;ko02060 Phosphotransferase system (PTS)	COG1263-Phosphotransferase system IIC components, glucose/maltose/N-acetylglucosamine-specific[G]
E5491_RS05720	2.55	40.8767	-4.00271	6.85922e-11	5.60956e-09	down	E5491_RS05720	TDT family transporter	GO:0016021;GO:0055085	K11041-ko05150 Staphylococcus aureus infection	COG1275-Tellurite resistance protein and related permeases[P]
E5491_RS11560	36.7533	133.62	-1.86219	0.000680158	0.012535	down	rrf	5S ribosomal RNA	-	-	-
E5491_RS02375	24.1367	51.0233	-1.07993	9.29644e-05	0.00227372	down	treR	trehalose operon repressor	GO:0003700;GO:0006351;GO:0003677	-	COG2188-Transcriptional regulators[K]
E5491_RS11415	68.9767	186.66	-1.43623	0.00320626	0.0403403	down	E5491_RS11415	accessory gene regulator ArgB-like protein	GO:0009372;GO:0008233;GO:0009405;GO:0016021;GO:0005886	K07813-ko02024 Quorum sensing;ko02020 Two-component system	COG4512-Membrane protein putatively involved in post-translational modification of the autoinducing quorum-sensing peptide[OTK]
E5491_RS11410	107.76	451.213	-2.06599	1.6536e-05	0.000478345	down	E5491_RS11410	delta-lysin family phenol-soluble modulin	GO:0016021;GO:0005576;GO:0019836;GO:0020002	K11039-ko02024 Quorum sensing	-
E5491_RS02370	31.0633	73.69	-1.24626	7.21429e-05	0.00179808	down	treC	alpha,alpha-phosphotrehalase	GO:0005737;GO:0008788;GO:0005993	K01226-ko00500 Starch and sucrose metabolism	COG0366-Glycosidases[G]
E5491_RS09010	389.073	932.693	-1.26136	1.3854e-07	6.83205e-06	down	E5491_RS09010	glutamyl-tRNA reductase	GO:0006782;GO:0050661;GO:0008883	K02492-ko00860 Porphyrin and chlorophyll metabolism	COG0373-Glutamyl-tRNA reductase[H]
E5491_RS13345	15.0733	58.9	-1.96627	0.00125833	0.0203274	down	E5491_RS13345	NarK/NasA family nitrate transporter	GO:0016021;GO:0042128;GO:0055085;GO:0005886	K10850-ko02020 Two-component system	COG2223-Nitrate/nitrite transporter[P]
E5491_RS02025	59.9133	134.55	-1.16719	0.00115973	0.0191171	down	E5491_RS02025	general stress protein	-	-	-
E5491_RS00880	23.9267	55.6333	-1.21733	0.00305639	0.0392378	down	E5491_RS00880	MurR/RpiR family transcriptional regulator	GO:0005975;GO:0004360;GO:0003700;GO:0030246;GO:0006047;GO:0006351;GO:0003677;GO:0006002	-	COG1737-Transcriptional regulators[K]
E5491_RS05110	132.987	281.56	-1.08216	0.000919012	0.0159275	down	E5491_RS05110	DUF5011 domain-containing protein	-	-	-
E5491_RS01125	117.2	9511.64	-6.34265	1.25817e-25	2.35188e-23	down	E5491_RS01125	L-lactate dehydrogenase	GO:0004459;GO:0005737;GO:0006096	K00016-ko00620 Pyruvate metabolism;ko00270 Cysteine and methionine metabolism;ko00010 Glycolysis / Gluconeogenesis;ko04922 Glucagon signaling pathway;ko00640 Propanoate metabolism	COG0039-Malate/lactate dehydrogenases[C]
E5491_RS12220	53.7233	179.48	-1.7402	0.000277189	0.00585003	down	E5491_RS12220	hypothetical protein	-	-	-
E5491_RS07475	6.37	24.81	-1.96156	0.00156723	0.0232761	down	norB	multidrug efflux MFS transporter NorB	GO:0016021;GO:0046677;GO:0055085;GO:0005886	-	-
E5491_RS02365	60.28	342.48	-2.50627	1.25268e-12	1.31131e-10	down	treP	PTS system trehalose-specific EIIBC component	GO:0015574;GO:0008982;GO:0043610;GO:0015771;GO:0016021;GO:0016301;GO:0009401;GO:0090589;GO:0005886	K02819-ko00500 Starch and sucrose metabolism;ko02060 Phosphotransferase system (PTS)	COG1263-Phosphotransferase system IIC components, glucose/maltose/N-acetylglucosamine-specific[G]
E5491_RS13235	65.8833	2434.58	-5.20761	6.02974e-18	8.30517e-16	down	E5491_RS13235	L-lactate permease	GO:0015129;GO:0005887	-	COG1620-L-lactate permease[C]
E5491_RS15260	5.62333	20.4233	-1.86072	0.0023847	0.0328664	down	E5491_RS15260	hypothetical protein	-	-	-
E5491_RS13395	10.51	29.1533	-1.4719	0.00238617	0.0328664	down	cobA	uroporphyrinogen-III C-methyltransferase	GO:0009236;GO:0006779;GO:0019354;GO:0008168;GO:0004851;GO:0055114	K02303-ko00860 Porphyrin and chlorophyll metabolism	COG0007-Uroporphyrinogen-III methylase[H]
E5491_RS01040	17.5333	2702.04	-7.26781	4.40847e-31	1.1537e-28	down	pflB	formate C-acetyltransferase	GO:0005737;GO:0006006;GO:0005975;GO:0008861	K00656-ko00650 Butanoate metabolism;ko00620 Pyruvate metabolism;ko00640 Propanoate metabolism	COG1882-Pyruvate-formate lyase[C]
E5491_RS01045	18.9633	2093.26	-6.78639	1.04482e-20	1.70893e-18	down	pflA	pyruvate formate lyase-activating protein	GO:0005737;GO:0051539;GO:0016829;GO:0006006;GO:0046872;GO:0043365	-	COG1180-Pyruvate-formate lyase-activating enzyme[O]
E5491_RS13385	4.37	26.4067	-2.5952	9.60804e-05	0.00230681	down	narH	nitrate reductase subunit beta	GO:0005737;GO:0042126;GO:0008940;GO:0051538;GO:0009325;GO:0051539;GO:0016020;GO:0042128;GO:0046872;GO:0009061;GO:0005886;GO:0016491;GO:0009055	K00371-ko02020 Two-component system;ko00910 Nitrogen metabolism	COG1140-Nitrate reductase beta subunit[C]
E5491_RS10400	12.2867	52.18	-2.0864	0.00011684	0.00277973	down	E5491_RS10400	ABC transporter permease subunit	GO:0005215;GO:0016021;GO:0015171;GO:0005886	-	COG0765-ABC-type amino acid transport system, permease component[E]
E5491_RS11040	11.45	38.5267	-1.75051	1.51059e-06	5.491e-05	down	E5491_RS11040	chemotaxis-inhibiting protein CHIPS	GO:0005576;GO:0009405	K14202-ko05150 Staphylococcus aureus infection	-
E5491_RS13875	38.02	214.347	-2.49512	1.01183e-07	5.19206e-06	down	E5491_RS13875	SDR family oxidoreductase	GO:0016491	-	COG4221-Short-chain alcohol dehydrogenase of unknown specificity[R]
E5491_RS13425	6.54	26.5167	-2.01954	0.00052818	0.0100507	down	E5491_RS13425	hypothetical protein	GO:0016021	-	-
E5491_RS08405	2.89333	12.2933	-2.08707	0.00134934	0.0210191	down	E5491_RS08405	YqgQ family protein	-	-	COG4483-Uncharacterized protein conserved in bacteria[S]
E5491_RS07490	1.18	54.23	-5.52223	4.33382e-28	9.45135e-26	down	ald	alanine dehydrogenase	GO:0000286;GO:0042853	K00259-ko00250 Alanine, aspartate and glutamate metabolism;ko00430 Taurine and hypotaurine metabolism	COG0686-Alanine dehydrogenase[E]
E5491_RS14640	13.91	56.4467	-2.02077	0.00139803	0.0216487	down	nrdG	anaerobic ribonucleoside-triphosphate reductase activating protein	GO:0005737;GO:0051539;GO:0008998;GO:0009265;GO:0046872;GO:0043365	-	COG0602-Organic radical activating enzymes[O]
E5491_RS08410	11.35	29.7633	-1.39084	0.000408732	0.0080425	down	E5491_RS08410	rhomboid family intramembrane serine protease	GO:0016485;GO:0004252;GO:0016021;GO:0005886	-	COG0705-Uncharacterized membrane protein (homolog of Drosophila rhomboid)[R]
E5491_RS09530	1.6	11.4933	-2.84465	4.98063e-10	3.62064e-08	down	E5491_RS09530	proline dehydrogenase	GO:0004657;GO:0016021;GO:0010133	K00318-ko00330 Arginine and proline metabolism	COG0506-Proline dehydrogenase[E]
E5491_RS08415	3.91667	10.6633	-1.44496	0.000346963	0.00703877	down	E5491_RS08415	5-formyltetrahydrofolate cyclo-ligase	GO:0030272;GO:0046872;GO:0009396;GO:0035999;GO:0005524	-	COG0212-5-formyltetrahydrofolate cyclo-ligase[H]
E5491_RS00575	126.693	263.553	-1.05675	1.302e-05	0.000396202	down	sasD	cell-wall-anchored protein SasD	GO:0005618;GO:0016021;GO:0005576	-	-
E5491_RS00595	11.7267	29.6233	-1.33694	0.00152978	0.0230082	down	tet(38)	tetracycline efflux MFS transporter Tet(38)	GO:0015297;GO:0046677;GO:0016021;GO:0005886	-	-
E5491_RS00590	4.29667	28.6133	-2.7354	3.19029e-10	2.38542e-08	down	deoD	purine-nucleoside phosphorylase	GO:0004731;GO:0042278	K03784-ko00230 Purine metabolism;ko00760 Nicotinate and nicotinamide metabolism;ko00240 Pyrimidine metabolism	COG0813-Purine-nucleoside phosphorylase[F]
E5491_RS13985	7.96	32.1733	-2.01503	0.000895523	0.0157288	down	sasG	LPXTG-anchored surface protein SasG	GO:0005618;GO:0016020;GO:0005576;GO:0009405	K14195-ko05150 Staphylococcus aureus infection	-
E5491_RS07485	1.29667	38.24	-4.8822	9.5459e-18	1.24908e-15	down	tdcB	bifunctional threonine ammonia-lyase/L-serine ammonia-lyase TdcB	GO:0006567;GO:0004794;GO:0030170;GO:0070689;GO:0000166	K01754-ko00260 Glycine, serine and threonine metabolism;ko01230 Biosynthesis of amino acids;ko01200 Carbon metabolism;ko00290 Valine, leucine and isoleucine biosynthesis	COG1171-Threonine dehydratase[E]
E5491_RS07480	7.88667	105.24	-3.73812	3.50363e-09	2.13233e-07	down	E5491_RS07480	amino acid permease	GO:0015297;GO:0016021;GO:0015171;GO:0005887;GO:0015179	-	COG1113-Gamma-aminobutyrate permease and related permeases[E]
E5491_RS11450	6.9	16.6567	-1.27143	0.00015559	0.00357175	down	E5491_RS11450	LacI family DNA-binding transcriptional regulator	GO:0003700;GO:0006351;GO:0003677	-	COG1609-Transcriptional regulators[K]
E5491_RS12000	54.3233	133.39	-1.29601	0.000297416	0.00617728	down	deoC	deoxyribose-phosphate aldolase	GO:0005737;GO:0004139;GO:0016052;GO:0009264;GO:0046386	K01619-ko00030 Pentose phosphate pathway	COG0274-Deoxyribose-phosphate aldolase[F]
E5491_RS10850	0.466667	4.42667	-3.24576	0.00214002	0.0301099	down	E5491_RS10850	staphostatin A	GO:0005737;GO:0004869	-	-
E5491_RS09370	5.34	14.0767	-1.39839	0.0026979	0.0359862	down	E5491_RS09370	acetoin utilization protein AcuC	GO:0045150	-	COG0123-Deacetylases, including yeast histone deacetylase and acetoin utilization protein[BQ]
E5491_RS13400	2.26667	9.60667	-2.08346	0.00126783	0.0203553	down	nirD	nitrite reductase small subunit NirD	GO:0005737;GO:0008942;GO:0046872;GO:0051537;GO:0042128	K00363-ko00910 Nitrogen metabolism	COG2146-Ferredoxin subunits of nitrite reductase and ring-hydroxylating dioxygenases[PR]
E5491_RS13405	1.98667	17.5767	-3.14524	1.05641e-09	7.27535e-08	down	E5491_RS13405	NAD(P)/FAD-dependent oxidoreductase	GO:0008942;GO:0050661;GO:0050660;GO:0051539;GO:0020037;GO:0042128;GO:0046872	K00362-ko00910 Nitrogen metabolism	COG1251-NAD(P)H-nitrite reductase[C]
E5491_RS10190	16.1333	33.6767	-1.0617	0.00378267	0.0454895	down	E5491_RS10190	hypothetical protein	-	-	-
E5491_RS07355	81.8767	247.397	-1.5953	5.10887e-11	4.44229e-09	down	E5491_RS07355	2-oxoglutarate dehydrogenase E1 component	GO:0004591;GO:0006099;GO:0030976;GO:0006096	K00164-ko00020 Citrate cycle (TCA cycle);ko01200 Carbon metabolism;ko00380 Tryptophan metabolism;ko00310 Lysine degradation	COG0567-2-oxoglutarate dehydrogenase complex, dehydrogenase (E1) component, and related enzymes[C]
E5491_RS07350	50.48	120.46	-1.25477	8.43665e-07	3.39672e-05	down	sucB	dihydrolipoyllysine-residue succinyltransferase	GO:0006099;GO:0033512;GO:0045252;GO:0004149	K00658-ko00020 Citrate cycle (TCA cycle);ko01200 Carbon metabolism;ko00310 Lysine degradation	COG0508-Pyruvate/2-oxoglutarate dehydrogenase complex, dihydrolipoamide acyltransferase (E2) component, and related enzymes[C]
E5491_RS02245	10.19	143.06	-3.81139	1.38491e-09	9.29312e-08	down	E5491_RS02245	phenol-soluble modulin PSM-alpha-2	GO:0019835;GO:0009405	-	-
E5491_RS13410	0.226667	11.0433	-5.60646	1.11191e-10	8.81779e-09	down	E5491_RS13410	sirohydrochlorin chelatase	GO:0009236;GO:0019354;GO:0051266;GO:0046872;GO:0016852	-	COG2138-Uncharacterized conserved protein[S]
E5491_RS01515	1.26667	3.89333	-1.61997	0.00101015	0.0172782	down	E5491_RS01515	N-acetylneuraminate lyase	GO:0005737;GO:0008747;GO:0005975;GO:0019262	K01639-ko00520 Amino sugar and nucleotide sugar metabolism	COG0329-Dihydrodipicolinate synthase/N-acetylneuraminate lyase[EM]
E5491_RS07585	12.9067	30.6133	-1.24604	0.00148136	0.0224088	down	E5491_RS07585	biotin--[acetyl-CoA-carboxylase] ligase	GO:0009305;GO:0006355;GO:0006351;GO:0003677;GO:0004077;GO:0005524	K03524-ko00780 Biotin metabolism	COG0340-Biotin-(acetyl-CoA carboxylase) ligase[H]
E5491_RS04580	19.4833	239.677	-3.62078	2.70905e-07	1.24379e-05	down	E5491_RS04580	argininosuccinate synthase	GO:0004055;GO:0005737;GO:0006526;GO:0005524	K01940-ko01230 Biosynthesis of amino acids;ko00220 Arginine biosynthesis;ko00250 Alanine, aspartate and glutamate metabolism	COG0137-Argininosuccinate synthase[E]
E5491_RS14765	6.69	14.4933	-1.11531	0.00188437	0.0271928	down	arcA	arginine deiminase	GO:0005737;GO:0019547;GO:0016990	K01478-ko00220 Arginine biosynthesis	COG2235-Arginine deiminase[E]
E5491_RS05665	98.2033	293.573	-1.57988	6.6776e-07	2.73051e-05	down	hyl	alpha-hemolysin	GO:0051715;GO:0005576;GO:0009405;GO:0044179	-	-
E5491_RS08110	71.67	176.843	-1.30303	1.51071e-06	5.491e-05	down	srrB	two-component system sensor histidine kinase SrrB	GO:0000155;GO:0016021;GO:0005886;GO:0005524;GO:0005622	K07651-ko02020 Two-component system	COG5002-Signal transduction histidine kinase[T]
E5491_RS08115	239.917	698.42	-1.54156	1.56236e-07	7.43398e-06	down	srrA	two-component system response regulator SrrA	GO:0005737;GO:0000160;GO:0005622;GO:0006355;GO:0006351;GO:0003677	K07775-ko02020 Two-component system	COG0745-Response regulators consisting of a CheY-like receiver domain and a winged-helix DNA-binding domain[TK]
E5491_RS00650	7.50333	55.8767	-2.89664	4.54345e-08	2.42657e-06	down	adhE	bifunctional acetaldehyde-CoA/alcohol dehydrogenase	GO:0006066;GO:0015976;GO:0046872;GO:0008774;GO:0004022	K04072-ko00626 Naphthalene degradation;ko00071 Fatty acid degradation;ko00620 Pyruvate metabolism;ko00010 Glycolysis / Gluconeogenesis;ko00625 Chloroalkane and chloroalkene degradation;ko01220 Degradation of aromatic compounds;ko00650 Butanoate metabolism;ko00350 Tyrosine metabolism	COG1454-Alcohol dehydrogenase, class IV[C]
E5491_RS02250	76.4333	225.653	-1.56183	0.00225622	0.0315749	down	E5491_RS02250	phenol-soluble modulin PSM-alpha-1	GO:0019835;GO:0009405	-	-
E5491_RS03950	5.93	52.9	-3.15716	1.2547e-05	0.000391205	down	raiA	ribosome-associated translation inhibitor RaiA	GO:0005737;GO:0006417;GO:0044238	-	COG1544-Ribosome-associated protein Y (PSrp-1)[J]
E5491_RS09215	76.9167	185.13	-1.26717	0.000811371	0.0145435	down	ald	alanine dehydrogenase	GO:0000286;GO:0042853	K00259-ko00250 Alanine, aspartate and glutamate metabolism;ko00430 Taurine and hypotaurine metabolism	COG0686-Alanine dehydrogenase[E]
E5491_RS01235	79.2	494.103	-2.64124	0.000209156	0.00463865	down	lrgA	antiholin-like murein hydrolase modulator LrgA	GO:0019835;GO:0012501;GO:0016021;GO:0016787;GO:0005886	K05338-ko02020 Two-component system	COG1380-Putative effector of murein hydrolase LrgA[R]
E5491_RS09690	7.18333	21.0567	-1.55155	0.000126673	0.00295986	down	E5491_RS09690	DUF3969 family protein	-	-	-
E5491_RS14645	27.7567	100.747	-1.85983	0.000763229	0.0138706	down	nrdD	anaerobic ribonucleoside-triphosphate reductase	GO:0008998;GO:0006260;GO:0005524	-	COG1328-Oxygen-sensitive ribonucleoside-triphosphate reductase[F]
E5491_RS00460	26.3767	75.3467	-1.51428	0.000388511	0.00770253	down	sarS	HTH-type transcriptional regulator SarS	GO:0003700;GO:0005737;GO:0009405;GO:0006351;GO:0003677	-	-
E5491_RS09680	46.9533	163.187	-1.79722	2.39766e-10	1.84549e-08	down	E5491_RS09680	DUF4352 domain-containing protein	GO:0016021	-	-
E5491_RS09685	3.71667	11.8833	-1.67686	3.2453e-05	0.000875561	down	E5491_RS09685	hypothetical protein	-	-	-
E5491_RS14760	5.26333	12.26	-1.21991	0.000292946	0.00613311	down	argF	ornithine carbamoyltransferase	GO:0005737;GO:0004585;GO:0016597;GO:0006526;GO:0019547	K00611-ko01230 Biosynthesis of amino acids;ko00220 Arginine biosynthesis	COG0078-Ornithine carbamoyltransferase[E]
E5491_RS01810	9.92333	25.0333	-1.33495	1.27063e-05	0.000391205	down	E5491_RS01810	helix-turn-helix transcriptional regulator	-	-	-
E5491_RS00815	52.3633	287.793	-2.4584	4.30957e-07	1.91155e-05	down	E5491_RS00815	YagU family protein	GO:0010447;GO:0016021;GO:0005886	-	COG3477-Predicted periplasmic/secreted protein[S]
E5491_RS14135	111.153	415.363	-1.90182	2.58507e-09	1.65003e-07	down	E5491_RS14135	D-lactate dehydrogenase	GO:0051287;GO:0008720	K03778-ko00620 Pyruvate metabolism	COG1052-Lactate dehydrogenase and related dehydrogenases[CHR]
E5491_RS04575	72.34	675.237	-3.22253	1.66333e-05	0.000478345	down	argH	argininosuccinate lyase	GO:0005737;GO:0042450;GO:0004056	K01755-ko01230 Biosynthesis of amino acids;ko00220 Arginine biosynthesis;ko00250 Alanine, aspartate and glutamate metabolism	COG0165-Argininosuccinate lyase[E]
E5491_RS13390	1.05	84.5267	-6.33095	1.31833e-07	6.63476e-06	down	E5491_RS13390	nitrate reductase subunit alpha	GO:0042126;GO:0008940;GO:0009325;GO:0051539;GO:0030151;GO:0042128;GO:0005886;GO:0009055	K00370-ko02020 Two-component system;ko00910 Nitrogen metabolism	COG5013-Nitrate reductase alpha subunit[C]
E5491_RS13870	4.66667	13.7233	-1.55617	0.00308267	0.0393529	down	E5491_RS13870	DUF1433 domain-containing protein	-	-	-
E5491_RS03665	300.143	626.613	-1.06192	0.00145938	0.0222046	down	E5491_RS03665	PTS sugar transporter subunit IIA	GO:0009401;GO:0022877;GO:0016021;GO:0005351;GO:0005886	K02770-ko02060 Phosphotransferase system (PTS);ko00051 Fructose and mannose metabolism	COG1299-Phosphotransferase system, fructose-specific IIC component[G]
E5491_RS03660	327.14	790.863	-1.27352	0.000118924	0.00280383	down	pfkB	1-phosphofructokinase	GO:0005988;GO:0008662;GO:0009024;GO:0005524;GO:2001059	K00882-ko00051 Fructose and mannose metabolism	COG1105-Fructose-1-phosphate kinase and related fructose-6-phosphate kinase (PfkB)[G]
E5491_RS00865	19.4267	53.1	-1.45067	1.49972e-06	5.491e-05	down	E5491_RS00865	DUF871 domain-containing protein	GO:0003824	-	COG3589-Uncharacterized conserved protein[S]
E5491_RS13890	33.7267	1925.66	-5.83532	2.75002e-35	8.99602e-33	down	E5491_RS13890	hypothetical protein	-	-	-
E5491_RS01240	66.2	360.73	-2.44602	0.000238889	0.00516672	down	lrgB	antiholin-like protein LrgB	GO:0019835;GO:0012501;GO:0016021;GO:0016787;GO:0005886	K05339-ko02020 Two-component system	COG1346-Putative effector of murein hydrolase[M]
E5491_RS09640	14.23	50.27	-1.82076	8.51618e-06	0.000279101	down	pckA	phosphoenolpyruvate carboxykinase (ATP)	GO:0005737;GO:0016301;GO:0004612;GO:0046872;GO:0005524;GO:0006094	K01610-ko00010 Glycolysis / Gluconeogenesis;ko00020 Citrate cycle (TCA cycle);ko01200 Carbon metabolism;ko00620 Pyruvate metabolism;ko00710 Carbon fixation in photosynthetic organisms	COG1866-Phosphoenolpyruvate carboxykinase (ATP)[C]
E5491_RS13895	0.366667	7.94	-4.4366	0.00330056	0.0409363	down	E5491_RS13895	hypothetical protein	-	-	-
E5491_RS14030	13.3033	60.8233	-2.19284	1.43848e-12	1.44788e-10	down	gntK	gluconokinase	GO:0005737;GO:0019521;GO:0016773;GO:0016310;GO:0046177;GO:0046316;GO:0005524	K00851-ko00030 Pentose phosphate pathway;ko01200 Carbon metabolism	COG1070-Sugar (pentulose and hexulose) kinases[G]
E5491_RS14035	2.00333	12.3067	-2.61897	1.05166e-06	4.04734e-05	down	E5491_RS14035	GntR family transcriptional regulator	GO:0003700;GO:0006351;GO:0019521;GO:0003677	-	COG1802-Transcriptional regulators[K]
E5491_RS13275	20.1367	59.06	-1.55236	5.11424e-05	0.00128692	down	E5491_RS13275	DUF2871 domain-containing protein	GO:0016021	-	-
E5491_RS14215	71.1267	243.383	-1.77477	1.78802e-05	0.000508613	down	E5491_RS14215	PTS transporter subunit EIIC	GO:0005355;GO:0103111;GO:0008982;GO:0016021;GO:0016301;GO:0009401;GO:0005886	K20118-ko00520 Amino sugar and nucleotide sugar metabolism;ko00010 Glycolysis / Gluconeogenesis;ko02060 Phosphotransferase system (PTS)	COG1263-Phosphotransferase system IIC components, glucose/maltose/N-acetylglucosamine-specific[G]
E5491_RS03655	31.1633	96.3633	-1.62863	9.40261e-05	0.00227839	down	E5491_RS03655	DeoR/GlpR transcriptional regulator	GO:0003700;GO:0005622;GO:0006351;GO:0003677	-	COG1349-Transcriptional regulators of sugar metabolism[KG]
E5491_RS04190	1853.97	3893.29	-1.07037	0.00128481	0.0203641	down	E5491_RS04190	cold-shock protein	GO:0005737;GO:0006355;GO:0006351;GO:0003677	-	COG1278-Cold shock proteins[K]
E5491_RS11990	65.1067	153.84	-1.24055	4.22763e-05	0.00109542	down	E5491_RS11990	pyrimidine-nucleoside phosphorylase	GO:0016154;GO:0006206;GO:0009032;GO:0004645;GO:0006213;GO:0046872	K00756-ko00240 Pyrimidine metabolism	COG0213-Thymidine phosphorylase[F]
E5491_RS00870	7.86333	24.39	-1.63308	3.71195e-08	2.02379e-06	down	murQ	N-acetylmuramic acid 6-phosphate etherase	GO:0016835;GO:0005975;GO:0030246;GO:0097173	K07106-ko00520 Amino sugar and nucleotide sugar metabolism	COG2103-Predicted sugar phosphate isomerase[R]
E5491_RS00875	17.0467	42.4533	-1.31639	0.00110279	0.0185001	down	E5491_RS00875	PTS transporter subunit EIIC	GO:0009401;GO:0016021;GO:0016301;GO:0008982;GO:0005886	K02810-ko00500 Starch and sucrose metabolism;ko02060 Phosphotransferase system (PTS)	COG1263-Phosphotransferase system IIC components, glucose/maltose/N-acetylglucosamine-specific[G]
E5491_RS09675	85.7367	313.413	-1.87008	3.59797e-09	2.13997e-07	down	E5491_RS09675	excalibur calcium-binding domain-containing protein	GO:0004518;GO:0004519;GO:0016021;GO:0003676;GO:0005886;GO:0046872	-	-
E5491_RS11350	33.25	6.30333	2.39917	8.14753e-10	5.76273e-08	up	sph	sphingomyelin phosphodiesterase	-	-	-
E5491_RS02350	27.73	11.6533	1.2507	0.000955717	0.0164547	up	gltB	glutamate synthase large subunit	GO:0005737;GO:0015930;GO:0051538;GO:0019676;GO:0097054;GO:0004355;GO:0006537;GO:0046872	K00265-ko01230 Biosynthesis of amino acids;ko00250 Alanine, aspartate and glutamate metabolism;ko00910 Nitrogen metabolism	COG0069-Glutamate synthase domain 2[E]
E5491_RS06920	409.463	186.213	1.13678	0.00130553	0.0204586	up	E5491_RS06920	amino acid permease	GO:0015297;GO:0016021;GO:0051260;GO:0015179;GO:0005887;GO:0005886;GO:0046982;GO:0015171;GO:0042802	-	COG0833-Amino acid transporters[E]
E5491_RS11345	17.31	3.85	2.16868	1.33349e-06	5.0576e-05	up	E5491_RS11345	site-specific integrase	GO:0005737;GO:0006310;GO:0015074;GO:0051301;GO:0003677;GO:0007059;GO:0007049	-	-
E5491_RS11340	29.0333	7.28333	1.99504	2.25517e-09	1.47544e-07	up	E5491_RS11340	Abi family protein	-	-	-
E5491_RS11165	9.73333	3	1.69797	0.0010908	0.018417	up	E5491_RS11165	Clp protease ClpP	GO:0005737;GO:0004252	-	COG0740-Protease subunit of ATP-dependent Clp proteases[OU]
E5491_RS11160	10.6533	2.73333	1.96257	3.45809e-05	0.000914123	up	E5491_RS11160	phage major capsid protein	-	-	-
E5491_RS00725	57.76	24.4167	1.2422	0.000136566	0.00316278	up	E5491_RS00725	type 8 capsular polysaccharide synthesis protein Cap8O	GO:0051287;GO:0000271;GO:0016628;GO:0016616;GO:0089714	K02472-ko00520 Amino sugar and nucleotide sugar metabolism	COG0677-UDP-N-acetyl-D-mannosaminuronate dehydrogenase[M]
E5491_RS00720	68.31	21.2433	1.68509	5.96896e-06	0.000202867	up	capN	capsular polysaccharide type 5/8 biosynthesis epimerase CapN	GO:0009243;GO:0003824;GO:0050662;GO:0003978;GO:0006012	K01784-ko00520 Amino sugar and nucleotide sugar metabolism;ko00052 Galactose metabolism	COG0451-Nucleoside-diphosphate-sugar epimerases[MG]
E5491_RS06100	18.93	6.84667	1.4672	0.00267803	0.0359406	up	E5491_RS06100	phage repressor protein	-	-	COG3617-Prophage antirepressor[K]
E5491_RS09905	6.93667	2.07	1.74461	3.40978e-05	0.000910552	up	E5491_RS09905	glucosaminidase domain-containing protein	GO:0004040;GO:0008745;GO:0033925;GO:0071555;GO:0005576;GO:0008152;GO:0009253	-	COG4193-Beta- N-acetylglucosaminidase[G]
E5491_RS09300	35.6667	10.2067	1.80506	1.22426e-05	0.000391205	up	E5491_RS09300	phosphoglycerate dehydrogenase	GO:0009070;GO:0006564;GO:0004617;GO:0016597;GO:0051287	K00058-ko00680 Methane metabolism;ko01230 Biosynthesis of amino acids;ko01200 Carbon metabolism;ko00260 Glycine, serine and threonine metabolism	COG0111-Phosphoglycerate dehydrogenase and related dehydrogenases[HE]
E5491_RS09295	32.6733	11.78	1.47177	0.00123657	0.0201	up	E5491_RS09295	alanine--glyoxylate aminotransferase family protein	GO:0005737;GO:0003824;GO:0016491	-	COG0075-Serine-pyruvate aminotransferase/archaeal aspartate aminotransferase[E]
E5491_RS00710	87.44	24.4867	1.8363	2.26455e-06	8.11826e-05	up	E5491_RS00710	type 8 capsular polysaccharide synthesis protein Cap8L	GO:0009243;GO:0016757	-	COG0438-Glycosyltransferase[M]
E5491_RS13195	39.11	15.32	1.35212	0.00295585	0.0386773	up	E5491_RS13195	YdcF family protein	GO:0016021	-	COG1434-Uncharacterized conserved protein[S]
E5491_RS06900	187.82	39.9667	2.23248	5.7419e-07	2.40202e-05	up	E5491_RS06900	homoserine kinase	GO:0005737;GO:0005524;GO:0004413;GO:0009088	K00872-ko00260 Glycine, serine and threonine metabolism;ko01230 Biosynthesis of amino acids	COG0083-Homoserine kinase[E]
E5491_RS11780	8.78333	1.26333	2.79753	1.26404e-05	0.000391205	up	sceD	lytic transglycosylase SceD	GO:0005576;GO:0016798;GO:0008152	-	-
E5491_RS15125	39.2367	15.61	1.32973	0.000266943	0.00572614	up	pcp	pyroglutamyl-peptidase I	GO:0005829;GO:0008234;GO:0016920	-	COG2039-Pyrrolidone-carboxylate peptidase (N-terminal pyroglutamyl peptidase)[O]
E5491_RS00705	5.92333	1.39	2.09132	7.83388e-05	0.00193408	up	E5491_RS00705	capsular polysaccharide biosynthesis protein	GO:0016021	-	-
E5491_RS06270	19.0767	4.99	1.9347	0.000364839	0.00728843	up	E5491_RS06270	hypothetical protein	-	-	-
E5491_RS11555	184.6	1.50667	6.9369	7.18935e-79	9.40727e-76	up	ilvA	threonine ammonia-lyase IlvA	GO:0006566;GO:0004794;GO:0030170;GO:0009097	K01754-ko00260 Glycine, serine and threonine metabolism;ko01230 Biosynthesis of amino acids;ko01200 Carbon metabolism;ko00290 Valine, leucine and isoleucine biosynthesis	COG1171-Threonine dehydratase[E]
E5491_RS11550	378.787	2.86	7.04923	1.53906e-69	8.05542e-67	up	leuD	3-isopropylmalate dehydratase small subunit	GO:0003861;GO:0009316;GO:0009098	K01704-ko00290 Valine, leucine and isoleucine biosynthesis;ko01230 Biosynthesis of amino acids;ko00660 C5-Branched dibasic acid metabolism;ko01210 2-Oxocarboxylic acid metabolism	COG0066-3-isopropylmalate dehydratase small subunit[E]
E5491_RS02960	92.7333	45.42	1.02976	0.00332002	0.0409834	up	sdrE	MSCRAMM family adhesin SdrE	GO:0005618;GO:0007155;GO:0016020;GO:0005576;GO:0009405	K14194-ko05150 Staphylococcus aureus infection	-
E5491_RS07270	81.2867	24.5967	1.72456	0.00118724	0.0194189	up	dapD	2,3,4,5-tetrahydropyridine-2,6-dicarboxylate N-acetyltransferase	GO:0009089;GO:0047200;GO:0019877	K05822-ko00300 Lysine biosynthesis;ko01230 Biosynthesis of amino acids	COG2171-Tetrahydrodipicolinate N-succinyltransferase[E]
E5491_RS02035	654.867	179.053	1.87081	1.8387e-08	1.06931e-06	up	E5491_RS02035	purine permease	GO:0005215;GO:0016021;GO:0055085;GO:0005886	-	COG2233-Xanthine/uracil permeases[F]
E5491_RS02030	200.79	57.2633	1.81	6.7927e-06	0.000227904	up	xpt	xanthine phosphoribosyltransferase	GO:0005737;GO:0046110;GO:0006166;GO:0000310;GO:0032265	K03816-ko00230 Purine metabolism	COG0503-Adenine/guanine phosphoribosyltransferases and related PRPP-binding proteins[F]
E5491_RS04720	53.5267	20.18	1.40733	0.00319694	0.0403403	up	E5491_RS04720	peptide ABC transporter substrate-binding protein	GO:0015031;GO:0030435;GO:0043190;GO:0055085;GO:0030288	K15580-ko02024 Quorum sensing;ko01501 beta-Lactam resistance;ko02010 ABC transporters	COG4166-ABC-type oligopeptide transport system, periplasmic component[E]
E5491_RS11540	445.067	2.21667	7.64949	1.41938e-83	3.71453e-80	up	leuB	3-isopropylmalate dehydrogenase	GO:0005737;GO:0051287;GO:0000287;GO:0009098;GO:0003862	K00052-ko00290 Valine, leucine and isoleucine biosynthesis;ko01230 Biosynthesis of amino acids;ko00660 C5-Branched dibasic acid metabolism;ko01210 2-Oxocarboxylic acid metabolism	COG0473-Isocitrate/isopropylmalate dehydrogenase[CE]
E5491_RS11545	325.05	1.48	7.77892	9.3033e-74	8.11558e-71	up	leuC	3-isopropylmalate dehydratase large subunit	GO:0003861;GO:0046872;GO:0051539;GO:0009098	K01703-ko00290 Valine, leucine and isoleucine biosynthesis;ko01230 Biosynthesis of amino acids;ko00660 C5-Branched dibasic acid metabolism;ko01210 2-Oxocarboxylic acid metabolism	COG0065-3-isopropylmalate dehydratase large subunit[E]
E5491_RS12870	5499.04	2295.06	1.26064	0.000271763	0.00578215	up	E5491_RS12870	CHAP domain-containing protein	GO:0005576;GO:0009405	-	COG3942-Surface antigen[R]
E5491_RS07265	49.7267	17.9767	1.46789	0.00129172	0.0203641	up	E5491_RS07265	4-hydroxy-tetrahydrodipicolinate reductase	GO:0005737;GO:0050661;GO:0016726;GO:0051287;GO:0019877;GO:0009089;GO:0008839	K00215-ko00300 Lysine biosynthesis;ko01230 Biosynthesis of amino acids;ko00261 Monobactam biosynthesis	COG0289-Dihydrodipicolinate reductase[E]
E5491_RS01730	29.2233	11.9033	1.29576	0.00112349	0.0187272	up	metE	5-methyltetrahydropteroyltriglutamate-- homocysteine S-methyltransferase	GO:0003871;GO:0009086;GO:0008270	K00549-ko01230 Biosynthesis of amino acids;ko00450 Selenocompound metabolism;ko00270 Cysteine and methionine metabolism	COG0620-Methionine synthase II (cobalamin-independent)[E]
E5491_RS11300	17.81	4.89333	1.8638	0.00181845	0.0264383	up	E5491_RS11300	hypothetical protein	-	-	-
E5491_RS11305	66.4867	11.8333	2.49021	3.59784e-16	4.27979e-14	up	E5491_RS11305	phage antirepressor KilAC domain-containing protein	GO:0003677	-	COG3561-Phage anti-repressor protein[K]
E5491_RS14650	35.5733	17.3867	1.03281	0.00202248	0.0287653	up	E5491_RS14650	CitMHS family transporter	GO:0015293;GO:0005215;GO:0016021;GO:0015137;GO:0006101;GO:0005886;GO:0098656	-	COG2851-H+/citrate symporter[C]
E5491_RS04715	108.473	38.6033	1.49054	0.00358376	0.0438257	up	E5491_RS04715	ATP-binding cassette domain-containing protein	GO:0030420;GO:0030435;GO:0015833;GO:0016887;GO:0005886;GO:0015031;GO:0005524	K10823-ko02024 Quorum sensing;ko01501 beta-Lactam resistance;ko02010 ABC transporters	COG4608-ABC-type oligopeptide transport system, ATPase component[E]
E5491_RS04710	51.6233	21.38	1.27176	0.00317967	0.0403403	up	E5491_RS04710	ABC transporter ATP-binding protein	GO:0030420;GO:0030435;GO:0015833;GO:0016887;GO:0005886;GO:0015031;GO:0005524	K15583-ko02024 Quorum sensing;ko01501 beta-Lactam resistance;ko02010 ABC transporters	COG0444-ABC-type dipeptide/oligopeptide/nickel transport system, ATPase component[EP]
E5491_RS10555	362.967	125.257	1.53495	0.000831452	0.0148021	up	E5491_RS10555	tRNA-Ile	-	-	-
E5491_RS03010	117.947	38.7567	1.60562	1.24533e-05	0.000391205	up	E5491_RS03010	MFS transporter	GO:0005215;GO:0016021;GO:0055085;GO:0015293;GO:0005886	-	-
E5491_RS00945	7.52667	3.05	1.3032	0.00189113	0.0271928	up	E5491_RS00945	ABC transporter permease	-	-	-
E5491_RS11115	12.2167	4.62667	1.40081	0.000231838	0.00505601	up	E5491_RS11115	phage tail tape measure protein	GO:0016021;GO:0033644;GO:0019076	-	COG5412-Phage-related protein[S]
E5491_RS11065	1.78333	0.156667	3.50881	0.00164721	0.0242177	up	E5491_RS11065	CHAP domain-containing protein	GO:0016020;GO:0005576;GO:0071555;GO:0016787	-	-
E5491_RS11580	379.21	160.017	1.24477	0.00199528	0.0285336	up	E5491_RS11580	tRNA-Leu	-	-	-
E5491_RS00060	259.577	119.683	1.11694	0.00378934	0.0454895	up	E5491_RS00060	AzlD domain-containing protein	GO:0016021	-	COG4392-Predicted membrane protein[S]
E5491_RS11465	130.603	51.97	1.32944	9.74245e-07	3.80537e-05	up	E5491_RS11465	YeeE/YedE family protein	GO:0016021;GO:0005886	-	-
E5491_RS09965	19.6233	5.39667	1.86243	4.97602e-05	0.0012643	up	E5491_RS09965	DUF3168 domain-containing protein	-	-	-
E5491_RS09985	41.82	13.3533	1.64699	4.40663e-05	0.0011306	up	E5491_RS09985	Rho termination factor N-terminal domain-containing protein	GO:0006353	-	-
E5491_RS14625	443.603	61.34	2.85437	1.3192e-23	2.30156e-21	up	E5491_RS14625	BCCT family transporter	GO:0071705;GO:0005215;GO:0015077;GO:0016021;GO:0005886	-	COG1292-Choline-glycine betaine transporter[M]
E5491_RS13820	11.2867	5.00667	1.1727	0.00143211	0.0219171	up	cntM	staphylopine dehydrogenase CntM	GO:0016491	-	COG4408-Uncharacterized protein conserved in bacteria[S]
E5491_RS11260	13.3333	3.25333	2.03505	4.58906e-07	2.0016e-05	up	E5491_RS11260	recombinase RecT	GO:0032508;GO:0043150;GO:0003697;GO:0032993;GO:0003677	-	COG3723-Recombinational DNA repair protein (RecE pathway)[L]
E5491_RS11265	11.38	2.79	2.02816	2.71485e-05	0.000755825	up	E5491_RS11265	AAA family ATPase	-	-	-
E5491_RS12990	27.83	9.53667	1.54508	3.71084e-06	0.000129484	up	E5491_RS12990	bile acid:sodium symporter family protein	GO:0016021;GO:0005342;GO:0015293;GO:0005887;GO:0006814	-	COG0385-Predicted Na+-dependent transporter[R]
E5491_RS14610	909.493	61.69	3.88195	4.42132e-49	1.65294e-46	up	betB	betaine-aldehyde dehydrogenase	GO:0046872;GO:0008802;GO:0004029;GO:0019285	K00130-ko00260 Glycine, serine and threonine metabolism	COG1012-NAD-dependent aldehyde dehydrogenases[C]
E5491_RS11275	20.2733	4.76333	2.08954	0.000786389	0.014193	up	E5491_RS11275	DUF1108 family protein	-	-	-
E5491_RS05065	21.7367	9.17333	1.24461	0.00283771	0.037318	up	E5491_RS05065	GNAT family N-acetyltransferase	GO:0016747;GO:0008080	-	COG2153-Predicted acyltransferase[R]
E5491_RS05060	361.28	174.673	1.04846	0.00033376	0.00687755	up	E5491_RS05060	bifunctional autolysin	GO:0004040;GO:0008745;GO:0033925;GO:0071555;GO:0005576;GO:0009253	-	COG4193-Beta- N-acetylglucosaminidase[G]
E5491_RS11515	421.58	8.5	5.6322	1.10961e-34	3.22649e-32	up	ilvD	dihydroxy-acid dehydratase	GO:0009097;GO:0051539;GO:0046872;GO:0004160;GO:0009099	K01687-ko00290 Valine, leucine and isoleucine biosynthesis;ko01230 Biosynthesis of amino acids;ko00770 Pantothenate and CoA biosynthesis;ko01210 2-Oxocarboxylic acid metabolism	COG0129-Dihydroxyacid dehydratase/phosphogluconate dehydratase[EG]
E5491_RS00655	3.73667	1.00333	1.89695	0.00339571	0.0417209	up	capA	capsular polysaccharide type 5/8 biosynthesis protein CapA	GO:0016021;GO:0006859;GO:0005576;GO:0009405;GO:0005886;GO:0009103	-	COG3944-Capsular polysaccharide biosynthesis protein[M]
E5491_RS13730	39.67	16.5	1.26558	0.00105892	0.0179947	up	E5491_RS13730	APC family permease	GO:0015297;GO:0015293;GO:0016021;GO:0015179;GO:0005887;GO:0015171	-	COG1113-Gamma-aminobutyrate permease and related permeases[E]
E5491_RS10645	5028.24	475.217	3.4034	2.2645e-18	3.29232e-16	up	E5491_RS10645	type 1 glutamine amidotransferase	GO:0019172;GO:0008233;GO:0016798;GO:0019243	-	COG0693-Putative intracellular protease/amidase[R]
E5491_RS03300	42.51	19.64	1.11401	0.00367419	0.0445155	up	E5491_RS03300	Na+/H+ antiporter Mnh2 subunit G	GO:0016021;GO:0005451;GO:0005886	-	COG1320-Multisubunit Na+/H+ antiporter, MnhG subunit[P]
E5491_RS01690	103.93	41.2867	1.33186	2.31866e-05	0.000652466	up	E5491_RS01690	DUF1398 family protein	-	-	COG5562-Phage envelope protein[R]
E5491_RS05840	1016.84	435.45	1.22351	0.000197477	0.00445515	up	ileS	isoleucine--tRNA ligase	GO:0005737;GO:0004822;GO:0006428;GO:0008270;GO:0002161;GO:0005524	K01870-ko00970 Aminoacyl-tRNA biosynthesis	COG0060-Isoleucyl-tRNA synthetase[J]
E5491_RS14605	1777.74	108.68	4.03189	2.96173e-26	5.9622e-24	up	betA	choline dehydrogenase	GO:0019285;GO:0008802;GO:0050660;GO:0008812	K00108-ko00260 Glycine, serine and threonine metabolism	COG2303-Choline dehydrogenase and related flavoproteins[E]
E5491_RS06885	4.38	0.833333	2.39397	0.000200913	0.00449392	up	E5491_RS06885	aspartate kinase	GO:0019877;GO:0009089;GO:0009088;GO:0016597;GO:0004072;GO:0005524	K00928-ko00260 Glycine, serine and threonine metabolism;ko00270 Cysteine and methionine metabolism;ko00300 Lysine biosynthesis;ko01230 Biosynthesis of amino acids;ko00261 Monobactam biosynthesis;ko01210 2-Oxocarboxylic acid metabolism	COG0527-Aspartokinases[E]
E5491_RS00665	23.81	2.93	3.0226	1.12816e-11	1.05442e-09	up	E5491_RS00665	type 8 capsular polysaccharide synthesis protein Cap8C	GO:0004725;GO:0030145;GO:0045227	-	COG4464-Capsular polysaccharide biosynthesis protein[GM]
E5491_RS00660	83.7567	11.0367	2.9239	2.6038e-13	2.83922e-11	up	E5491_RS00660	type 8 capsular polysaccharide synthesis protein Cap8B	GO:0045226;GO:0045227;GO:0004715;GO:0005524	-	COG0489-ATPases involved in chromosome partitioning[D]
E5491_RS11250	4.32333	0.81	2.41615	0.00305866	0.0392378	up	ssb	single-stranded DNA-binding protein	GO:0006260;GO:0003697	K03111-ko03030 DNA replication;ko03430 Mismatch repair;ko03440 Homologous recombination	COG0629-Single-stranded DNA-binding protein[L]
E5491_RS11255	19.22	4.07	2.23951	9.30725e-07	3.69046e-05	up	E5491_RS11255	MBL fold metallo-hydrolase	-	-	COG1235-Metal-dependent hydrolases of the beta-lactamase superfamily I[R]
E5491_RS06895	111.077	32.2133	1.78583	2.56943e-08	1.45326e-06	up	E5491_RS06895	threonine synthase	GO:0005737;GO:0004795;GO:0009088;GO:0030170	K01733-ko00260 Glycine, serine and threonine metabolism;ko01230 Biosynthesis of amino acids;ko00750 Vitamin B6 metabolism	COG0498-Threonine synthase[E]
E5491_RS09970	37.3967	13.79	1.43929	0.00300481	0.0390538	up	E5491_RS09970	HK97 gp10 family phage protein	-	-	-
E5491_RS00785	72.3133	31.9833	1.17694	0.000422018	0.00824195	up	E5491_RS00785	acyl-CoA/acyl-ACP dehydrogenase	-	-	-
E5491_RS11535	256.147	1.46333	7.45157	3.25202e-71	2.12764e-68	up	E5491_RS11535	2-isopropylmalate synthase	GO:0009098;GO:0003852	K01649-ko00290 Valine, leucine and isoleucine biosynthesis;ko01230 Biosynthesis of amino acids;ko00620 Pyruvate metabolism;ko01210 2-Oxocarboxylic acid metabolism	COG0119-Isopropylmalate/homocitrate/citramalate synthases[E]
E5491_RS11530	147.42	0.883333	7.38276	6.64762e-56	2.89947e-53	up	ilvC	ketol-acid reductoisomerase	GO:0009097;GO:0004455;GO:0016853;GO:0009099	K00053-ko00290 Valine, leucine and isoleucine biosynthesis;ko01230 Biosynthesis of amino acids;ko00770 Pantothenate and CoA biosynthesis;ko01210 2-Oxocarboxylic acid metabolism	COG0059-Ketol-acid reductoisomerase[EH]
E5491_RS00670	29.6933	4.02667	2.88248	7.2678e-20	1.11881e-17	up	E5491_RS00670	type 8 capsular polysaccharide synthesis protein Cap8D	GO:0016021;GO:0045227;GO:0005886	-	COG1086-Predicted nucleoside-diphosphate sugar epimerases[MG]
E5491_RS00675	7.02	2.20667	1.6696	0.000543079	0.0102247	up	E5491_RS00675	type 8 capsular polysaccharide synthesis protein Cap8E	GO:0016829;GO:0003978;GO:0009103	K15894-ko00520 Amino sugar and nucleotide sugar metabolism	COG1086-Predicted nucleoside-diphosphate sugar epimerases[MG]
E5491_RS06140	18.21	6.13	1.57077	0.000338986	0.00693068	up	E5491_RS06140	conserved phage C-terminal domain-containing protein	-	-	-
E5491_RS13700	59.7267	29.0733	1.03868	0.00431065	0.0499158	up	E5491_RS13700	osmoprotectant ABC transporter substrate-binding protein	GO:0005215;GO:0005886	K05845-ko02010 ABC transporters	COG1732-Periplasmic glycine betaine/choline-binding (lipo)protein of an ABC-type transport system (osmoprotectant binding protein)[M]
E5491_RS12095	49.5767	23.8767	1.05406	0.000745011	0.0136342	up	E5491_RS12095	BglG family transcription antiterminator	GO:0008982;GO:0016301;GO:0009401;GO:0006355;GO:0006351;GO:0003677	-	COG3711-Transcriptional antiterminator[K]
E5491_RS10655	5.36333	1.85	1.5356	0.00056004	0.0104687	up	yfkAB	radical SAM/CxCxxxxC motif protein YfkAB	GO:0003824;GO:0051536;GO:0046872;GO:0051539	-	-
E5491_RS10650	490.653	65.9167	2.89599	1.40975e-07	6.83205e-06	up	E5491_RS10650	hypothetical protein	-	-	-
E5491_RS12895	153.733	56.4067	1.44649	4.95689e-07	2.12659e-05	up	E5491_RS12895	CHAP domain-containing protein	GO:0005576;GO:0009405	-	COG3942-Surface antigen[R]
E5491_RS11525	29.7633	0.63	5.56204	5.26217e-11	4.44229e-09	up	E5491_RS11525	ACT domain-containing protein	GO:0005829;GO:0005948;GO:0008152;GO:0009099;GO:0009097;GO:0003984;GO:0016597	K01653-ko00660 C5-Branched dibasic acid metabolism;ko00770 Pantothenate and CoA biosynthesis;ko01230 Biosynthesis of amino acids;ko01210 2-Oxocarboxylic acid metabolism;ko00290 Valine, leucine and isoleucine biosynthesis;ko00650 Butanoate metabolism	COG0440-Acetolactate synthase, small (regulatory) subunit[E]
E5491_RS11520	327.057	5.41667	5.91599	2.47738e-29	5.89391e-27	up	ilvB	biosynthetic-type acetolactate synthase large subunit	GO:0050660;GO:0000287;GO:0030976;GO:0009099;GO:0009097;GO:0003984	K01652-ko00660 C5-Branched dibasic acid metabolism;ko00770 Pantothenate and CoA biosynthesis;ko01230 Biosynthesis of amino acids;ko01210 2-Oxocarboxylic acid metabolism;ko00290 Valine, leucine and isoleucine biosynthesis;ko00650 Butanoate metabolism	COG0028-Thiamine pyrophosphate-requiring enzymes [acetolactate synthase, pyruvate dehydrogenase (cytochrome), glyoxylate carboligase, phosphonopyruvate decarboxylase][EH]
E5491_RS00685	20.2067	4.70333	2.10308	3.31548e-07	1.49597e-05	up	wecB	type 8 capsular polysaccharide synthesis protein Cap8G	GO:0005737;GO:0008761	-	COG0381-UDP-N-acetylglucosamine 2-epimerase[M]
E5491_RS00680	14.08	4.08	1.78701	5.78248e-07	2.40202e-05	up	E5491_RS00680	type 8 capsular polysaccharide synthesis protein Cap8F	GO:0009243;GO:0003824;GO:0050662;GO:0016491	-	COG0451-Nucleoside-diphosphate-sugar epimerases[MG]
E5491_RS06130	9.42	2.76667	1.76758	0.00274876	0.0363308	up	E5491_RS06130	hypothetical protein	-	-	-
E5491_RS02685	2962.74	1367.92	1.11495	0.0024103	0.0330249	up	E5491_RS02685	tRNA-Ile	-	-	-
E5491_RS05810	205.743	98.4967	1.0627	0.000529997	0.0100507	up	pgeF	peptidoglycan editing factor PgeF	-	-	COG1496-Uncharacterized conserved protein[S]
E5491_RS03885	32.0367	10.6067	1.59475	0.000520157	0.0100092	up	E5491_RS03885	GrpB family protein	-	-	-
E5491_RS09950	15.86	4.73	1.74548	0.00116149	0.0191171	up	E5491_RS09950	hypothetical protein	-	-	-
E5491_RS13845	65.3967	22.1467	1.56213	0.00156079	0.0232761	up	E5491_RS13845	AbgT family transporter	GO:0016021;GO:0015814;GO:0015291;GO:0015558;GO:0005886	-	COG2978-Putative p-aminobenzoyl-glutamate transporter[H]
E5491_RS06230	21.6933	7.87333	1.46221	0.00411707	0.0483155	up	E5491_RS06230	RinA family phage transcriptional activator	GO:0006355;GO:0006351;GO:0003677	-	-
E5491_RS03430	53.91	21.6067	1.31908	2.87644e-05	0.000792383	up	E5491_RS03430	alpha/beta hydrolase	GO:0016787;GO:0016021;GO:0019012;GO:0008152	-	COG0657-Esterase/lipase[I]
E5491_RS00695	4.13333	1.16333	1.82904	0.00127795	0.0203641	up	E5491_RS00695	glycosyltransferase	-	-	-
E5491_RS00690	11.79	2.62333	2.16809	1.50702e-05	0.000453318	up	E5491_RS00690	O-acetyltransferase	GO:0016746;GO:0008811;GO:0046677	-	COG0110-Acetyltransferase (isoleucine patch superfamily)[R]
E5491_RS10005	14.7133	6.29	1.22599	0.000908033	0.0158421	up	E5491_RS10005	phage portal protein	GO:0046718;GO:0046729;GO:0019012;GO:0019028;GO:0019076	-	-
