# Supplementary material for: New Insights into the Biological Functions of Essential TsaB/YeaZ Protein in Staphylococcus aureus
Source: Antibiotics (Basel). 2024 Apr 25;13(5):393. doi: 10.3390/antibiotics13050393 (PMC11117223; doi:10.3390/antibiotics13050393)
Supplement: Supplementary file 1 [file antibiotics-13-00393-s001.zip › Table S3.XLSX]

## Sheet: OD1.0
Table S3. Differentially expressed genes of WCUH29 at early stationary phase (OD600nm = 1.0) by the depletion of TsaB/YeaZ
Gene id	MeanTPM (yeaZ_10)	MeanTPM (yeaZ10)	log2FoldChange	pValue	qValue	result	Name	Des.	GO	KEGG	COG
E5491_RS11355	1.83667	7.3	-1.99081	7.75737e-13	3.4708e-11	down	lukG	bi-component leukocidin LukGH subunit G	GO:0051715;GO:0005576;GO:0009405	K11038-ko05150 Staphylococcus aureus infection	-
E5491_RS01005	8.02333	43.9167	-2.45249	6.54396e-19	5.85579e-17	down	E5491_RS01005	Gfo/Idh/MocA family oxidoreductase	GO:0055114;GO:0016491	-	COG0673-Predicted dehydrogenases and related proteins[R]
E5491_RS01000	7.10333	40.4367	-2.5091	1.67394e-14	9.28701e-13	down	E5491_RS01000	Gfo/Idh/MocA family oxidoreductase	GO:0055114;GO:0016491	-	COG0673-Predicted dehydrogenases and related proteins[R]
E5491_RS14025	50.5567	382.75	-2.92043	3.86818e-21	4.87742e-19	down	E5491_RS14025	gluconate permease	GO:0046177;GO:0005887;GO:0015128	-	COG2610-H+/gluconate symporter and related permeases[GE]
E5491_RS00425	20.2867	71.4267	-1.81593	1.57555e-07	2.31248e-06	down	E5491_RS00425	oleate hydratase	GO:0006631;GO:0009636;GO:0050151;GO:0005504;GO:0016491;GO:0071949;GO:0042803	-	COG4716-Myosin-crossreactive antigen[S]
E5491_RS05580	1108.29	2230.34	-1.00893	1.58506e-06	1.74482e-05	down	sdhA	succinate dehydrogenase flavoprotein subunit	GO:0006099;GO:0016491;GO:0008177;GO:0005886	K00239-ko00020 Citrate cycle (TCA cycle);ko00190 Oxidative phosphorylation;ko01200 Carbon metabolism;ko05134 Legionellosis;ko00720 Carbon fixation pathways in prokaryotes;ko00650 Butanoate metabolism	COG1053-Succinate dehydrogenase/fumarate reductase, flavoprotein subunit[C]
E5491_RS11500	58.2033	183.353	-1.65545	2.24521e-29	5.19017e-27	down	tsaB	tRNA (adenosine(37)-N6)-threonylcarbamoyltransferase complex dimerization subunit type 1 TsaB	GO:0005737;GO:0002949	-	COG1214-Inactive homolog of metal-dependent proteases, putative molecular chaperone[O]
E5491_RS12325	1.83333	4.91	-1.42125	1.6531e-05	0.000135271	down	lacC	tagatose-6-phosphate kinase	GO:2001059;GO:0009024;GO:0019512;GO:0005524	K00917-ko00052 Galactose metabolism	COG1105-Fructose-1-phosphate kinase and related fructose-6-phosphate kinase (PfkB)[G]
E5491_RS12320	1.54	3.18333	-1.04761	0.00218852	0.00862352	down	lacD	tagatose-bisphosphate aldolase	GO:2001059;GO:0009025;GO:0009024;GO:0019512	K01635-ko02024 Quorum sensing;ko00052 Galactose metabolism	COG3684-Tagatose-1,6-bisphosphate aldolase[G]
E5491_RS14845	12.9967	40.0233	-1.6227	1.24926e-19	1.33287e-17	down	asp3	accessory Sec system protein Asp3	GO:0015031	-	-
E5491_RS00990	6.52	56.3967	-3.11267	1.113e-22	1.54373e-20	down	E5491_RS00990	sugar ABC transporter permease	GO:0016021;GO:0006810;GO:0008643;GO:0005886	K15771-ko02010 ABC transporters	COG1175-ABC-type sugar transport systems, permease components[G]
E5491_RS00995	4.51333	31.1667	-2.78774	2.26721e-19	2.24616e-17	down	E5491_RS00995	sugar ABC transporter permease	GO:0055052;GO:0016021;GO:0006810;GO:0008643;GO:0005886	K15772-ko02010 ABC transporters	COG3833-ABC-type maltose transport systems, permease component[G]
E5491_RS01105	3.24667	16.0733	-2.30764	1.4628e-05	0.000122223	down	E5491_RS01105	DUF488 domain-containing protein	-	-	COG3189-Uncharacterized conserved protein[S]
E5491_RS14300	26.98	83.97	-1.63798	9.27933e-10	2.25797e-08	down	pruA	L-glutamate gamma-semialdehyde dehydrogenase	GO:0003842;GO:0006537;GO:0010133;GO:0016620	K00294-ko00330 Arginine and proline metabolism;ko00250 Alanine, aspartate and glutamate metabolism	COG1012-NAD-dependent aldehyde dehydrogenases[C]
E5491_RS08190	5.21	27.13	-2.38053	3.18991e-11	1.06612e-09	down	E5491_RS08190	alpha-glucosidase	GO:0005737;GO:0043169;GO:0004556;GO:0005975;GO:0004574	K01187-ko00500 Starch and sucrose metabolism;ko00052 Galactose metabolism	COG0366-Glycosidases[G]
E5491_RS08195	2.7	11.07	-2.03562	2.05523e-07	2.90878e-06	down	E5491_RS08195	LacI family DNA-binding transcriptional regulator	GO:0003700;GO:0006351;GO:0003677	-	COG1609-Transcriptional regulators[K]
E5491_RS03185	101.73	780.403	-2.93947	0.00471066	0.0162732	down	adhP	alcohol dehydrogenase AdhP	GO:0008270;GO:0004022	K13953-ko00626 Naphthalene degradation;ko00071 Fatty acid degradation;ko00982 Drug metabolism - cytochrome P450;ko00980 Metabolism of xenobiotics by cytochrome P450;ko00010 Glycolysis / Gluconeogenesis;ko00830 Retinol metabolism;ko00625 Chloroalkane and chloroalkene degradation;ko01220 Degradation of aromatic compounds;ko00350 Tyrosine metabolism	COG1064-Zn-dependent alcohol dehydrogenases[R]
E5491_RS12330	1.45667	3.99333	-1.45492	0.0070363	0.0228824	down	lacB	galactose-6-phosphate isomerase subunit LacB	GO:0019388;GO:0019512;GO:0050044	K01819-ko00052 Galactose metabolism	COG0698-Ribose 5-phosphate isomerase RpiB[G]
E5491_RS00980	2.24333	18.4367	-3.03886	0.00197588	0.00794359	down	ugpC	sn-glycerol-3-phosphate ABC transporter ATP-binding protein UgpC	GO:0015774;GO:0006810;GO:0016887;GO:0005524;GO:0005886	K10112-ko02010 ABC transporters	COG3839-ABC-type sugar transport systems, ATPase components[G]
E5491_RS00985	2.49	18.5233	-2.89513	3.73691e-10	1.00955e-08	down	E5491_RS00985	extracellular solute-binding protein	GO:0005363;GO:0005886	K15770-ko02010 ABC transporters	COG2182-Maltose-binding periplasmic proteins/domains[G]
E5491_RS01115	52.5967	200.84	-1.933	3.45536e-09	7.4884e-08	down	E5491_RS01115	nitric oxide dioxygenase	GO:0005344;GO:0019825;GO:0016966;GO:0020037;GO:0005829;GO:0009636;GO:0008941;GO:0005759;GO:0034599;GO:0046872;GO:0016491	K05916-ko05132 Salmonella infection	COG1017-Hemoglobin-like flavoprotein[C]
E5491_RS01110	3.38333	9.19	-1.44162	0.00477962	0.0164704	down	E5491_RS01110	hypothetical protein	GO:0016021	-	-
E5491_RS13300	98.41	242.473	-1.30095	5.62094e-07	6.96094e-06	down	E5491_RS13300	PTS sucrose transporter subunit IIBC	GO:0009401;GO:0016021;GO:0016301;GO:0008982;GO:0005886	K02810-ko00500 Starch and sucrose metabolism;ko02060 Phosphotransferase system (PTS)	COG1263-Phosphotransferase system IIC components, glucose/maltose/N-acetylglucosamine-specific[G]
E5491_RS14315	116.177	263.35	-1.18066	1.85763e-18	1.56153e-16	down	E5491_RS14315	copper-translocating P-type ATPase	GO:0016021;GO:0005886;GO:0019829;GO:0006825;GO:0005507;GO:0005524	K17686-ko04016 MAPK signaling pathway - plant;ko01524 Platinum drug resistance	COG2217-Cation transport ATPase[P]
E5491_RS05720	8.65333	27.6333	-1.67508	0.0115502	0.0350932	down	E5491_RS05720	TDT family transporter	GO:0016021;GO:0055085	K11041-ko05150 Staphylococcus aureus infection	COG1275-Tellurite resistance protein and related permeases[P]
E5491_RS13345	15.9767	50.4867	-1.65994	0.00578484	0.0194041	down	E5491_RS13345	NarK/NasA family nitrate transporter	GO:0016021;GO:0042128;GO:0055085;GO:0005886	K10850-ko02020 Two-component system	COG2223-Nitrate/nitrite transporter[P]
E5491_RS14860	2.09	6.69333	-1.67922	6.54768e-07	7.89707e-06	down	secY2	accessory Sec system protein translocase subunit SecY2	GO:0065002;GO:0006605;GO:0005886;GO:0016021;GO:0005622	K03076-ko03060 Protein export;ko02024 Quorum sensing;ko03070 Bacterial secretion system	COG0201-Preprotein translocase subunit SecY[U]
E5491_RS13545	10.4267	26.38	-1.33917	1.90109e-15	1.17192e-13	down	hlgB	bi-component gamma-hemolysin HlgAB/HlgCB subunit B	GO:0051715;GO:0005576;GO:0009405;GO:0044179	K11038-ko05150 Staphylococcus aureus infection	-
E5491_RS13540	5.97667	19.9367	-1.73801	2.59538e-12	1.07457e-10	down	hlgC	bi-component gamma-hemolysin HlgCB subunit C	GO:0051715;GO:0005576;GO:0009405;GO:0044179	K11038-ko05150 Staphylococcus aureus infection	-
E5491_RS01280	77.3833	227.62	-1.55653	5.78307e-10	1.45838e-08	down	rbsU	ribose transporter RbsU	GO:0016021;GO:0015144;GO:0005886	-	COG4975-Putative glucose uptake permease[G]
E5491_RS14340	13.91	35.84	-1.36545	1.65561e-09	3.92535e-08	down	E5491_RS14340	phytoene/squalene synthase family protein	GO:0016117;GO:0016765;GO:0009058	K10208-ko00906 Carotenoid biosynthesis	COG1562-Phytoene/squalene synthetase[I]
E5491_RS00880	34.9367	108.247	-1.63151	1.58732e-25	2.59014e-23	down	E5491_RS00880	MurR/RpiR family transcriptional regulator	GO:0005975;GO:0004360;GO:0003700;GO:0030246;GO:0006047;GO:0006351;GO:0003677;GO:0006002	-	COG1737-Transcriptional regulators[K]
E5491_RS11360	7.24	32.9333	-2.18549	2.3594e-26	4.36332e-24	down	lukH	bi-component leukocidin LukGH subunit H	GO:0051715;GO:0005576;GO:0009405	K11038-ko05150 Staphylococcus aureus infection	-
E5491_RS06875	11.0633	23.0733	-1.06044	6.30363e-05	0.000432828	down	E5491_RS06875	hypothetical protein	-	-	-
E5491_RS14095	28.1033	75.01	-1.41634	2.3089e-18	1.88379e-16	down	E5491_RS14095	fructose-1,6-bisphosphatase	GO:0042132;GO:0006094	K04041-ko00710 Carbon fixation in photosynthetic organisms;ko00010 Glycolysis / Gluconeogenesis;ko00030 Pentose phosphate pathway;ko01200 Carbon metabolism;ko00680 Methane metabolism;ko00051 Fructose and mannose metabolism	COG3855-Uncharacterized protein conserved in bacteria[G]
E5491_RS07290	1.91333	4.24	-1.14798	0.00882425	0.0278481	down	msa	sarA expression modulator MsaC	GO:0016021;GO:0005886	-	-
E5491_RS04085	1686.07	3414.81	-1.01814	5.15968e-07	6.44728e-06	down	E5491_RS04085	triose-phosphate isomerase	GO:0005737;GO:0006096;GO:0006098;GO:0004807;GO:0006094	K01803-ko00710 Carbon fixation in photosynthetic organisms;ko00010 Glycolysis / Gluconeogenesis;ko01230 Biosynthesis of amino acids;ko01200 Carbon metabolism;ko00562 Inositol phosphate metabolism;ko00051 Fructose and mannose metabolism	COG0149-Triosephosphate isomerase[G]
E5491_RS04080	1275.55	2767.59	-1.11751	2.79633e-07	3.76554e-06	down	E5491_RS04080	phosphoglycerate kinase	GO:0005737;GO:0004618;GO:0006096;GO:0005524	K00927-ko00010 Glycolysis / Gluconeogenesis;ko01230 Biosynthesis of amino acids;ko01200 Carbon metabolism;ko00710 Carbon fixation in photosynthetic organisms	COG0126-3-phosphoglycerate kinase[G]
E5491_RS05735	12.2533	31.1067	-1.34405	0.00855732	0.0271913	down	E5491_RS05735	tRNA-Arg	-	-	-
E5491_RS12220	100.507	253.687	-1.33576	3.4212e-10	9.58626e-09	down	E5491_RS12220	hypothetical protein	-	-	-
E5491_RS07475	5.7	31.8367	-2.48166	2.92328e-13	1.35153e-11	down	norB	multidrug efflux MFS transporter NorB	GO:0016021;GO:0046677;GO:0055085;GO:0005886	-	-
E5491_RS13535	2.12667	5.7	-1.42237	1.37986e-05	0.000116344	down	hlgA	bi-component gamma-hemolysin HlgAB subunit A	GO:0051715;GO:0005576;GO:0009405;GO:0044179	K11038-ko05150 Staphylococcus aureus infection	-
E5491_RS02365	78.7467	196.127	-1.31649	5.82972e-05	0.000404291	down	treP	PTS system trehalose-specific EIIBC component	GO:0015574;GO:0008982;GO:0043610;GO:0015771;GO:0016021;GO:0016301;GO:0009401;GO:0090589;GO:0005886	K02819-ko00500 Starch and sucrose metabolism;ko02060 Phosphotransferase system (PTS)	COG1263-Phosphotransferase system IIC components, glucose/maltose/N-acetylglucosamine-specific[G]
E5491_RS15260	3.59667	8.55667	-1.25039	0.0160781	0.0459328	down	E5491_RS15260	hypothetical protein	-	-	-
E5491_RS13395	8.80333	45.6533	-2.3746	0.00053852	0.00269649	down	cobA	uroporphyrinogen-III C-methyltransferase	GO:0009236;GO:0006779;GO:0019354;GO:0008168;GO:0004851;GO:0055114	K02303-ko00860 Porphyrin and chlorophyll metabolism	COG0007-Uroporphyrinogen-III methylase[H]
E5491_RS01040	177.843	3885.73	-4.44951	0.000821507	0.00380444	down	pflB	formate C-acetyltransferase	GO:0005737;GO:0006006;GO:0005975;GO:0008861	K00656-ko00650 Butanoate metabolism;ko00620 Pyruvate metabolism;ko00640 Propanoate metabolism	COG1882-Pyruvate-formate lyase[C]
E5491_RS01045	113.767	3178.66	-4.80427	6.81109e-05	0.000464225	down	pflA	pyruvate formate lyase-activating protein	GO:0005737;GO:0051539;GO:0016829;GO:0006006;GO:0046872;GO:0043365	-	COG1180-Pyruvate-formate lyase-activating enzyme[O]
E5491_RS13385	3.40667	40.9367	-3.58696	2.01878e-05	0.000160461	down	narH	nitrate reductase subunit beta	GO:0005737;GO:0042126;GO:0008940;GO:0051538;GO:0009325;GO:0051539;GO:0016020;GO:0042128;GO:0046872;GO:0009061;GO:0005886;GO:0016491;GO:0009055	K00371-ko02020 Two-component system;ko00910 Nitrogen metabolism	COG1140-Nitrate reductase beta subunit[C]
E5491_RS14335	75.3433	153.257	-1.0244	4.52439e-10	1.18402e-08	down	E5491_RS14335	NAD(P)/FAD-dependent oxidoreductase	GO:0016117;GO:0016491	K10209-ko00906 Carotenoid biosynthesis	COG1233-Phytoene dehydrogenase and related proteins[Q]
E5491_RS08095	3.05	6.51333	-1.09459	7.80346e-07	8.98207e-06	down	E5491_RS08095	site-specific integrase	GO:0006310;GO:0016787;GO:0075713;GO:0015074;GO:0016740;GO:0003677;GO:0046718	-	COG4974-Site-specific recombinase XerD[L]
E5491_RS11040	4.36667	13.2433	-1.60066	2.37514e-06	2.51475e-05	down	E5491_RS11040	chemotaxis-inhibiting protein CHIPS	GO:0005576;GO:0009405	K14202-ko05150 Staphylococcus aureus infection	-
E5491_RS13875	48.4867	133.377	-1.45985	9.80915e-06	8.63828e-05	down	E5491_RS13875	SDR family oxidoreductase	GO:0016491	-	COG4221-Short-chain alcohol dehydrogenase of unknown specificity[R]
E5491_RS11435	5.29667	16.8133	-1.66645	0.000467648	0.00237592	down	E5491_RS11435	hypothetical protein	-	-	-
E5491_RS04070	12499.3	28533.8	-1.19082	1.02328e-05	8.89836e-05	down	E5491_RS04070	sugar-binding transcriptional regulator	GO:0030246;GO:0006355;GO:0006351;GO:0003677	-	COG2390-Transcriptional regulator, contains sigma factor-related N-terminal domain[K]
E5491_RS13425	11.25	38.55	-1.77681	9.05514e-09	1.86066e-07	down	E5491_RS13425	hypothetical protein	GO:0016021	-	-
E5491_RS03405	10.8133	29.03	-1.42473	2.0708e-11	7.3646e-10	down	dhaK	dihydroxyacetone kinase subunit DhaK	GO:0019563;GO:0004371;GO:0006071	K05878-ko00561 Glycerolipid metabolism	COG2376-Dihydroxyacetone kinase[G]
E5491_RS13995	0.373333	1.34667	-1.85086	0.00626094	0.0207253	down	sarU	HTH-type transcriptional regulator SarU	GO:0005737;GO:0006355;GO:0009405;GO:0006351;GO:0003677	-	-
E5491_RS07490	2.47333	45.7967	-4.21071	0.000186634	0.00109455	down	ald	alanine dehydrogenase	GO:0000286;GO:0042853	K00259-ko00250 Alanine, aspartate and glutamate metabolism;ko00430 Taurine and hypotaurine metabolism	COG0686-Alanine dehydrogenase[E]
E5491_RS14865	138.617	349.213	-1.33301	1.41635e-19	1.45516e-17	down	sasA	serine-rich repeat glycoprotein adhesin SasA	GO:0005618;GO:0016020;GO:0005576;GO:0009405;GO:0005509	-	-
E5491_RS11330	13.1533	33.1667	-1.33431	3.71307e-06	3.69178e-05	down	E5491_RS11330	hypothetical protein	-	-	-
E5491_RS14640	20.0967	68.0167	-1.75893	0.0044242	0.0154805	down	nrdG	anaerobic ribonucleoside-triphosphate reductase activating protein	GO:0005737;GO:0051539;GO:0008998;GO:0009265;GO:0046872;GO:0043365	-	COG0602-Organic radical activating enzymes[O]
E5491_RS05240	14.1033	28.68	-1.02401	4.94925e-11	1.6152e-09	down	E5491_RS05240	cytochrome d ubiquinol oxidase subunit II	GO:0030435;GO:0016021;GO:0055114;GO:0005886	K00426-ko02020 Two-component system;ko00190 Oxidative phosphorylation	COG1294-Cytochrome bd-type quinol oxidase, subunit 2[C]
E5491_RS09530	3.00333	12.34	-2.03871	1.94456e-06	2.09078e-05	down	E5491_RS09530	proline dehydrogenase	GO:0004657;GO:0016021;GO:0010133	K00318-ko00330 Arginine and proline metabolism	COG0506-Proline dehydrogenase[E]
E5491_RS01080	0.346667	1	-1.52838	0.00613749	0.0204142	down	E5491_RS01080	acyl-CoA dehydrogenase family protein	GO:0050660;GO:0006635;GO:0033539;GO:0052890;GO:0005777;GO:0000062;GO:0055088;GO:0009793;GO:0003995;GO:0003997;GO:0009514;GO:0046459;GO:0009055	K00252-ko00380 Tryptophan metabolism;ko00362 Benzoate degradation;ko00310 Lysine degradation;ko00071 Fatty acid degradation	COG1960-Acyl-CoA dehydrogenases[I]
E5491_RS00375	11.27	36.6833	-1.70264	1.86967e-10	5.45944e-09	down	E5491_RS00375	phosphatidylinositol-specific phospholipase C	GO:0004436;GO:0006629;GO:0008081;GO:0016042;GO:0005576;GO:0009405	K01771-ko00562 Inositol phosphate metabolism	-
E5491_RS00590	2.71667	6.28667	-1.21046	0.000122053	0.000769488	down	deoD	purine-nucleoside phosphorylase	GO:0004731;GO:0042278	K03784-ko00230 Purine metabolism;ko00760 Nicotinate and nicotinamide metabolism;ko00240 Pyrimidine metabolism	COG0813-Purine-nucleoside phosphorylase[F]
E5491_RS14755	15.7033	54.13	-1.78536	3.83087e-07	5.01266e-06	down	arcD	arginine-ornithine antiporter	GO:0043858;GO:0006527;GO:0005887	-	COG0531-Amino acid transporters[E]
E5491_RS07485	2.96667	31.3667	-3.40232	2.8299e-05	0.000214485	down	tdcB	bifunctional threonine ammonia-lyase/L-serine ammonia-lyase TdcB	GO:0006567;GO:0004794;GO:0030170;GO:0070689;GO:0000166	K01754-ko00260 Glycine, serine and threonine metabolism;ko01230 Biosynthesis of amino acids;ko01200 Carbon metabolism;ko00290 Valine, leucine and isoleucine biosynthesis	COG1171-Threonine dehydratase[E]
E5491_RS07480	8.02	115.09	-3.84302	1.03211e-10	3.15753e-09	down	E5491_RS07480	amino acid permease	GO:0015297;GO:0016021;GO:0015171;GO:0005887;GO:0015179	-	COG1113-Gamma-aminobutyrate permease and related permeases[E]
E5491_RS10850	3.09333	6.54667	-1.0816	0.00439362	0.0154082	down	E5491_RS10850	staphostatin A	GO:0005737;GO:0004869	-	-
E5491_RS09370	8.91667	21.4767	-1.26819	0.000133467	0.000830228	down	E5491_RS09370	acetoin utilization protein AcuC	GO:0045150	-	COG0123-Deacetylases, including yeast histone deacetylase and acetoin utilization protein[BQ]
E5491_RS13230	79.7633	160.097	-1.00515	1.90033e-11	6.84613e-10	down	mqo	malate dehydrogenase (quinone)	GO:0008924;GO:0006099;GO:0052589	K00116-ko00020 Citrate cycle (TCA cycle);ko01200 Carbon metabolism;ko00620 Pyruvate metabolism	COG0579-Predicted dehydrogenase[R]
E5491_RS00745	16.8733	39.5	-1.22711	6.90464e-08	1.12667e-06	down	E5491_RS00745	aldehyde dehydrogenase family protein	GO:0004029;GO:0016620	K00128-ko00380 Tryptophan metabolism;ko00561 Glycerolipid metabolism;ko00340 Histidine metabolism;ko00071 Fatty acid degradation;ko00280 Valine, leucine and isoleucine degradation;ko00620 Pyruvate metabolism;ko00010 Glycolysis / Gluconeogenesis;ko00330 Arginine and proline metabolism;ko00625 Chloroalkane and chloroalkene degradation;ko00903 Limonene and pinene degradation;ko00410 beta-Alanine met…	COG1012-NAD-dependent aldehyde dehydrogenases[C]
E5491_RS13400	1.55333	9.06	-2.54414	0.000934272	0.00419364	down	nirD	nitrite reductase small subunit NirD	GO:0005737;GO:0008942;GO:0046872;GO:0051537;GO:0042128	K00363-ko00910 Nitrogen metabolism	COG2146-Ferredoxin subunits of nitrite reductase and ring-hydroxylating dioxygenases[PR]
E5491_RS13405	2.44333	21.9367	-3.16642	0.000195215	0.00113527	down	E5491_RS13405	NAD(P)/FAD-dependent oxidoreductase	GO:0008942;GO:0050661;GO:0050660;GO:0051539;GO:0020037;GO:0042128;GO:0046872	K00362-ko00910 Nitrogen metabolism	COG1251-NAD(P)H-nitrite reductase[C]
E5491_RS09740	2.33333	5.19667	-1.15519	0.00209217	0.00835061	down	splF	serine protease SplF	GO:0005576;GO:0008236	K01318-ko02024 Quorum sensing	COG3591-V8-like Glu-specific endopeptidase[E]
E5491_RS07355	118.16	371.04	-1.65083	5.65414e-12	2.2091e-10	down	E5491_RS07355	2-oxoglutarate dehydrogenase E1 component	GO:0004591;GO:0006099;GO:0030976;GO:0006096	K00164-ko00020 Citrate cycle (TCA cycle);ko01200 Carbon metabolism;ko00380 Tryptophan metabolism;ko00310 Lysine degradation	COG0567-2-oxoglutarate dehydrogenase complex, dehydrogenase (E1) component, and related enzymes[C]
E5491_RS07350	52.2533	137.683	-1.39776	7.69896e-12	2.96624e-10	down	sucB	dihydrolipoyllysine-residue succinyltransferase	GO:0006099;GO:0033512;GO:0045252;GO:0004149	K00658-ko00020 Citrate cycle (TCA cycle);ko01200 Carbon metabolism;ko00310 Lysine degradation	COG0508-Pyruvate/2-oxoglutarate dehydrogenase complex, dihydrolipoamide acyltransferase (E2) component, and related enzymes[C]
E5491_RS02245	47.2433	131.137	-1.47289	0.000105632	0.00067673	down	E5491_RS02245	phenol-soluble modulin PSM-alpha-2	GO:0019835;GO:0009405	-	-
E5491_RS13410	0.98	6	-2.61411	0.000118825	0.000752558	down	E5491_RS13410	sirohydrochlorin chelatase	GO:0009236;GO:0019354;GO:0051266;GO:0046872;GO:0016852	-	COG2138-Uncharacterized conserved protein[S]
E5491_RS01510	2.95	8.61333	-1.54586	2.42325e-11	8.29888e-10	down	E5491_RS01510	sodium:solute symporter	GO:0005887;GO:0055085;GO:0005215;GO:0008523;GO:0015887;GO:0031526;GO:0012506;GO:0016021;GO:0015878	-	COG4146-Predicted symporter[R]
E5491_RS01515	1.77667	4.75333	-1.41977	8.42562e-05	0.000553855	down	E5491_RS01515	N-acetylneuraminate lyase	GO:0005737;GO:0008747;GO:0005975;GO:0019262	K01639-ko00520 Amino sugar and nucleotide sugar metabolism	COG0329-Dihydrodipicolinate synthase/N-acetylneuraminate lyase[EM]
E5491_RS04580	35.2567	198.187	-2.49089	0.0099685	0.0309313	down	E5491_RS04580	argininosuccinate synthase	GO:0004055;GO:0005737;GO:0006526;GO:0005524	K01940-ko01230 Biosynthesis of amino acids;ko00220 Arginine biosynthesis;ko00250 Alanine, aspartate and glutamate metabolism	COG0137-Argininosuccinate synthase[E]
E5491_RS07220	7.52333	26.44	-1.81328	6.3199e-18	4.86983e-16	down	pstC	phosphate ABC transporter permease subunit PstC	GO:0005315;GO:0016021;GO:0006817;GO:0005887;GO:0005886;GO:0015415	K02037-ko02010 ABC transporters	COG0573-ABC-type phosphate transport system, permease component[P]
E5491_RS07225	0.6	3.72	-2.63227	1.45975e-09	3.52118e-08	down	E5491_RS07225	phosphate ABC transporter substrate-binding protein PstS	GO:0006817;GO:0005886	K02040-ko02020 Two-component system;ko02010 ABC transporters;ko05152 Tuberculosis	COG0226-ABC-type phosphate transport system, periplasmic component[P]
E5491_RS14765	7.03667	15.1867	-1.10984	0.00567769	0.0190908	down	arcA	arginine deiminase	GO:0005737;GO:0019547;GO:0016990	K01478-ko00220 Arginine biosynthesis	COG2235-Arginine deiminase[E]
E5491_RS05665	115.537	417.457	-1.85328	1.6652e-51	4.61926e-49	down	hyl	alpha-hemolysin	GO:0051715;GO:0005576;GO:0009405;GO:0044179	-	-
E5491_RS05235	32.5633	72.3867	-1.15248	2.75448e-16	1.81927e-14	down	E5491_RS05235	cytochrome ubiquinol oxidase subunit I	GO:0016021;GO:0019646;GO:0070069;GO:0030435;GO:0005886;GO:0046872;GO:0016682;GO:0009055	K00425-ko02020 Two-component system;ko00190 Oxidative phosphorylation	COG1271-Cytochrome bd-type quinol oxidase, subunit 1[C]
E5491_RS11015	5.59667	13.06	-1.22252	0.000981866	0.00437191	down	E5491_RS11015	sphingomyelin phosphodiesterase	-	-	-
E5491_RS08110	91.8867	192.293	-1.06538	4.24601e-06	4.11532e-05	down	srrB	two-component system sensor histidine kinase SrrB	GO:0000155;GO:0016021;GO:0005886;GO:0005524;GO:0005622	K07651-ko02020 Two-component system	COG5002-Signal transduction histidine kinase[T]
E5491_RS14265	58.7233	183.023	-1.64002	6.10294e-06	5.62444e-05	down	clpL	ATP-dependent Clp protease ATP-binding subunit ClpL	GO:0005524	-	COG0542-ATPases with chaperone activity, ATP-binding subunit[O]
E5491_RS00650	16.55	146.453	-3.14554	0.000318497	0.00171223	down	adhE	bifunctional acetaldehyde-CoA/alcohol dehydrogenase	GO:0006066;GO:0015976;GO:0046872;GO:0008774;GO:0004022	K04072-ko00626 Naphthalene degradation;ko00071 Fatty acid degradation;ko00620 Pyruvate metabolism;ko00010 Glycolysis / Gluconeogenesis;ko00625 Chloroalkane and chloroalkene degradation;ko01220 Degradation of aromatic compounds;ko00650 Butanoate metabolism;ko00350 Tyrosine metabolism	COG1454-Alcohol dehydrogenase, class IV[C]
E5491_RS07215	5.40333	16.3633	-1.59855	2.13866e-11	7.41582e-10	down	pstA	phosphate ABC transporter permease PstA	GO:0015415;GO:0005315;GO:0035435;GO:0005887	K02038-ko02010 ABC transporters	COG0581-ABC-type phosphate transport system, permease component[P]
E5491_RS07210	2.33667	6.35	-1.4423	3.09575e-06	3.19242e-05	down	E5491_RS07210	phosphate ABC transporter ATP-binding protein	GO:0043190;GO:0015415;GO:0005315;GO:0005524	K02036-ko02010 ABC transporters	COG1117-ABC-type phosphate transport system, ATPase component[P]
E5491_RS09755	1.33333	4.10333	-1.62176	6.86551e-05	0.000466787	down	splC	serine protease SplC	GO:0004252;GO:0005576	-	COG3591-V8-like Glu-specific endopeptidase[E]
E5491_RS09215	117.853	250.477	-1.08768	5.76082e-08	9.62682e-07	down	ald	alanine dehydrogenase	GO:0000286;GO:0042853	K00259-ko00250 Alanine, aspartate and glutamate metabolism;ko00430 Taurine and hypotaurine metabolism	COG0686-Alanine dehydrogenase[E]
E5491_RS14645	40.1233	117.507	-1.55023	0.00654125	0.0214833	down	nrdD	anaerobic ribonucleoside-triphosphate reductase	GO:0008998;GO:0006260;GO:0005524	-	COG1328-Oxygen-sensitive ribonucleoside-triphosphate reductase[F]
E5491_RS14395	25.4067	54.1367	-1.0914	3.01299e-10	8.52862e-09	down	E5491_RS14395	hypothetical protein	-	-	-
E5491_RS08255	269.143	540.087	-1.00482	1.606e-11	5.94007e-10	down	lpdA	dihydrolipoyl dehydrogenase	GO:0005737;GO:0050660;GO:0005623;GO:0004148;GO:0045454;GO:0006096	K00382-ko00260 Glycine, serine and threonine metabolism;ko00280 Valine, leucine and isoleucine degradation;ko00020 Citrate cycle (TCA cycle);ko00010 Glycolysis / Gluconeogenesis;ko00640 Propanoate metabolism;ko01200 Carbon metabolism;ko00630 Glyoxylate and dicarboxylate metabolism;ko00620 Pyruvate metabolism	COG1249-Pyruvate/2-oxoglutarate dehydrogenase complex, dihydrolipoamide dehydrogenase (E3) component, and related enzymes[C]
E5491_RS14920	7.47333	15.12	-1.01663	0.0001519	0.000920943	down	icaR	ica operon transcriptional regulator IcaR	GO:0006355;GO:0006351;GO:0003677	-	COG1309-Transcriptional regulator[K]
E5491_RS14945	0.963333	2.07333	-1.10585	0.00029898	0.00161986	down	lip1	YSIRK domain-containing triacylglycerol lipase Lip1	GO:0046872;GO:0016020;GO:0005576;GO:0004806;GO:0016042	K01046-ko00561 Glycerolipid metabolism	COG1075-Predicted acetyltransferases and hydrolases with the alpha/beta hydrolase fold[R]
E5491_RS09680	57.1467	134.61	-1.23604	5.13046e-17	3.84646e-15	down	E5491_RS09680	DUF4352 domain-containing protein	GO:0016021	-	-
E5491_RS14760	4.40667	11.9433	-1.43845	4.61226e-05	0.000327223	down	argF	ornithine carbamoyltransferase	GO:0005737;GO:0004585;GO:0016597;GO:0006526;GO:0019547	K00611-ko01230 Biosynthesis of amino acids;ko00220 Arginine biosynthesis	COG0078-Ornithine carbamoyltransferase[E]
E5491_RS03410	11.9233	25.6033	-1.10254	9.35e-05	0.00061028	down	dhaL	dihydroxyacetone kinase subunit L	GO:0004371;GO:0006071	K05879-ko00561 Glycerolipid metabolism	-
E5491_RS03415	46.7533	95.06	-1.02377	5.67754e-10	1.44491e-08	down	E5491_RS03415	PTS-dependent dihydroxyacetone kinase phosphotransferase subunit DhaM	GO:0009401;GO:0019563;GO:0016021;GO:0016301;GO:0005524	-	COG3412-Uncharacterized protein conserved in bacteria[S]
E5491_RS00815	140.177	414.413	-1.56382	0.00848227	0.0269837	down	E5491_RS00815	YagU family protein	GO:0010447;GO:0016021;GO:0005886	-	COG3477-Predicted periplasmic/secreted protein[S]
E5491_RS04650	0.69	1.72667	-1.32332	0.00762924	0.0245232	down	E5491_RS04650	LysR family transcriptional regulator	GO:0003700;GO:0006351;GO:0003677	-	COG0583-Transcriptional regulator[K]
E5491_RS04225	13.0967	29.62	-1.17737	0.000383801	0.0020126	down	E5491_RS04225	hypothetical protein	-	-	-
E5491_RS13390	3.50333	75.02	-4.42048	0.00076249	0.00359108	down	E5491_RS13390	nitrate reductase subunit alpha	GO:0042126;GO:0008940;GO:0009325;GO:0051539;GO:0030151;GO:0042128;GO:0005886;GO:0009055	K00370-ko02020 Two-component system;ko00910 Nitrogen metabolism	COG5013-Nitrate reductase alpha subunit[C]
E5491_RS15205	8.91333	36.9933	-2.05323	2.75299e-08	4.98019e-07	down	E5491_RS15205	DUF3147 family protein	GO:0016021	-	-
E5491_RS15200	5.93333	12.1667	-1.03602	0.000946352	0.004241	down	E5491_RS15200	DUF3147 family protein	GO:0016021	-	-
E5491_RS03665	286.437	575.597	-1.00684	5.3692e-08	9.02676e-07	down	E5491_RS03665	PTS sugar transporter subunit IIA	GO:0009401;GO:0022877;GO:0016021;GO:0005351;GO:0005886	K02770-ko02060 Phosphotransferase system (PTS);ko00051 Fructose and mannose metabolism	COG1299-Phosphotransferase system, fructose-specific IIC component[G]
E5491_RS00865	25.48	92.62	-1.86196	1.09767e-14	6.21416e-13	down	E5491_RS00865	DUF871 domain-containing protein	GO:0003824	-	COG3589-Uncharacterized conserved protein[S]
E5491_RS13380	1.00667	4.10667	-2.02838	0.00139215	0.00592303	down	narJ	nitrate reductase molybdenum cofactor assembly chaperone	GO:0005737;GO:0016530;GO:0051131;GO:0042128	K00373-ko02020 Two-component system;ko00910 Nitrogen metabolism	COG2180-Nitrate reductase delta subunit[C]
E5491_RS09640	22.4767	70.9567	-1.65851	1.23282e-12	5.34351e-11	down	pckA	phosphoenolpyruvate carboxykinase (ATP)	GO:0005737;GO:0016301;GO:0004612;GO:0046872;GO:0005524;GO:0006094	K01610-ko00010 Glycolysis / Gluconeogenesis;ko00020 Citrate cycle (TCA cycle);ko01200 Carbon metabolism;ko00620 Pyruvate metabolism;ko00710 Carbon fixation in photosynthetic organisms	COG1866-Phosphoenolpyruvate carboxykinase (ATP)[C]
E5491_RS13895	0.733333	5.13333	-2.80735	0.0170083	0.0479969	down	E5491_RS13895	hypothetical protein	-	-	-
E5491_RS01010	13.5833	40.05	-1.55996	8.76702e-13	3.86027e-11	down	E5491_RS01010	sugar phosphate isomerase/epimerase	-	-	COG1082-Sugar phosphate isomerases/epimerases[G]
E5491_RS14030	20.72	128.763	-2.63563	2.67784e-05	0.000204637	down	gntK	gluconokinase	GO:0005737;GO:0019521;GO:0016773;GO:0016310;GO:0046177;GO:0046316;GO:0005524	K00851-ko00030 Pentose phosphate pathway;ko01200 Carbon metabolism	COG1070-Sugar (pentulose and hexulose) kinases[G]
E5491_RS14035	2.69	10.3567	-1.94488	0.000251494	0.00140371	down	E5491_RS14035	GntR family transcriptional regulator	GO:0003700;GO:0006351;GO:0019521;GO:0003677	-	COG1802-Transcriptional regulators[K]
E5491_RS11990	64.37	135.503	-1.07387	1.10424e-08	2.20372e-07	down	E5491_RS11990	pyrimidine-nucleoside phosphorylase	GO:0016154;GO:0006206;GO:0009032;GO:0004645;GO:0006213;GO:0046872	K00756-ko00240 Pyrimidine metabolism	COG0213-Thymidine phosphorylase[F]
E5491_RS00870	12.4767	49.9967	-2.0026	3.02657e-12	1.21677e-10	down	murQ	N-acetylmuramic acid 6-phosphate etherase	GO:0016835;GO:0005975;GO:0030246;GO:0097173	K07106-ko00520 Amino sugar and nucleotide sugar metabolism	COG2103-Predicted sugar phosphate isomerase[R]
E5491_RS00875	24.9333	80.4133	-1.68936	3.02674e-15	1.74921e-13	down	E5491_RS00875	PTS transporter subunit EIIC	GO:0009401;GO:0016021;GO:0016301;GO:0008982;GO:0005886	K02810-ko00500 Starch and sucrose metabolism;ko02060 Phosphotransferase system (PTS)	COG1263-Phosphotransferase system IIC components, glucose/maltose/N-acetylglucosamine-specific[G]
E5491_RS14850	14.2467	46.9033	-1.71907	1.93948e-22	2.56196e-20	down	asp2	accessory Sec system protein Asp2	GO:0015031	-	-
E5491_RS14855	17.1	55.4367	-1.69684	6.1683e-24	9.00572e-22	down	asp1	accessory Sec system protein Asp1	GO:0015031	-	-
E5491_RS01275	39.6533	79.4267	-1.00218	0.000267757	0.0014796	down	rbsD	D-ribose pyranase	GO:0005737;GO:0019303;GO:0016872;GO:0048029	K06726-ko02010 ABC transporters	COG1869-ABC-type ribose transport system, auxiliary component[G]
E5491_RS01270	56.27	140.207	-1.31712	3.90842e-07	5.09012e-06	down	rbsK	ribokinase	GO:0005737;GO:0046872;GO:0019303;GO:0004747;GO:0006014;GO:0009052;GO:0004751;GO:0005524	K00852-ko00030 Pentose phosphate pathway	COG0524-Sugar kinases, ribokinase family[G]
E5491_RS11190	9.03	2.97	1.60426	0.000221138	0.00125627	up	E5491_RS11190	hypothetical protein	-	-	-
E5491_RS11350	23.3433	5.38	2.11733	5.50298e-18	4.36151e-16	up	sph	sphingomyelin phosphodiesterase	-	-	-
E5491_RS13880	15.4233	5.63	1.45391	0.000183594	0.00108257	up	E5491_RS13880	single-stranded DNA-binding protein	-	-	-
E5491_RS15240	484.897	189.223	1.35759	7.1043e-07	8.42193e-06	up	rpmH	50S ribosomal protein L34	GO:0003735;GO:0005840;GO:0006412	K02914-ko03010 Ribosome	COG0230-Ribosomal protein L34[J]
E5491_RS07510	164.327	80.8833	1.02265	1.56434e-07	2.30824e-06	up	E5491_RS07510	DUF4889 domain-containing protein	GO:0016021	-	-
E5491_RS11170	2.52667	0.61	2.05035	2.18507e-05	0.000171225	up	E5491_RS11170	phage portal protein	-	-	-
E5491_RS12795	10.86	4.38667	1.30783	0.000230752	0.00130103	up	E5491_RS12795	ABC transporter substrate-binding protein	GO:0006811;GO:0055072;GO:0005886	K02016-ko02010 ABC transporters	COG0614-ABC-type Fe3+-hydroxamate transport system, periplasmic component[P]
E5491_RS03425	1026.25	416.36	1.30148	2.13336e-11	7.41582e-10	up	E5491_RS03425	membrane protein	GO:0016021;GO:0005886	-	COG3949-Uncharacterized membrane protein[S]
E5491_RS06115	4.62667	1.13667	2.02516	0.0110817	0.0338181	up	E5491_RS06115	DUF2483 family protein	-	-	-
E5491_RS06110	10.2567	1.31333	2.96526	3.39591e-06	3.45064e-05	up	E5491_RS06110	DUF1108 family protein	-	-	-
E5491_RS10030	5.06	1.01333	2.32003	0.0158936	0.0455464	up	E5491_RS10030	transcriptional activator RinB	GO:0006355;GO:0006351	-	-
E5491_RS05900	628.913	71.2933	3.14102	2.32707e-16	1.61382e-14	up	pyrF	orotidine-5'-phosphate decarboxylase	GO:0004590;GO:0006207;GO:0044205	K01591-ko00240 Pyrimidine metabolism	COG0284-Orotidine-5'-phosphate decarboxylase[F]
E5491_RS05905	380.2	64.86	2.55136	1.2342e-11	4.68994e-10	up	E5491_RS05905	orotate phosphoribosyltransferase	GO:0044205;GO:0000287;GO:0004588	K00762-ko00240 Pyrimidine metabolism	COG0461-Orotate phosphoribosyltransferase[F]
E5491_RS06920	506.04	242.453	1.06154	2.27796e-13	1.07103e-11	up	E5491_RS06920	amino acid permease	GO:0015297;GO:0016021;GO:0051260;GO:0015179;GO:0005887;GO:0005886;GO:0046982;GO:0015171;GO:0042802	-	COG0833-Amino acid transporters[E]
E5491_RS11345	8.97	1.74333	2.36326	1.03582e-10	3.15753e-09	up	E5491_RS11345	site-specific integrase	GO:0005737;GO:0006310;GO:0015074;GO:0051301;GO:0003677;GO:0007059;GO:0007049	-	-
E5491_RS11340	26.88	5.04333	2.41408	1.36594e-20	1.51564e-18	up	E5491_RS11340	Abi family protein	-	-	-
E5491_RS14050	31.76	6.04	2.39459	8.39682e-11	2.61716e-09	up	E5491_RS14050	DUF2188 domain-containing protein	-	-	COG4876-Uncharacterized protein conserved in bacteria[S]
E5491_RS06585	1468.85	699.94	1.06939	1.31725e-06	1.46749e-05	up	rpsO	30S ribosomal protein S15	GO:0003735;GO:0019843;GO:0005840;GO:0006412	K02956-ko03010 Ribosome	COG0184-Ribosomal protein S15P/S13E[J]
E5491_RS14560	36.7133	11.0267	1.73531	1.60798e-05	0.000131969	up	E5491_RS14560	aspartate aminotransferase family protein	GO:0008483;GO:0016853;GO:0030170	K00823-ko00650 Butanoate metabolism;ko00410 beta-Alanine metabolism;ko00250 Alanine, aspartate and glutamate metabolism;ko00640 Propanoate metabolism	COG0160-4-aminobutyrate aminotransferase and related aminotransferases[E]
E5491_RS08445	18.25	8.94	1.02955	0.00022124	0.00125627	up	E5491_RS08445	metal ABC transporter ATP-binding protein	GO:0006810;GO:0016887;GO:0005524	K09817-ko02010 ABC transporters	COG1121-ABC-type Mn/Zn transport systems, ATPase component[P]
E5491_RS11165	12.39	2.91667	2.08678	4.73848e-12	1.87779e-10	up	E5491_RS11165	Clp protease ClpP	GO:0005737;GO:0004252	-	COG0740-Protease subunit of ATP-dependent Clp proteases[OU]
E5491_RS11160	14.4267	2.40667	2.58363	7.49094e-21	8.65828e-19	up	E5491_RS11160	phage major capsid protein	-	-	-
E5491_RS10170	3.16667	0.556667	2.50808	3.08933e-05	0.000232244	up	E5491_RS10170	ORF6C domain-containing protein	-	-	COG3617-Prophage antirepressor[K]
E5491_RS06320	12.5433	5.17	1.27868	2.56975e-08	4.6898e-07	up	E5491_RS06320	phage tail protein	-	-	-
E5491_RS06325	5.84	2.69	1.11836	7.37175e-05	0.000495139	up	E5491_RS06325	hypothetical protein	GO:0019350;GO:0071555	-	-
E5491_RS06215	12.99	1.24333	3.38512	1.75216e-05	0.00014212	up	E5491_RS06215	transcriptional activator RinB	GO:0006355;GO:0006351	-	-
E5491_RS06210	4.42667	0.97	2.19016	0.0168441	0.0475819	up	E5491_RS06210	DUF1381 domain-containing protein	-	-	-
E5491_RS04600	48.0567	23.5767	1.02738	0.000386858	0.00201655	up	lepB	signal peptidase I	GO:0016021;GO:0008236;GO:0005886	K03100-ko03060 Protein export;ko02024 Quorum sensing	COG0681-Signal peptidase I[U]
E5491_RS06100	31.4967	5.60333	2.49084	7.92973e-19	6.87408e-17	up	E5491_RS06100	phage repressor protein	-	-	COG3617-Prophage antirepressor[K]
E5491_RS06105	28.0967	2.92333	3.26471	5.74775e-11	1.83267e-09	up	E5491_RS06105	DUF1270 domain-containing protein	GO:0016021	-	-
E5491_RS03365	77.0733	35.1867	1.1312	1.32941e-07	1.98268e-06	up	E5491_RS03365	penicillin-binding protein PBP4	GO:0071555;GO:0005618;GO:0016021;GO:0030435;GO:0008360;GO:0009252;GO:0009002;GO:0005576	K07258-ko00550 Peptidoglycan biosynthesis	COG1686-D-alanyl-D-alanine carboxypeptidase[M]
E5491_RS09905	8.85333	3.80667	1.21769	0.0015063	0.00630237	up	E5491_RS09905	glucosaminidase domain-containing protein	GO:0004040;GO:0008745;GO:0033925;GO:0071555;GO:0005576;GO:0008152;GO:0009253	-	COG4193-Beta- N-acetylglucosaminidase[G]
E5491_RS09275	5299.05	2598.07	1.02829	4.21036e-07	5.38228e-06	up	rpsD	30S ribosomal protein S4	GO:0003735;GO:0019843;GO:0006412;GO:0015935	K02986-ko03010 Ribosome	COG0522-Ribosomal protein S4 and related proteins[J]
E5491_RS09900	0.58	0.0366667	3.98351	0.00709397	0.0230428	up	E5491_RS09900	BppU family phage baseplate upper protein	-	-	-
E5491_RS05910	3.03333	0.116667	4.70044	0.0037038	0.0134315	up	E5491_RS05910	hypothetical protein	-	-	-
E5491_RS09300	36.51	17.9633	1.02324	2.19323e-05	0.000171381	up	E5491_RS09300	phosphoglycerate dehydrogenase	GO:0009070;GO:0006564;GO:0004617;GO:0016597;GO:0051287	K00058-ko00680 Methane metabolism;ko01230 Biosynthesis of amino acids;ko01200 Carbon metabolism;ko00260 Glycine, serine and threonine metabolism	COG0111-Phosphoglycerate dehydrogenase and related dehydrogenases[HE]
E5491_RS14360	80.1933	37.4267	1.09942	8.72065e-06	7.82883e-05	up	E5491_RS14360	CHAP domain-containing protein	GO:0005576;GO:0009405	-	COG3942-Surface antigen[R]
E5491_RS09295	40.1267	19.5967	1.03395	0.000182521	0.00107956	up	E5491_RS09295	alanine--glyoxylate aminotransferase family protein	GO:0005737;GO:0003824;GO:0016491	-	COG0075-Serine-pyruvate aminotransferase/archaeal aspartate aminotransferase[E]
E5491_RS04405	7.1	2.75333	1.36664	0.015648	0.0449818	up	E5491_RS04405	DUF3055 domain-containing protein	GO:0016021	-	-
E5491_RS05610	123.98	46.27	1.42196	6.57915e-07	7.90068e-06	up	ecb	complement convertase inhibitor Ecb	GO:0005615	-	-
E5491_RS11155	11.4	1.29333	3.13987	4.06052e-08	7.12903e-07	up	E5491_RS11155	hypothetical protein	-	-	-
E5491_RS01930	22.0633	9.78333	1.17325	1.23942e-06	1.39762e-05	up	E5491_RS01930	tyrosine-type recombinase/integrase	-	-	-
E5491_RS00530	4.87	1.73	1.49315	0.00210218	0.00835843	up	E5491_RS00530	MFS transporter	GO:0016021	-	-
E5491_RS06260	3.86333	0.666667	2.53481	1.93102e-05	0.000153927	up	E5491_RS06260	DUF4355 domain-containing protein	-	-	-
E5491_RS06265	7.54667	2.66333	1.50261	7.20792e-06	6.59894e-05	up	E5491_RS06265	phage major capsid protein	GO:0019028	-	-
E5491_RS00715	12.01	5.41	1.15054	0.00237329	0.0092077	up	E5491_RS00715	type 8 capsular polysaccharide synthesis protein Cap8M	GO:0016021;GO:0005976;GO:0000271;GO:0016780;GO:0005886	-	COG2148-Sugar transferases involved in lipopolysaccharide synthesis[M]
E5491_RS03195	21.6133	8.47333	1.35092	0.000294829	0.0016005	up	E5491_RS03195	DUF1934 domain-containing protein	-	-	COG4506-Uncharacterized protein conserved in bacteria[S]
E5491_RS14380	99.67	48.28	1.04573	0.0060834	0.0202585	up	E5491_RS14380	PTS transporter subunit IIC	GO:0009401;GO:0016021;GO:0008982	-	COG3641-Predicted membrane protein, putative toxin regulator[R]
E5491_RS01660	17.25	6.68667	1.36724	5.35844e-05	0.000374416	up	E5491_RS01660	GNAT family N-acetyltransferase	GO:0005737;GO:0017198;GO:0008080	-	COG1670-Acetyltransferases, including N-acetylases of ribosomal proteins[J]
E5491_RS09465	10.87	4.43333	1.29389	0.00165604	0.00682595	up	E5491_RS09465	YtxH domain-containing protein	-	-	-
E5491_RS02620	23.3867	11.0833	1.07729	3.82921e-05	0.000279532	up	folK	2-amino-4-hydroxy-6- hydroxymethyldihydropteridine diphosphokinase	GO:0009396;GO:0016301;GO:0003848;GO:0046654;GO:0005524;GO:0046656	K00950-ko00790 Folate biosynthesis	COG0801-7,8-dihydro-6-hydroxymethylpterin-pyrophosphokinase[H]
E5491_RS13155	149.033	56.2133	1.40665	1.7402e-10	5.13545e-09	up	E5491_RS13155	DHA2 family efflux MFS transporter permease subunit	GO:0016021;GO:0055085;GO:0005886	-	-
E5491_RS06900	204.49	68.1167	1.58595	3.64427e-19	3.48594e-17	up	E5491_RS06900	homoserine kinase	GO:0005737;GO:0005524;GO:0004413;GO:0009088	K00872-ko00260 Glycine, serine and threonine metabolism;ko01230 Biosynthesis of amino acids	COG0083-Homoserine kinase[E]
E5491_RS06870	41.2667	8.02	2.3633	1.16566e-13	5.77419e-12	up	E5491_RS06870	thermonuclease family protein	GO:0004518;GO:0004519;GO:0016021;GO:0005576;GO:0003676	-	COG1525-Micrococcal nuclease (thermonuclease) homologs[L]
E5491_RS11090	2.37	0.14	4.08139	0.00127253	0.00550704	up	E5491_RS11090	hypothetical protein	GO:0016021	-	-
E5491_RS06495	68.3167	22.81	1.58257	5.67575e-07	6.98426e-06	up	E5491_RS06495	hypothetical protein	-	-	-
E5491_RS11780	5.15	0.44	3.549	2.61038e-09	5.83967e-08	up	sceD	lytic transglycosylase SceD	GO:0005576;GO:0016798;GO:0008152	-	-
E5491_RS11145	4.96667	1.69	1.55525	0.00867139	0.0274281	up	E5491_RS11145	head-tail adaptor protein	-	-	-
E5491_RS11140	12.3667	1.50333	3.04022	1.30621e-11	4.89652e-10	up	E5491_RS11140	HK97 gp10 family phage protein	-	-	-
E5491_RS15120	98.7467	42.36	1.22103	8.11793e-08	1.30168e-06	up	E5491_RS15120	rhodanese-related sulfurtransferase	GO:0016740	-	COG1054-Predicted sulfurtransferase[R]
E5491_RS11175	3.96333	0.71	2.48082	2.4589e-09	5.54551e-08	up	E5491_RS11175	terminase large subunit	GO:0019076	-	COG4626-Phage terminase-like protein, large subunit[R]
E5491_RS00705	6.74	3.29	1.03466	0.00378058	0.0136386	up	E5491_RS00705	capsular polysaccharide biosynthesis protein	GO:0016021	-	-
E5491_RS06270	27.22	7.33333	1.89213	1.13887e-07	1.74543e-06	up	E5491_RS06270	hypothetical protein	-	-	-
E5491_RS06275	15.5167	5.11	1.60242	6.59038e-05	0.000450288	up	E5491_RS06275	phage head-tail connector protein	-	-	-
E5491_RS11555	244.48	2.88667	6.40417	1.52761e-194	2.11879e-191	up	ilvA	threonine ammonia-lyase IlvA	GO:0006566;GO:0004794;GO:0030170;GO:0009097	K01754-ko00260 Glycine, serine and threonine metabolism;ko01230 Biosynthesis of amino acids;ko01200 Carbon metabolism;ko00290 Valine, leucine and isoleucine biosynthesis	COG1171-Threonine dehydratase[E]
E5491_RS11550	437.783	3.98667	6.77889	6.99895e-177	4.85377e-174	up	leuD	3-isopropylmalate dehydratase small subunit	GO:0003861;GO:0009316;GO:0009098	K01704-ko00290 Valine, leucine and isoleucine biosynthesis;ko01230 Biosynthesis of amino acids;ko00660 C5-Branched dibasic acid metabolism;ko01210 2-Oxocarboxylic acid metabolism	COG0066-3-isopropylmalate dehydratase small subunit[E]
E5491_RS02960	164.373	52.2533	1.65338	3.9273e-14	2.01747e-12	up	sdrE	MSCRAMM family adhesin SdrE	GO:0005618;GO:0007155;GO:0016020;GO:0005576;GO:0009405	K14194-ko05150 Staphylococcus aureus infection	-
E5491_RS04220	45.02	22.35	1.01029	0.00636993	0.0210421	up	E5491_RS04220	sterile alpha motif-like domain-containing protein	-	-	-
E5491_RS13160	58.24	17.3133	1.75013	1.01511e-08	2.04052e-07	up	E5491_RS13160	HlyD family secretion protein	GO:0016021;GO:0005886	-	COG1566-Multidrug resistance efflux pump[V]
E5491_RS09925	2.23333	0.873333	1.35459	0.00125517	0.00544036	up	E5491_RS09925	BppU family phage baseplate upper protein	-	-	-
E5491_RS12780	150.137	73.98	1.02107	1.74101e-06	1.90141e-05	up	E5491_RS12780	GNAT family N-acetyltransferase	GO:0008080	-	-
E5491_RS11315	12.7767	1.10333	3.53357	2.53026e-08	4.6483e-07	up	E5491_RS11315	transcriptional regulator	-	-	-
E5491_RS11220	6.90667	1.06333	2.6994	5.28983e-08	8.94755e-07	up	E5491_RS11220	dUTP diphosphatase	GO:0004170	-	-
E5491_RS14245	108.62	42.1933	1.3642	0.000183811	0.00108257	up	E5491_RS14245	CHAP domain-containing protein	GO:0019835;GO:0051301;GO:0008745;GO:0009986;GO:0071555;GO:0005576;GO:0009405;GO:0042742;GO:0008152;GO:0007049	-	COG3942-Surface antigen[R]
E5491_RS11045	142.973	69.0333	1.05038	3.85728e-06	3.79436e-05	up	E5491_RS11045	SH3 domain-containing protein	-	-	-
E5491_RS06245	7.06667	2.20333	1.68134	6.56291e-10	1.62549e-08	up	E5491_RS06245	phage portal protein	GO:0046718;GO:0046729;GO:0019012;GO:0019028;GO:0019076	-	-
E5491_RS06240	13.42	3.85667	1.79896	3.91308e-11	1.29225e-09	up	E5491_RS06240	PBSX family phage terminase large subunit	GO:0006323;GO:0019076	-	COG1783-Phage terminase large subunit[R]
E5491_RS11540	544.017	3.18333	7.41697	1.89799e-216	5.26503e-213	up	leuB	3-isopropylmalate dehydrogenase	GO:0005737;GO:0051287;GO:0000287;GO:0009098;GO:0003862	K00052-ko00290 Valine, leucine and isoleucine biosynthesis;ko01230 Biosynthesis of amino acids;ko00660 C5-Branched dibasic acid metabolism;ko01210 2-Oxocarboxylic acid metabolism	COG0473-Isocitrate/isopropylmalate dehydrogenase[CE]
E5491_RS11545	425.357	2.53333	7.39149	1.03769e-193	9.59516e-191	up	leuC	3-isopropylmalate dehydratase large subunit	GO:0003861;GO:0046872;GO:0051539;GO:0009098	K01703-ko00290 Valine, leucine and isoleucine biosynthesis;ko01230 Biosynthesis of amino acids;ko00660 C5-Branched dibasic acid metabolism;ko01210 2-Oxocarboxylic acid metabolism	COG0065-3-isopropylmalate dehydratase large subunit[E]
E5491_RS12870	3463.13	1023.67	1.75833	2.31339e-10	6.61583e-09	up	E5491_RS12870	CHAP domain-containing protein	GO:0005576;GO:0009405	-	COG3942-Surface antigen[R]
E5491_RS03550	13.6333	5.78	1.238	0.000793881	0.00370745	up	E5491_RS03550	hypothetical protein	-	-	-
E5491_RS10140	1.81667	0.206667	3.13592	0.00386375	0.0139015	up	E5491_RS10140	siphovirus Gp157 family protein	-	-	-
E5491_RS09930	3.71333	1.68	1.14425	0.000427003	0.0021976	up	E5491_RS09930	hypothetical protein	GO:0019350;GO:0071555	-	-
E5491_RS11300	19.0167	3.19	2.57564	2.15035e-07	2.99753e-06	up	E5491_RS11300	hypothetical protein	-	-	-
E5491_RS11305	89.2567	12.9967	2.77982	2.97078e-27	6.33918e-25	up	E5491_RS11305	phage antirepressor KilAC domain-containing protein	GO:0003677	-	COG3561-Phage anti-repressor protein[K]
E5491_RS11235	8.65333	1.52	2.50918	1.19633e-06	1.35454e-05	up	E5491_RS11235	RusA family crossover junction endodeoxyribonuclease	-	-	-
E5491_RS11230	2.51	0.12	4.38658	0.00509899	0.0173766	up	E5491_RS11230	DUF1024 family protein	-	-	-
E5491_RS11120	3.95667	0.41	3.27059	0.000182323	0.00107956	up	E5491_RS11120	hypothetical protein	-	-	-
E5491_RS11125	18.6133	2.22	3.0677	4.85222e-10	1.2463e-08	up	E5491_RS11125	Ig-like domain-containing protein	-	-	-
E5491_RS01090	4.80333	1.59333	1.59199	0.000616215	0.00302011	up	E5491_RS01090	acyl CoA:acetate/3-ketoacid CoA transferase	GO:0008410;GO:0046952;GO:0016782	-	COG4670-Acyl CoA:acetate/3-ketoacid CoA transferase[I]
E5491_RS13630	16.8967	7.90667	1.0956	0.000387782	0.00201655	up	E5491_RS13630	AraC family transcriptional regulator	-	-	COG3708-Uncharacterized protein conserved in bacteria[S]
E5491_RS06250	6.03333	1.49667	2.0112	4.17092e-07	5.35654e-06	up	E5491_RS06250	minor capsid protein	-	-	-
E5491_RS03125	28.04	11.8633	1.24098	0.000205858	0.0011823	up	E5491_RS03125	Rrf2 family transcriptional regulator	-	-	-
E5491_RS03010	192.337	59.11	1.70216	2.14792e-24	3.31019e-22	up	E5491_RS03010	MFS transporter	GO:0005215;GO:0016021;GO:0055085;GO:0015293;GO:0005886	-	-
E5491_RS10670	11.08	3.82333	1.53505	0.00338553	0.0124062	up	E5491_RS10670	DUF1128 family protein	-	-	COG4840-Uncharacterized protein conserved in bacteria[S]
E5491_RS12745	43.7333	20.44	1.09734	0.00491038	0.0169	up	moaC	cyclic pyranopterin monophosphate synthase MoaC	GO:0006777	K03637-ko00790 Folate biosynthesis;ko04122 Sulfur relay system	COG0315-Molybdenum cofactor biosynthesis enzyme[H]
E5491_RS04910	47.0167	16.2367	1.53392	0.00140205	0.00595603	up	E5491_RS04910	IDEAL domain-containing protein	-	-	-
E5491_RS04440	345.32	171.853	1.00676	3.74849e-10	1.00955e-08	up	dltB	PG:teichoic acid D-alanyltransferase DltB	GO:0016021;GO:0006810;GO:0070395;GO:0005886	K03739-ko02020 Two-component system;ko05150 Staphylococcus aureus infection;ko01503 Cationic antimicrobial peptide (CAMP) resistance	COG1696-Predicted membrane protein involved in D-alanine export[M]
E5491_RS03485	1550.27	564.923	1.45639	1.97578e-09	4.60572e-08	up	E5491_RS03485	LysM peptidoglycan-binding domain-containing protein	GO:0019835;GO:0051301;GO:0008745;GO:0009986;GO:0071555;GO:0005576;GO:0009405;GO:0042742;GO:0008152;GO:0007049	-	COG3942-Surface antigen[R]
E5491_RS11690	941.623	426.4	1.14294	2.37437e-08	4.45034e-07	up	E5491_RS11690	DEAD/DEAH box helicase	GO:0005737;GO:0004004;GO:0003723;GO:0006401;GO:0010501;GO:0005524	K05592-ko03018 RNA degradation	COG0513-Superfamily II DNA and RNA helicases[LKJ]
E5491_RS01715	45.53	18.9267	1.2664	3.01065e-08	5.38809e-07	up	E5491_RS01715	low temperature requirement protein A	GO:0016021	-	COG4292-Predicted membrane protein[S]
E5491_RS02285	39.12	13.98	1.48454	1.12387e-10	3.35244e-09	up	E5491_RS02285	sodium-dependent transporter	GO:0016021;GO:0005328;GO:0005886	-	COG0733-Na+-dependent transporters of the SNF family[R]
E5491_RS06280	13.0367	5.64	1.20881	0.00374244	0.013547	up	E5491_RS06280	hypothetical protein	-	-	-
E5491_RS06285	3.79333	1.01	1.90911	0.0164609	0.0466965	up	E5491_RS06285	HK97 gp10 family phage protein	-	-	-
E5491_RS10855	38.2567	18.6033	1.04015	0.00139052	0.00592303	up	E5491_RS10855	NETI motif-containing protein	-	-	-
E5491_RS13435	13.7967	5.98333	1.2053	0.000199602	0.00115594	up	adcA	zinc ABC transporter substrate-binding lipoprotein AdcA	GO:0007155;GO:0006829;GO:0030001;GO:0008270	K09815-ko02010 ABC transporters	COG3443-Predicted periplasmic or secreted protein[R]
E5491_RS13430	42.09	16.86	1.31987	3.26449e-09	7.13047e-08	up	E5491_RS13430	SRPBCC domain-containing protein	GO:0006950	-	COG3832-Uncharacterized conserved protein[S]
E5491_RS05895	426.557	54.73	2.96233	3.86055e-14	2.01747e-12	up	carB	carbamoyl-phosphate synthase large subunit	GO:0044205;GO:0004088;GO:0046872;GO:0006526;GO:0005524	K01955-ko00240 Pyrimidine metabolism;ko00250 Alanine, aspartate and glutamate metabolism	COG0458-Carbamoylphosphate synthase large subunit (split gene in MJ)[EF]
E5491_RS05890	429.73	58.9	2.86709	4.41712e-13	2.0087e-11	up	carA	glutamine-hydrolyzing carbamoyl-phosphate synthase small subunit	GO:0006207;GO:0006541;GO:0006526;GO:0044205;GO:0004088;GO:0005524	K01956-ko00240 Pyrimidine metabolism;ko00250 Alanine, aspartate and glutamate metabolism	COG0505-Carbamoylphosphate synthase small subunit[EF]
E5491_RS05875	250.747	20.5233	3.61089	1.25217e-07	1.87758e-06	up	E5491_RS05875	uracil permease	GO:0005215;GO:0016021;GO:0055085;GO:0005886	-	COG2233-Xanthine/uracil permeases[F]
E5491_RS05870	402.393	86.9567	2.21024	2.28447e-08	4.31096e-07	up	pyrR	bifunctional pyr operon transcriptional regulator/uracil phosphoribosyltransferase PyrR	GO:0006355;GO:0009116;GO:0004845;GO:0003723;GO:0006353	K02825-ko00240 Pyrimidine metabolism	COG2065-Pyrimidine operon attenuation protein/uracil phosphoribosyltransferase[F]
E5491_RS10010	6.46333	2.09333	1.62648	4.54613e-08	7.73678e-07	up	E5491_RS10010	PBSX family phage terminase large subunit	-	-	-
E5491_RS11320	4.86667	0.203333	4.58102	0.000272084	0.00149754	up	E5491_RS11320	helix-turn-helix transcriptional regulator	GO:0043565	-	-
E5491_RS11210	3.07333	0.236667	3.69888	0.00642698	0.0211991	up	E5491_RS11210	DUF1381 domain-containing protein	-	-	-
E5491_RS14470	7.08333	2.19333	1.6913	0.00221316	0.00867172	up	E5491_RS14470	TIGR04197 family type VII secretion effector	-	-	-
E5491_RS03725	21.4667	10.64	1.0126	0.000708006	0.00339612	up	queC	7-cyano-7-deazaguanine synthase QueC	GO:0008616;GO:0008270;GO:0005524;GO:0016879	K06920-ko00790 Folate biosynthesis	COG0603-Predicted PP-loop superfamily ATPase[R]
E5491_RS05460	125.77	40.4067	1.63812	1.51257e-08	2.93417e-07	up	rpmF	50S ribosomal protein L32	GO:0003735;GO:0015934;GO:0006412	K02911-ko03010 Ribosome	COG0333-Ribosomal protein L32[J]
E5491_RS11465	152.28	63.6967	1.25744	1.65597e-12	7.06717e-11	up	E5491_RS11465	YeeE/YedE family protein	GO:0016021;GO:0005886	-	-
E5491_RS11460	26.83	7.37	1.86411	1.99396e-07	2.83653e-06	up	E5491_RS11460	sulfurtransferase TusA family protein	-	-	COG0425-Predicted redox protein, regulator of disulfide bond formation[O]
E5491_RS03210	77.7133	37.67	1.04475	8.93303e-05	0.000584439	up	E5491_RS03210	ABC transporter substrate-binding protein	GO:0036094;GO:0006810;GO:0030288;GO:0005886	K02016-ko02010 ABC transporters	COG4558-ABC-type hemin transport system, periplasmic component[P]
E5491_RS01765	17.8667	7.05	1.34158	0.00520346	0.017646	up	E5491_RS01765	DUF951 domain-containing protein	-	-	COG4481-Uncharacterized protein conserved in bacteria[S]
E5491_RS06295	4.75333	1.32	1.8484	0.000976647	0.00435566	up	E5491_RS06295	phage major tail protein, TP901-1 family	-	-	-
E5491_RS06290	3.16333	0.863333	1.87346	0.011868	0.0357846	up	E5491_RS06290	hypothetical protein	-	-	-
E5491_RS02295	106.003	49.1233	1.10963	1.93497e-09	4.54881e-08	up	E5491_RS02295	bifunctional cystathionine gamma-lyase/homocysteine desulfhydrase	GO:0004123;GO:0080146;GO:0044540;GO:0003824;GO:0047982;GO:0030170	K17217-ko00260 Glycine, serine and threonine metabolism;ko01230 Biosynthesis of amino acids;ko00920 Sulfur metabolism;ko00270 Cysteine and methionine metabolism	COG0626-Cystathionine beta-lyases/cystathionine gamma-synthases[E]
E5491_RS05880	86	7.76333	3.46959	9.29116e-17	6.60863e-15	up	E5491_RS05880	aspartate carbamoyltransferase catalytic subunit	GO:0006207;GO:0006520;GO:0016597;GO:0044205;GO:0004070	K00609-ko00240 Pyrimidine metabolism;ko00250 Alanine, aspartate and glutamate metabolism	COG0540-Aspartate carbamoyltransferase, catalytic chain[F]
E5491_RS05885	497.83	48.6867	3.35405	2.46646e-15	1.45574e-13	up	E5491_RS05885	dihydroorotase	GO:0004151;GO:0008270;GO:0044205	K01465-ko00240 Pyrimidine metabolism	COG0044-Dihydroorotase and related cyclic amidohydrolases[F]
E5491_RS09960	19.44	7.70333	1.33547	0.000730149	0.00347416	up	E5491_RS09960	hypothetical protein	-	-	-
E5491_RS14620	20.09	6.44667	1.63985	2.14362e-07	2.99753e-06	up	E5491_RS14620	GbsR/MarR family transcriptional regulator	GO:0006355;GO:0006351;GO:0003677	-	COG1510-Predicted transcriptional regulators[K]
E5491_RS14625	456.12	144.98	1.65356	2.30922e-09	5.29403e-08	up	E5491_RS14625	BCCT family transporter	GO:0071705;GO:0005215;GO:0015077;GO:0016021;GO:0005886	-	COG1292-Choline-glycine betaine transporter[M]
E5491_RS11950	29.71	11.4433	1.37644	1.08929e-05	9.41335e-05	up	E5491_RS11950	DNA-directed RNA polymerase subunit delta	GO:0003899;GO:0006351;GO:0006355	K03048-ko00230 Purine metabolism;ko00240 Pyrimidine metabolism;ko03020 RNA polymerase	COG3343-DNA-directed RNA polymerase, delta subunit[K]
E5491_RS11260	14.91	2.51333	2.56861	5.17458e-21	6.24099e-19	up	E5491_RS11260	recombinase RecT	GO:0032508;GO:0043150;GO:0003697;GO:0032993;GO:0003677	-	COG3723-Recombinational DNA repair protein (RecE pathway)[L]
E5491_RS11265	14.26	1.94667	2.8729	8.3988e-26	1.45614e-23	up	E5491_RS11265	AAA family ATPase	-	-	-
E5491_RS05450	6141.78	2905.51	1.07987	2.66405e-06	2.77822e-05	up	E5491_RS05450	DUF177 domain-containing protein	-	-	COG1399-Predicted metal-binding, possibly nucleic acid-binding protein[R]
E5491_RS04105	157.15	71.1267	1.14368	1.12392e-10	3.35244e-09	up	secG	preprotein translocase subunit SecG	GO:0009306;GO:0016021;GO:0015450;GO:0005886	K03075-ko03060 Protein export;ko02024 Quorum sensing;ko03070 Bacterial secretion system	COG1314-Preprotein translocase subunit SecG[U]
E5491_RS11715	5.55333	1.43667	1.95063	0.0136999	0.0403864	up	E5491_RS11715	heavy-metal-associated domain-containing protein	GO:0046872;GO:0030001	-	-
E5491_RS11710	274.267	129.283	1.08504	0.0041017	0.0145314	up	E5491_RS11710	hypothetical protein	-	-	-
E5491_RS03440	10.1233	4.17	1.27957	0.00335452	0.0123414	up	E5491_RS03440	hypothetical protein	-	-	-
E5491_RS06175	5.59333	0.953333	2.55266	0.00184655	0.00746694	up	E5491_RS06175	DUF3310 domain-containing protein	-	-	-
E5491_RS06170	2.42667	0.463333	2.38885	0.00149288	0.00626515	up	E5491_RS06170	phage protein	-	-	-
E5491_RS07740	55.78	24.3	1.19879	1.40612e-05	0.000118199	up	E5491_RS07740	ferredoxin	GO:0005506;GO:0051539;GO:0055114;GO:0009055	-	COG1141-Ferredoxin[C]
E5491_RS09055	2036.5	887.197	1.19877	6.41027e-14	3.23311e-12	up	rpmI	50S ribosomal protein L35	GO:0003735;GO:0005840;GO:0006412	K02916-ko03010 Ribosome	COG0291-Ribosomal protein L35[J]
E5491_RS09995	8.26	3.84333	1.10378	0.0152141	0.0438829	up	E5491_RS09995	phage scaffolding protein	GO:0019076;GO:0005198	-	-
E5491_RS09990	24.2967	11.43	1.08793	0.000176633	0.00105016	up	E5491_RS09990	N4-gp56 family major capsid protein	GO:0019028	-	-
E5491_RS14610	814.88	297.95	1.45152	7.13047e-09	1.47611e-07	up	betB	betaine-aldehyde dehydrogenase	GO:0046872;GO:0008802;GO:0004029;GO:0019285	K00130-ko00260 Glycine, serine and threonine metabolism	COG1012-NAD-dependent aldehyde dehydrogenases[C]
E5491_RS11270	2.87667	0.583333	2.30201	0.0161344	0.0460461	up	E5491_RS11270	hypothetical protein	-	-	-
E5491_RS11275	26.2867	2.73	3.26736	2.0461e-15	1.23389e-13	up	E5491_RS11275	DUF1108 family protein	-	-	-
E5491_RS11110	3.23667	1.07	1.5969	2.30987e-05	0.000179808	up	E5491_RS11110	phage tail family protein	-	-	-
E5491_RS05065	16.52	6.93	1.25329	0.000377102	0.00198121	up	E5491_RS05065	GNAT family N-acetyltransferase	GO:0016747;GO:0008080	-	COG2153-Predicted acyltransferase[R]
E5491_RS11515	579.983	14.2533	5.34664	4.51505e-91	1.56559e-88	up	ilvD	dihydroxy-acid dehydratase	GO:0009097;GO:0051539;GO:0046872;GO:0004160;GO:0009099	K01687-ko00290 Valine, leucine and isoleucine biosynthesis;ko01230 Biosynthesis of amino acids;ko00770 Pantothenate and CoA biosynthesis;ko01210 2-Oxocarboxylic acid metabolism	COG0129-Dihydroxyacid dehydratase/phosphogluconate dehydratase[EG]
E5491_RS13060	213.683	80.5067	1.40829	3.5782e-10	9.82765e-09	up	sdpC	CPBP family intramembrane metalloprotease SdpC	GO:0008233;GO:0016021;GO:0005886	-	-
E5491_RS06185	3.02333	0.83	1.86496	0.012293	0.0368659	up	E5491_RS06185	hypothetical protein	-	-	-
E5491_RS00655	5.62	2.64	1.09003	0.00883621	0.0278541	up	capA	capsular polysaccharide type 5/8 biosynthesis protein CapA	GO:0016021;GO:0006859;GO:0005576;GO:0009405;GO:0005886;GO:0009103	-	COG3944-Capsular polysaccharide biosynthesis protein[M]
E5491_RS13730	52.9867	23.3033	1.18509	4.0481e-07	5.2474e-06	up	E5491_RS13730	APC family permease	GO:0015297;GO:0015293;GO:0016021;GO:0015179;GO:0005887;GO:0015171	-	COG1113-Gamma-aminobutyrate permease and related permeases[E]
E5491_RS10645	8445.95	469.423	4.1693	1.55326e-129	7.18124e-127	up	E5491_RS10645	type 1 glutamine amidotransferase	GO:0019172;GO:0008233;GO:0016798;GO:0019243	-	COG0693-Putative intracellular protease/amidase[R]
E5491_RS08830	87.0967	40.4533	1.10636	4.44413e-07	5.62924e-06	up	E5491_RS08830	histidine--tRNA ligase	GO:0005737;GO:0006427;GO:0004821;GO:0005524	K01892-ko00970 Aminoacyl-tRNA biosynthesis	COG0124-Histidyl-tRNA synthetase[J]
E5491_RS01690	96.99	41.5433	1.22322	7.46944e-08	1.21171e-06	up	E5491_RS01690	DUF1398 family protein	-	-	COG5562-Phage envelope protein[R]
E5491_RS06165	17.6167	4.58	1.94352	0.000116989	0.000742862	up	E5491_RS06165	DUF3113 family protein	-	-	-
E5491_RS05845	33.7767	13.2533	1.34967	9.47381e-06	8.39628e-05	up	E5491_RS05845	VOC family protein	GO:0008198;GO:0018577;GO:0009636;GO:0019439	K07104-ko00622 Xylene degradation;ko00361 Chlorocyclohexane and chlorobenzene degradation;ko01220 Degradation of aromatic compounds;ko00643 Styrene degradation;ko00362 Benzoate degradation	COG2514-Predicted ring-cleavage extradiol dioxygenase[R]
E5491_RS05840	956.707	361.32	1.4048	1.13977e-26	2.25836e-24	up	ileS	isoleucine--tRNA ligase	GO:0005737;GO:0004822;GO:0006428;GO:0008270;GO:0002161;GO:0005524	K01870-ko00970 Aminoacyl-tRNA biosynthesis	COG0060-Isoleucyl-tRNA synthetase[J]
E5491_RS14605	1548.87	582.193	1.41165	9.33085e-09	1.90322e-07	up	betA	choline dehydrogenase	GO:0019285;GO:0008802;GO:0050660;GO:0008812	K00108-ko00260 Glycine, serine and threonine metabolism	COG2303-Choline dehydrogenase and related flavoproteins[E]
E5491_RS11245	8.86	1.69	2.39028	1.91217e-13	9.16546e-12	up	E5491_RS11245	DnaD domain-containing protein	-	-	COG3935-Putative primosome component and related proteins[L]
E5491_RS06885	5.06667	0.92	2.46133	4.83147e-10	1.2463e-08	up	E5491_RS06885	aspartate kinase	GO:0019877;GO:0009089;GO:0009088;GO:0016597;GO:0004072;GO:0005524	K00928-ko00260 Glycine, serine and threonine metabolism;ko00270 Cysteine and methionine metabolism;ko00300 Lysine biosynthesis;ko01230 Biosynthesis of amino acids;ko00261 Monobactam biosynthesis;ko01210 2-Oxocarboxylic acid metabolism	COG0527-Aspartokinases[E]
E5491_RS06975	62.1433	22.83	1.44467	1.84667e-06	2.00104e-05	up	E5491_RS06975	YneF family protein	GO:0016021;GO:0005886	-	COG3763-Uncharacterized protein conserved in bacteria[S]
E5491_RS14155	36.1367	17.6367	1.03489	3.83956e-06	3.79436e-05	up	srtA	class A sortase SrtA	-	-	COG3764-Sortase (surface protein transpeptidase)[M]
E5491_RS00665	28.7933	12.1333	1.24676	5.12625e-05	0.000359096	up	E5491_RS00665	type 8 capsular polysaccharide synthesis protein Cap8C	GO:0004725;GO:0030145;GO:0045227	-	COG4464-Capsular polysaccharide biosynthesis protein[GM]
E5491_RS06150	13.9933	2.73	2.35777	8.12789e-05	0.00054069	up	E5491_RS06150	hypothetical protein	-	-	-
E5491_RS02310	20.3367	7.22	1.49401	1.61609e-07	2.34713e-06	up	gmpC	dipeptide ABC transporter glycylmethionine-binding lipoprotein	GO:0006865;GO:0009279	K02073-ko02010 ABC transporters	COG1464-ABC-type metal ion transport system, periplasmic component/surface antigen[P]
E5491_RS10925	55.4033	19.4233	1.51218	1.95826e-10	5.65857e-09	up	E5491_RS10925	YolD-like family protein	-	-	-
E5491_RS10015	4.02333	1.18333	1.76553	0.00561901	0.0189394	up	E5491_RS10015	terminase	GO:0006323	-	-
E5491_RS11250	3.70333	0.376667	3.29746	2.08899e-05	0.000165018	up	ssb	single-stranded DNA-binding protein	GO:0006260;GO:0003697	K03111-ko03030 DNA replication;ko03430 Mismatch repair;ko03440 Homologous recombination	COG0629-Single-stranded DNA-binding protein[L]
E5491_RS06890	13.43	4.09333	1.71411	4.16631e-10	1.11128e-08	up	E5491_RS06890	homoserine dehydrogenase	GO:0050661;GO:0004412;GO:0009088;GO:0009097;GO:0009086;GO:0016597	K00003-ko00300 Lysine biosynthesis;ko00260 Glycine, serine and threonine metabolism;ko01230 Biosynthesis of amino acids;ko00270 Cysteine and methionine metabolism	COG0460-Homoserine dehydrogenase[E]
E5491_RS11255	24.97	4.62667	2.43215	7.97815e-17	5.82405e-15	up	E5491_RS11255	MBL fold metallo-hydrolase	-	-	COG1235-Metal-dependent hydrolases of the beta-lactamase superfamily I[R]
E5491_RS06895	124.453	45.3033	1.45792	1.62883e-11	5.94524e-10	up	E5491_RS06895	threonine synthase	GO:0005737;GO:0004795;GO:0009088;GO:0030170	K01733-ko00260 Glycine, serine and threonine metabolism;ko01230 Biosynthesis of amino acids;ko00750 Vitamin B6 metabolism	COG0498-Threonine synthase[E]
E5491_RS04945	2.10333	0.98	1.10182	0.00460064	0.0159527	up	E5491_RS04945	bacteriocin-associated integral membrane family protein	GO:0016021	-	COG4652-Uncharacterized protein conserved in bacteria[S]
E5491_RS01320	17.1667	6.32333	1.44085	7.50744e-07	8.75026e-06	up	E5491_RS01320	ABC transporter permease	GO:0016021	-	-
E5491_RS01325	42.0433	15.89	1.40376	6.09123e-11	1.92012e-09	up	E5491_RS01325	ABC transporter permease	GO:0016021	-	-
E5491_RS05305	14.54	6.81667	1.09289	0.00142702	0.00602519	up	E5491_RS05305	ABC transporter ATP-binding protein	GO:0043190;GO:0015594;GO:0005524;GO:0015595	K11072-ko02010 ABC transporters	COG3842-ABC-type spermidine/putrescine transport systems, ATPase components[E]
E5491_RS09975	198.01	91.0067	1.12153	0.000161245	0.000966078	up	E5491_RS09975	phage head closure protein	-	-	-
E5491_RS05040	56.8467	24.5967	1.20861	5.61929e-11	1.81255e-09	up	E5491_RS05040	aminotransferase class I/II-fold pyridoxal phosphate-dependent enzyme	GO:0005737;GO:0019877;GO:0008483;GO:0009058;GO:0009089;GO:0030170	K00841-ko00300 Lysine biosynthesis;ko01230 Biosynthesis of amino acids	COG0436-Aspartate/tyrosine/aromatic aminotransferase[E]
E5491_RS11720	11.54	3.47	1.73364	0.000176793	0.00105016	up	csoR	copper-sensing transcriptional repressor CsoR	GO:0005737;GO:0006355;GO:0045892;GO:0006351;GO:0046688;GO:0003677;GO:0046872	-	COG1937-Uncharacterized protein conserved in bacteria[S]
E5491_RS08795	218.473	79.0667	1.46632	2.99595e-12	1.21677e-10	up	E5491_RS08795	CsbD family protein	-	-	COG3237-Uncharacterized protein conserved in bacteria[S]
E5491_RS06095	6.91667	1.37667	2.3289	0.000950586	0.00425311	up	E5491_RS06095	helix-turn-helix transcriptional regulator	-	-	-
E5491_RS11535	345.993	2.08333	7.37571	9.84823e-172	5.4638e-169	up	E5491_RS11535	2-isopropylmalate synthase	GO:0009098;GO:0003852	K01649-ko00290 Valine, leucine and isoleucine biosynthesis;ko01230 Biosynthesis of amino acids;ko00620 Pyruvate metabolism;ko01210 2-Oxocarboxylic acid metabolism	COG0119-Isopropylmalate/homocitrate/citramalate synthases[E]
E5491_RS11530	198.973	1.62667	6.93451	5.93663e-117	2.3526e-114	up	ilvC	ketol-acid reductoisomerase	GO:0009097;GO:0004455;GO:0016853;GO:0009099	K00053-ko00290 Valine, leucine and isoleucine biosynthesis;ko01230 Biosynthesis of amino acids;ko00770 Pantothenate and CoA biosynthesis;ko01210 2-Oxocarboxylic acid metabolism	COG0059-Ketol-acid reductoisomerase[EH]
E5491_RS12240	75.9667	26.76	1.50529	2.20149e-09	5.08911e-08	up	E5491_RS12240	ABC transporter substrate-binding protein	GO:0006811;GO:0055072;GO:0005886	-	COG4594-ABC-type Fe3+-citrate transport system, periplasmic component[P]
E5491_RS02230	5.39	2.38	1.17932	0.000546902	0.0027233	up	E5491_RS02230	GTP-binding protein	GO:0005525	-	COG0523-Putative GTPases (G3E family)[R]
E5491_RS06145	23.19	4.64	2.32131	1.01453e-15	6.54491e-14	up	E5491_RS06145	ATP-binding protein	GO:0043565;GO:0006260;GO:0005524	-	COG1484-DNA replication protein[L]
E5491_RS06140	27.41	5.36667	2.3526	2.72094e-16	1.81927e-14	up	E5491_RS06140	conserved phage C-terminal domain-containing protein	-	-	-
E5491_RS02305	41.23	15.4867	1.41267	1.87651e-06	2.02547e-05	up	E5491_RS02305	ABC transporter permease	GO:0048473;GO:0016021;GO:0006810;GO:0042626;GO:0005886	K02072-ko02010 ABC transporters	COG2011-ABC-type metal ion transport system, permease component[P]
E5491_RS02300	58.6167	29.24	1.00337	3.57852e-05	0.000263311	up	E5491_RS02300	methionine ABC transporter ATP-binding protein	GO:0043190;GO:0015424;GO:0015821;GO:0005524	K02071-ko02010 ABC transporters	COG1135-ABC-type metal ion transport system, ATPase component[P]
E5491_RS10930	22.8167	10.9133	1.064	0.00256911	0.00987078	up	E5491_RS10930	transposase	-	-	-
E5491_RS07775	13.13	5.24	1.32523	1.26182e-06	1.41712e-05	up	E5491_RS07775	hypothetical protein	GO:0016021	-	-
E5491_RS13675	39.0933	18.2667	1.09771	3.24761e-06	3.32431e-05	up	E5491_RS13675	NAD(P)-dependent oxidoreductase	GO:0050662;GO:0003824;GO:0003978;GO:0006012	-	COG0451-Nucleoside-diphosphate-sugar epimerases[MG]
E5491_RS05955	47.2333	21.1	1.16256	2.61764e-06	2.7505e-05	up	E5491_RS05955	peptide deformylase	GO:0005506;GO:0006412;GO:0042586	-	COG0242-N-formylmethionyl-tRNA deformylase[J]
E5491_RS01330	13.57	3.89667	1.80011	3.14597e-07	4.19563e-06	up	E5491_RS01330	hypothetical protein	GO:0016021	-	-
E5491_RS01060	7.79333	2.42333	1.68525	1.23347e-08	2.44404e-07	up	coa	staphylocoagulase	GO:0016504	-	-
E5491_RS14005	18.1033	8.88667	1.02654	2.76478e-08	4.98019e-07	up	fnbB	fibronectin-binding protein FnbB	GO:0005618;GO:0007155;GO:0016020;GO:0005576;GO:0009405	K13733-ko05100 Bacterial invasion of epithelial cells	-
E5491_RS11280	1.55333	0.08	4.27922	0.0118258	0.0357351	up	E5491_RS11280	DUF2482 family protein	-	-	-
E5491_RS11285	5.32667	0.643333	3.04959	0.00338438	0.0124062	up	E5491_RS11285	DUF1270 domain-containing protein	-	-	-
E5491_RS12375	5.25667	2.46333	1.09354	0.000728881	0.00347408	up	E5491_RS12375	polysaccharide lyase 8 family protein	GO:0030340;GO:0005576;GO:0005975;GO:0030246;GO:0016837	-	-
E5491_RS10655	5.99667	1.92333	1.64055	2.85068e-07	3.82018e-06	up	yfkAB	radical SAM/CxCxxxxC motif protein YfkAB	GO:0003824;GO:0051536;GO:0046872;GO:0051539	-	-
E5491_RS10650	689.47	33.0767	4.3816	4.6351e-40	1.16889e-37	up	E5491_RS10650	hypothetical protein	-	-	-
E5491_RS04145	1.69667	0.473333	1.84177	0.0162534	0.046338	up	E5491_RS04145	DUF5067 domain-containing protein	-	-	-
E5491_RS11755	1300	631.323	1.04206	7.22449e-07	8.52021e-06	up	yidC	membrane protein insertase YidC	GO:0015031;GO:0016021;GO:0051205;GO:0005886	K03217-ko03060 Protein export;ko02024 Quorum sensing;ko03070 Bacterial secretion system	COG0706-Preprotein translocase subunit YidC[U]
E5491_RS12895	139.947	44.4767	1.65376	2.11214e-14	1.14884e-12	up	E5491_RS12895	CHAP domain-containing protein	GO:0005576;GO:0009405	-	COG3942-Surface antigen[R]
E5491_RS06315	3.07667	1.14667	1.42392	0.00409409	0.014523	up	E5491_RS06315	phage tail family protein	-	-	-
E5491_RS06225	14.9633	0.76	4.29929	1.07461e-06	1.2217e-05	up	E5491_RS06225	hypothetical protein	-	-	-
E5491_RS06220	7.54	2.15667	1.80576	0.000625146	0.00305847	up	E5491_RS06220	hypothetical protein	GO:0016021	-	-
E5491_RS11525	49.2567	0.41	6.90855	3.8376e-19	3.5485e-17	up	E5491_RS11525	ACT domain-containing protein	GO:0005829;GO:0005948;GO:0008152;GO:0009099;GO:0009097;GO:0003984;GO:0016597	K01653-ko00660 C5-Branched dibasic acid metabolism;ko00770 Pantothenate and CoA biosynthesis;ko01230 Biosynthesis of amino acids;ko01210 2-Oxocarboxylic acid metabolism;ko00290 Valine, leucine and isoleucine biosynthesis;ko00650 Butanoate metabolism	COG0440-Acetolactate synthase, small (regulatory) subunit[E]
E5491_RS11520	406.51	8.99333	5.49829	2.49107e-85	7.67804e-83	up	ilvB	biosynthetic-type acetolactate synthase large subunit	GO:0050660;GO:0000287;GO:0030976;GO:0009099;GO:0009097;GO:0003984	K01652-ko00660 C5-Branched dibasic acid metabolism;ko00770 Pantothenate and CoA biosynthesis;ko01230 Biosynthesis of amino acids;ko01210 2-Oxocarboxylic acid metabolism;ko00290 Valine, leucine and isoleucine biosynthesis;ko00650 Butanoate metabolism	COG0028-Thiamine pyrophosphate-requiring enzymes [acetolactate synthase, pyruvate dehydrogenase (cytochrome), glyoxylate carboligase, phosphonopyruvate decarboxylase][EH]
E5491_RS15190	6045.01	2442.69	1.30728	3.00312e-06	3.10845e-05	up	E5491_RS15190	cold-shock protein	GO:0005737;GO:0006355;GO:0006351;GO:0003677	-	COG1278-Cold shock proteins[K]
E5491_RS06130	11.07	2.77333	1.99696	1.3755e-06	1.52018e-05	up	E5491_RS06130	hypothetical protein	-	-	-
E5491_RS06135	4.18	0.55	2.926	6.57059e-08	1.07851e-06	up	E5491_RS06135	AP2 domain-containing protein	GO:0003700;GO:0003677	-	-
E5491_RS03245	32.1067	14.65	1.13197	0.00360662	0.0131296	up	E5491_RS03245	global transcriptional regulator SarA	GO:0005737;GO:0006355;GO:0009405;GO:0006351;GO:0003677;GO:0046872	-	-
E5491_RS10125	9.89	4.53667	1.12434	0.00225104	0.00879493	up	E5491_RS10125	hypothetical protein	-	-	-
E5491_RS05360	591.483	257.023	1.20244	3.2365e-09	7.12544e-08	up	typA	translational GTPase TypA	GO:0005622;GO:0003924;GO:0006412;GO:0005525	-	COG1217-Predicted membrane GTPase involved in stress response[T]
E5491_RS14465	15.2867	7.21667	1.08287	0.00710225	0.0230428	up	E5491_RS14465	hypothetical protein	-	-	-
E5491_RS12360	20.89	8.85667	1.23798	3.22367e-06	3.31202e-05	up	E5491_RS12360	aldo/keto reductase	GO:0005737;GO:0036131;GO:0047017;GO:0001516;GO:0000166;GO:0016491	-	COG0656-Aldo/keto reductases, related to diketogulonate reductase[R]
E5491_RS03885	24.77	8.54333	1.53572	4.72497e-05	0.000334364	up	E5491_RS03885	GrpB family protein	-	-	-
E5491_RS11290	3.22	0.613333	2.39232	0.0148045	0.0430628	up	E5491_RS11290	DUF771 domain-containing protein	-	-	COG4707-Uncharacterized protein conserved in bacteria[S]
E5491_RS13335	312.95	117.437	1.41405	4.3128e-09	9.13261e-08	up	E5491_RS13335	MarR family transcriptional regulator	GO:0003700;GO:0005737;GO:0009405;GO:0006351;GO:0003677	-	COG1846-Transcriptional regulators[K]
E5491_RS15275	19.2867	8.83	1.12712	0.00378084	0.0136386	up	E5491_RS15275	hypothetical protein	-	-	-
E5491_RS08465	55.33	26.91	1.03992	4.38782e-05	0.000314517	up	E5491_RS08465	tRNA (adenine-N(1))-methyltransferase	GO:0005737;GO:0030488;GO:0016429	-	COG2384-Predicted SAM-dependent methyltransferase[R]
E5491_RS09950	18.2533	8.57333	1.09023	0.00114623	0.00502313	up	E5491_RS09950	hypothetical protein	-	-	-
E5491_RS04620	75.5667	32.39	1.2222	7.65573e-07	8.88578e-06	up	E5491_RS04620	YisL family protein	GO:0016021;GO:0005886	-	-
E5491_RS06305	5.74	1.54667	1.89189	0.000752587	0.00356259	up	E5491_RS06305	hypothetical protein	-	-	-
E5491_RS08205	104.27	46.8533	1.1541	0.000221455	0.00125627	up	E5491_RS08205	VOC family protein	-	-	-
E5491_RS13845	99.8133	37.08	1.42859	1.71621e-15	1.082e-13	up	E5491_RS13845	AbgT family transporter	GO:0016021;GO:0015814;GO:0015291;GO:0015558;GO:0005886	-	COG2978-Putative p-aminobenzoyl-glutamate transporter[H]
E5491_RS06235	4.11667	1.13333	1.8609	0.0071917	0.0232786	up	E5491_RS06235	terminase small subunit	GO:0019076;GO:0006323;GO:0003677	-	COG3728-Phage terminase, small subunit[L]
E5491_RS06230	18.4667	4.73333	1.964	1.51084e-09	3.61299e-08	up	E5491_RS06230	RinA family phage transcriptional activator	GO:0006355;GO:0006351;GO:0003677	-	-
E5491_RS07325	177.843	66.2433	1.42476	5.09321e-07	6.39302e-06	up	brnQ	branched-chain amino acid transport system II carrier protein	GO:0016021;GO:0015658;GO:0005886	-	COG1114-Branched-chain amino acid permeases[E]
E5491_RS03430	44.3633	14.2133	1.64212	2.00692e-12	8.43513e-11	up	E5491_RS03430	alpha/beta hydrolase	GO:0016787;GO:0016021;GO:0019012;GO:0008152	-	COG0657-Esterase/lipase[I]
E5491_RS00690	15.31	6.85	1.1603	0.000462876	0.00235856	up	E5491_RS00690	O-acetyltransferase	GO:0016746;GO:0008811;GO:0046677	-	COG0110-Acetyltransferase (isoleucine patch superfamily)[R]
E5491_RS04190	4452.14	1969.29	1.17682	0.00405608	0.0144251	up	E5491_RS04190	cold-shock protein	GO:0005737;GO:0006355;GO:0006351;GO:0003677	-	COG1278-Cold shock proteins[K]
E5491_RS06120	4.36	0.363333	3.58496	9.67186e-09	1.95838e-07	up	E5491_RS06120	ATP-binding protein	-	-	-
E5491_RS06125	8.44	0.943333	3.1614	2.10608e-07	2.96562e-06	up	E5491_RS06125	single-stranded DNA-binding protein	-	-	-
E5491_RS09810	2.37667	0.57	2.05991	0.0167192	0.0472773	up	E5491_RS09810	hypothetical protein	-	-	-
E5491_RS13885	6.98667	0.806667	3.11456	0.000421093	0.00217525	up	E5491_RS13885	hypothetical protein	-	-	-
E5491_RS10130	11.4533	4.40667	1.37801	0.000842797	0.00388828	up	ssb	single-stranded DNA-binding protein	GO:0006310;GO:0006260;GO:0003697;GO:0006281	K03111-ko03030 DNA replication;ko03430 Mismatch repair;ko03440 Homologous recombination	COG0629-Single-stranded DNA-binding protein[L]
E5491_RS09670	2.62	0.593333	2.14265	0.0098191	0.0305361	up	E5491_RS09670	DUF4909 domain-containing protein	-	-	-
E5491_RS08620	22.0033	9.91333	1.15028	0.00407127	0.0144606	up	rsfS	ribosome silencing factor	GO:0005737;GO:0090071;GO:0042256;GO:0017148	-	COG0799-Uncharacterized homolog of plant Iojap protein[S]
