# Supplementary material for: New Insights into the Biological Functions of Essential TsaB/YeaZ Protein in Staphylococcus aureus
Source: Antibiotics (Basel). 2024 Apr 25;13(5):393. doi: 10.3390/antibiotics13050393 (PMC11117223; doi:10.3390/antibiotics13050393)
Supplement: Supplementary file 1 [file antibiotics-13-00393-s001.zip › Table S4.XLSX]

## Sheet: Sheet1
Table S1. The genes that are overlaply up- and down-regulated by the depletion of TsaB/YeaZ at different phases of growth of WCUH29
	45 common elements in "yeaZ_02_DEG_UP", "yeaZ_05_DEG_UP" and "yeaZ_10_DEG_UP":	65 common elements in "yeaZ_02_DEG_UP" and "yeaZ_10_DEG_UP":	12 common elements in "yeaZ_05_DEG_UP" and "yeaZ_10_DEG_UP":	28 common elements in "yeaZ_02_DEG_UP" and "yeaZ_05_DEG_UP":	154 elements included exclusively in "yeaZ_02_DEG_UP":	12 elements included exclusively in "yeaZ_05_DEG_UP":	119 elements included exclusively in "yeaZ_10_DEG_UP":				15 common elements in "yeaZ_02_DEG_DOWN", "yeaZ_05_DEG_DOWN" and "yeaZ_10_DEG_DOWN":	50 common elements in "yeaZ_05_DEG_DOWN" and "yeaZ_10_DEG_DOWN":	9 common elements in "yeaZ_02_DEG_DOWN" and "yeaZ_05_DEG_DOWN":	2 common elements in "yeaZ_02_DEG_DOWN" and "yeaZ_10_DEG_DOWN":	72 elements included exclusively in "yeaZ_02_DEG_DOWN":	59 elements included exclusively in "yeaZ_10_DEG_DOWN":	44 elements included exclusively in "yeaZ_05_DEG_DOWN":				61 common elements in "yeaZ_02_DEG_ALL", "yeaZ_05_DEG_ALL" and "yeaZ_10_DEG_ALL":	69 common elements in "yeaZ_02_DEG_ALL" and "yeaZ_10_DEG_ALL":	38 common elements in "yeaZ_02_DEG_ALL" and "yeaZ_05_DEG_ALL":	62 common elements in "yeaZ_05_DEG_ALL" and "yeaZ_10_DEG_ALL":	222 elements included exclusively in "yeaZ_02_DEG_ALL":	175 elements included exclusively in "yeaZ_10_DEG_ALL":	54 elements included exclusively in "yeaZ_05_DEG_ALL":
	E5491_RS11350	E5491_RS11190	E5491_RS06920	E5491_RS02350	E5491_RS13030	E5491_RS13195	E5491_RS13880				E5491_RS11500	E5491_RS11355	E5491_RS11985	E5491_RS05735	E5491_RS07510	E5491_RS01005	E5491_RS13775				E5491_RS11350	E5491_RS11190	E5491_RS02350	E5491_RS11355	E5491_RS13030	E5491_RS01005	E5491_RS13775
	E5491_RS11345	E5491_RS11170	E5491_RS00705	E5491_RS00725	E5491_RS06840	E5491_RS02035	E5491_RS15240				E5491_RS00990	E5491_RS01000	E5491_RS01450	E5491_RS14920	E5491_RS09075	E5491_RS00425	E5491_RS05740				E5491_RS11500	E5491_RS07510	E5491_RS11985	E5491_RS01000	E5491_RS06840	E5491_RS13880	E5491_RS05740
	E5491_RS11340	E5491_RS06115	E5491_RS06270	E5491_RS00720	E5491_RS14205	E5491_RS02030	E5491_RS07510				E5491_RS00995	E5491_RS14025	E5491_RS06910		E5491_RS04180	E5491_RS05580	E5491_RS05745				E5491_RS00990	E5491_RS11170	E5491_RS00725	E5491_RS14025	E5491_RS14205	E5491_RS15240	E5491_RS05745
	E5491_RS11165	E5491_RS06110	E5491_RS02960	E5491_RS00710	E5491_RS06335	E5491_RS14650	E5491_RS12795				E5491_RS03185	E5491_RS01105	E5491_RS11415		E5491_RS12665	E5491_RS12325	E5491_RS12210				E5491_RS00995	E5491_RS06115	E5491_RS00720	E5491_RS06920	E5491_RS06335	E5491_RS00425	E5491_RS12210
	E5491_RS11160	E5491_RS10030	E5491_RS12870	E5491_RS15125	E5491_RS12980	E5491_RS10555	E5491_RS03425				E5491_RS00985	E5491_RS14300	E5491_RS01125		E5491_RS09240	E5491_RS12320	E5491_RS12215				E5491_RS11345	E5491_RS06110	E5491_RS01450	E5491_RS01105	E5491_RS09075	E5491_RS05580	E5491_RS12215
	E5491_RS06100	E5491_RS14050	E5491_RS05065	E5491_RS07270	E5491_RS12985	E5491_RS11065	E5491_RS05900				E5491_RS12220	E5491_RS08190	E5491_RS13235		E5491_RS04985	E5491_RS14845	E5491_RS07525				E5491_RS11340	E5491_RS10030	E5491_RS06910	E5491_RS14300	E5491_RS12980	E5491_RS12795	E5491_RS07525
	E5491_RS09905	E5491_RS14560	E5491_RS01690	E5491_RS04720	E5491_RS00730	E5491_RS11580	E5491_RS05905				E5491_RS01040	E5491_RS08195	E5491_RS09690		E5491_RS07535	E5491_RS12330	E5491_RS11425				E5491_RS11165	E5491_RS14050	E5491_RS00710	E5491_RS08190	E5491_RS12985	E5491_RS03425	E5491_RS11425
	E5491_RS09300	E5491_RS10170	E5491_RS10655	E5491_RS07265	E5491_RS02910	E5491_RS13820	E5491_RS06585				E5491_RS01045	E5491_RS00980	E5491_RS00460		E5491_RS03475	E5491_RS14315	E5491_RS05750				E5491_RS11160	E5491_RS14560	E5491_RS11415	E5491_RS08195	E5491_RS00730	E5491_RS12325	E5491_RS05750
	E5491_RS09295	E5491_RS06320	E5491_RS12895	E5491_RS01730	E5491_RS02915	E5491_RS05060	E5491_RS08445				E5491_RS13425	E5491_RS01115	E5491_RS14135		E5491_RS09580	E5491_RS14860	E5491_RS02905				E5491_RS03185	E5491_RS10170	E5491_RS01125	E5491_RS00980	E5491_RS02910	E5491_RS12320	E5491_RS02905
	E5491_RS06900	E5491_RS06215	E5491_RS03885	E5491_RS04715	E5491_RS08695	E5491_RS03300	E5491_RS06325				E5491_RS07490	E5491_RS01110			E5491_RS10370	E5491_RS13545	E5491_RS10395				E5491_RS06100	E5491_RS06320	E5491_RS15125	E5491_RS01115	E5491_RS02915	E5491_RS14845	E5491_RS10395
	E5491_RS11780	E5491_RS06210	E5491_RS09950	E5491_RS04710	E5491_RS04185	E5491_RS02685	E5491_RS04600				E5491_RS07485	E5491_RS13300			E5491_RS08050	E5491_RS13540	E5491_RS11560				E5491_RS09905	E5491_RS06215	E5491_RS07270	E5491_RS01110	E5491_RS08695	E5491_RS05900	E5491_RS11560
	E5491_RS11555	E5491_RS06105	E5491_RS03430	E5491_RS00945	E5491_RS02355	E5491_RS05810	E5491_RS03365				E5491_RS07480	E5491_RS05720			E5491_RS05430	E5491_RS01280	E5491_RS02375				E5491_RS00985	E5491_RS06210	E5491_RS13235	E5491_RS13300	E5491_RS04185	E5491_RS05905	E5491_RS02375
	E5491_RS11550	E5491_RS04405		E5491_RS11115	E5491_RS14555		E5491_RS09275				E5491_RS04580	E5491_RS13345			E5491_RS02800	E5491_RS14340	E5491_RS11410				E5491_RS09300	E5491_RS06105	E5491_RS04720	E5491_RS05720	E5491_RS04180	E5491_RS06585	E5491_RS11410
	E5491_RS11540	E5491_RS11155		E5491_RS00060	E5491_RS06925		E5491_RS09900				E5491_RS09680	E5491_RS00880			E5491_RS09595	E5491_RS11360	E5491_RS02370				E5491_RS09295	E5491_RS04405	E5491_RS07265	E5491_RS13345	E5491_RS02355	E5491_RS08445	E5491_RS02370
	E5491_RS11545	E5491_RS00530		E5491_RS09965	E5491_RS02900		E5491_RS05910				E5491_RS13390	E5491_RS07475			E5491_RS08915	E5491_RS06875	E5491_RS09010				E5491_RS06900	E5491_RS11155	E5491_RS01730	E5491_RS00880	E5491_RS12665	E5491_RS06325	E5491_RS09010
	E5491_RS11300	E5491_RS06260		E5491_RS09985	E5491_RS14960		E5491_RS14360					E5491_RS02365			E5491_RS14090	E5491_RS14095	E5491_RS02025				E5491_RS11780	E5491_RS00530	E5491_RS04715	E5491_RS00705	E5491_RS09240	E5491_RS04600	E5491_RS02025
	E5491_RS11305	E5491_RS06265		E5491_RS12990	E5491_RS01675		E5491_RS05610					E5491_RS15260			E5491_RS10415	E5491_RS07290	E5491_RS05110				E5491_RS11555	E5491_RS06260	E5491_RS04710	E5491_RS06270	E5491_RS04985	E5491_RS12330	E5491_RS13195
	E5491_RS03010	E5491_RS00715		E5491_RS00660	E5491_RS11975		E5491_RS01930					E5491_RS13395			E5491_RS03610	E5491_RS04085	E5491_RS10400				E5491_RS11550	E5491_RS06265	E5491_RS00945	E5491_RS02960	E5491_RS14555	E5491_RS03365	E5491_RS05110
	E5491_RS11465	E5491_RS14380		E5491_RS09970	E5491_RS11970		E5491_RS03195					E5491_RS13385			E5491_RS12950	E5491_RS04080	E5491_RS08405				E5491_RS12220	E5491_RS00715	E5491_RS11115	E5491_RS07475	E5491_RS06925	E5491_RS09275	E5491_RS02035
	E5491_RS14625	E5491_RS01660		E5491_RS00785	E5491_RS12300		E5491_RS09465					E5491_RS11040			E5491_RS00895	E5491_RS13535	E5491_RS08410				E5491_RS01040	E5491_RS14380	E5491_RS00060	E5491_RS02365	E5491_RS02900	E5491_RS09900	E5491_RS02030
	E5491_RS11260	E5491_RS11090		E5491_RS00670	E5491_RS10115		E5491_RS02620					E5491_RS13875			E5491_RS05715	E5491_RS14335	E5491_RS08415				E5491_RS01045	E5491_RS01660	E5491_RS09965	E5491_RS15260	E5491_RS14960	E5491_RS05910	E5491_RS10400
	E5491_RS11265	E5491_RS11140		E5491_RS00675	E5491_RS10110		E5491_RS13155					E5491_RS14640			E5491_RS05120	E5491_RS08095	E5491_RS00575				E5491_RS11540	E5491_RS11090	E5491_RS09985	E5491_RS13395	E5491_RS01675	E5491_RS14360	E5491_RS14650
	E5491_RS14610	E5491_RS15120		E5491_RS13700	E5491_RS10120		E5491_RS06870					E5491_RS09530			E5491_RS05635	E5491_RS11435	E5491_RS00595				E5491_RS11545	E5491_RS11140	E5491_RS12990	E5491_RS13385	E5491_RS11975	E5491_RS14315	E5491_RS08405
	E5491_RS11275	E5491_RS11175		E5491_RS12095	E5491_RS01840		E5491_RS06495					E5491_RS00590			E5491_RS03150	E5491_RS04070	E5491_RS13985				E5491_RS13425	E5491_RS15120	E5491_RS09690	E5491_RS11040	E5491_RS11970	E5491_RS05610	E5491_RS10555
	E5491_RS11515	E5491_RS09925		E5491_RS00685	E5491_RS02570		E5491_RS11145					E5491_RS10850			E5491_RS02730	E5491_RS03405	E5491_RS11450				E5491_RS11300	E5491_RS05735	E5491_RS00460	E5491_RS13875	E5491_RS12300	E5491_RS01930	E5491_RS08410
	E5491_RS00655	E5491_RS11220		E5491_RS00680	E5491_RS02155		E5491_RS06275					E5491_RS09370			E5491_RS09715	E5491_RS13995	E5491_RS12000				E5491_RS11305	E5491_RS11175	E5491_RS00660	E5491_RS12870	E5491_RS07535	E5491_RS03195	E5491_RS08415
	E5491_RS13730	E5491_RS06240		E5491_RS00695	E5491_RS10165		E5491_RS04220					E5491_RS13400			E5491_RS08740	E5491_RS14865	E5491_RS10190				E5491_RS07490	E5491_RS09925	E5491_RS09970	E5491_RS14640	E5491_RS03475	E5491_RS09465	E5491_RS00575
	E5491_RS10645	E5491_RS09930		E5491_RS10005	E5491_RS06475		E5491_RS13160					E5491_RS13405			E5491_RS01890	E5491_RS11330	E5491_RS07585				E5491_RS03010	E5491_RS11220	E5491_RS00785	E5491_RS09530	E5491_RS10115	E5491_RS14860	E5491_RS11065
	E5491_RS05840	E5491_RS11235			E5491_RS06670		E5491_RS12780					E5491_RS07355			E5491_RS01895	E5491_RS05240	E5491_RS08115				E5491_RS07485	E5491_RS06240	E5491_RS00670	E5491_RS00590	E5491_RS10110	E5491_RS13545	E5491_RS00595
	E5491_RS14605	E5491_RS11120			E5491_RS14325		E5491_RS11315					E5491_RS07350			E5491_RS09435	E5491_RS01080	E5491_RS02250				E5491_RS07480	E5491_RS09930	E5491_RS00675	E5491_RS10850	E5491_RS09580	E5491_RS13540	E5491_RS13985
	E5491_RS06885	E5491_RS11125			E5491_RS11785		E5491_RS14245					E5491_RS02245			E5491_RS04445	E5491_RS00375	E5491_RS03950				E5491_RS11465	E5491_RS11235	E5491_RS13700	E5491_RS09370	E5491_RS10120	E5491_RS01280	E5491_RS11450
	E5491_RS00665	E5491_RS01090			E5491_RS01945		E5491_RS11045					E5491_RS13410			E5491_RS03710	E5491_RS14755	E5491_RS01235				E5491_RS14625	E5491_RS11120	E5491_RS12095	E5491_RS13400	E5491_RS10370	E5491_RS02620	E5491_RS12000
	E5491_RS11250	E5491_RS06250			E5491_RS00700		E5491_RS06245					E5491_RS01515			E5491_RS01625	E5491_RS13230	E5491_RS09685				E5491_RS11260	E5491_RS11125	E5491_RS14135	E5491_RS13405	E5491_RS08050	E5491_RS14340	E5491_RS11580
	E5491_RS11255	E5491_RS10670			E5491_RS08550		E5491_RS03550					E5491_RS14765			E5491_RS01405	E5491_RS00745	E5491_RS01810				E5491_RS11265	E5491_RS01090	E5491_RS00685	E5491_RS07355	E5491_RS01840	E5491_RS13155	E5491_RS13820
	E5491_RS06895	E5491_RS04910			E5491_RS02490		E5491_RS10140					E5491_RS05665			E5491_RS10620	E5491_RS09740	E5491_RS04575				E5491_RS04580	E5491_RS06250	E5491_RS00680	E5491_RS07350	E5491_RS05430	E5491_RS11360	E5491_RS10190
	E5491_RS11535	E5491_RS10010			E5491_RS07275		E5491_RS11230					E5491_RS08110			E5491_RS00105	E5491_RS01510	E5491_RS13870				E5491_RS14610	E5491_RS10670	E5491_RS01240	E5491_RS02245	E5491_RS02800	E5491_RS06875	E5491_RS07585
	E5491_RS11530	E5491_RS11210			E5491_RS04060		E5491_RS13630					E5491_RS00650			E5491_RS05860	E5491_RS07220	E5491_RS03660				E5491_RS11275	E5491_RS04910	E5491_RS00695	E5491_RS13410	E5491_RS02570	E5491_RS06870	E5491_RS05060
	E5491_RS06140	E5491_RS11460			E5491_RS01725		E5491_RS03125					E5491_RS09215			E5491_RS10195	E5491_RS07225	E5491_RS13890				E5491_RS11515	E5491_RS10010	E5491_RS10005	E5491_RS01515	E5491_RS02155	E5491_RS14095	E5491_RS08115
	E5491_RS10650	E5491_RS09960			E5491_RS08715		E5491_RS12745					E5491_RS14645			E5491_RS09790	E5491_RS05235	E5491_RS01240				E5491_RS00655	E5491_RS11210		E5491_RS14765	E5491_RS10165	E5491_RS06495	E5491_RS02250
	E5491_RS11525	E5491_RS14620			E5491_RS04235		E5491_RS04440					E5491_RS14760			E5491_RS10445	E5491_RS11015	E5491_RS13275				E5491_RS13730	E5491_RS11460		E5491_RS05665	E5491_RS06475	E5491_RS11145	E5491_RS03300
	E5491_RS11520	E5491_RS06175			E5491_RS01540		E5491_RS03485					E5491_RS00815			E5491_RS14370	E5491_RS14265	E5491_RS14215				E5491_RS10645	E5491_RS09960		E5491_RS05065	E5491_RS06670	E5491_RS07290	E5491_RS03950
	E5491_RS06130	E5491_RS06170			E5491_RS11225		E5491_RS11690					E5491_RS03665			E5491_RS04100	E5491_RS07215	E5491_RS03655				E5491_RS05840	E5491_RS14620		E5491_RS08110	E5491_RS09595	E5491_RS04085	E5491_RS01235
	E5491_RS13845	E5491_RS07740			E5491_RS11130		E5491_RS01715					E5491_RS00865			E5491_RS02645	E5491_RS07210	E5491_RS04190				E5491_RS14605	E5491_RS06175		E5491_RS00650	E5491_RS08915	E5491_RS04080	E5491_RS09685
	E5491_RS06230	E5491_RS09990			E5491_RS07280		E5491_RS02285					E5491_RS09640			E5491_RS10290	E5491_RS09755	E5491_RS09675				E5491_RS06885	E5491_RS06170		E5491_RS01690	E5491_RS14090	E5491_RS06275	E5491_RS01810
	E5491_RS00690	E5491_RS11110			E5491_RS01950		E5491_RS06280					E5491_RS13895			E5491_RS04920	E5491_RS14395					E5491_RS00665	E5491_RS07740		E5491_RS09215	E5491_RS14325	E5491_RS04220	E5491_RS04575
		E5491_RS06165			E5491_RS07285		E5491_RS06285					E5491_RS14030			E5491_RS10470	E5491_RS08255					E5491_RS09680	E5491_RS09990		E5491_RS14645	E5491_RS11785	E5491_RS13160	E5491_RS13870
		E5491_RS05845			E5491_RS12815		E5491_RS10855					E5491_RS14035			E5491_RS07035	E5491_RS14945					E5491_RS11250	E5491_RS11110		E5491_RS14760	E5491_RS10415	E5491_RS13535	E5491_RS03660
		E5491_RS11245			E5491_RS07260		E5491_RS13435					E5491_RS11990			E5491_RS14600	E5491_RS03410					E5491_RS11255	E5491_RS11015		E5491_RS00815	E5491_RS01945	E5491_RS12780	E5491_RS02685
		E5491_RS06150			E5491_RS01735		E5491_RS13430					E5491_RS00870			E5491_RS14915	E5491_RS03415					E5491_RS06895	E5491_RS06165		E5491_RS10655	E5491_RS03610	E5491_RS11315	E5491_RS05810
		E5491_RS02310			E5491_RS00955		E5491_RS05895					E5491_RS00875			E5491_RS06880	E5491_RS04650					E5491_RS11535	E5491_RS05845		E5491_RS12895	E5491_RS00700	E5491_RS14335	E5491_RS13890
		E5491_RS06890			E5491_RS00950		E5491_RS05890								E5491_RS14150	E5491_RS04225					E5491_RS11530	E5491_RS11245		E5491_RS03665	E5491_RS08550	E5491_RS14245	E5491_RS13275
		E5491_RS05040			E5491_RS10145		E5491_RS05875								E5491_RS05050	E5491_RS15205					E5491_RS06140	E5491_RS14920		E5491_RS00865	E5491_RS12950	E5491_RS08095	E5491_RS14215
		E5491_RS11720			E5491_RS10095		E5491_RS05870								E5491_RS05545	E5491_RS15200					E5491_RS13390	E5491_RS06150		E5491_RS09640	E5491_RS02490	E5491_RS11045	E5491_RS03655
		E5491_RS08795			E5491_RS07310		E5491_RS11320								E5491_RS03310	E5491_RS13380					E5491_RS10650	E5491_RS02310		E5491_RS13895	E5491_RS07275	E5491_RS06245	E5491_RS09675
		E5491_RS06145			E5491_RS15105		E5491_RS14470								E5491_RS06410	E5491_RS01010					E5491_RS11525	E5491_RS06890		E5491_RS14030	E5491_RS04060	E5491_RS11435
		E5491_RS02305			E5491_RS15100		E5491_RS03725								E5491_RS03860	E5491_RS14850					E5491_RS11520	E5491_RS05040		E5491_RS14035	E5491_RS01725	E5491_RS03550
		E5491_RS02300			E5491_RS00765		E5491_RS05460								E5491_RS12995	E5491_RS14855					E5491_RS06130	E5491_RS11720		E5491_RS09950	E5491_RS08715	E5491_RS04070
		E5491_RS06225			E5491_RS07250		E5491_RS03210								E5491_RS14230	E5491_RS01275					E5491_RS03885	E5491_RS08795		E5491_RS03430	E5491_RS04235	E5491_RS10140
		E5491_RS06220			E5491_RS07255		E5491_RS01765								E5491_RS08315	E5491_RS01270					E5491_RS13845	E5491_RS06145		E5491_RS04190	E5491_RS00895	E5491_RS11230
		E5491_RS06135			E5491_RS12015		E5491_RS06295								E5491_RS00925						E5491_RS06230	E5491_RS02305		E5491_RS11990	E5491_RS01540	E5491_RS13630
		E5491_RS10125			E5491_RS13135		E5491_RS06290								E5491_RS10935						E5491_RS00690	E5491_RS02300		E5491_RS00870	E5491_RS05715	E5491_RS03405
		E5491_RS11290			E5491_RS06725		E5491_RS02295								E5491_RS04970							E5491_RS06225		E5491_RS00875	E5491_RS11225	E5491_RS13995
		E5491_RS06120			E5491_RS09385		E5491_RS05880								E5491_RS05765							E5491_RS06220			E5491_RS05120	E5491_RS03125
		E5491_RS06125			E5491_RS13835		E5491_RS05885								E5491_RS04960							E5491_RS06135			E5491_RS11130	E5491_RS14865
		E5491_RS10130			E5491_RS13705		E5491_RS11950								E5491_RS03885							E5491_RS10125			E5491_RS05635	E5491_RS11330
					E5491_RS01390		E5491_RS05450								E5491_RS01015							E5491_RS11290			E5491_RS07280	E5491_RS05240
					E5491_RS04700		E5491_RS04105								E5491_RS11295							E5491_RS06120			E5491_RS01950	E5491_RS12745
					E5491_RS04705		E5491_RS11715								E5491_RS00270							E5491_RS06125			E5491_RS07285	E5491_RS04440
					E5491_RS03835		E5491_RS11710								E5491_RS00450							E5491_RS10130			E5491_RS12815	E5491_RS01080
					E5491_RS04675		E5491_RS03440								E5491_RS01900										E5491_RS03150	E5491_RS00375
					E5491_RS03135		E5491_RS09055								E5491_RS12865										E5491_RS07260	E5491_RS03485
					E5491_RS11455		E5491_RS09995								E5491_RS10965										E5491_RS01735	E5491_RS14755
					E5491_RS04295		E5491_RS11270																		E5491_RS02730	E5491_RS11690
					E5491_RS02995		E5491_RS13060																		E5491_RS00955	E5491_RS01715
					E5491_RS00975		E5491_RS06185																		E5491_RS00950	E5491_RS02285
					E5491_RS02195		E5491_RS08830																		E5491_RS10145	E5491_RS06280
					E5491_RS00065		E5491_RS06975																		E5491_RS09715	E5491_RS06285
					E5491_RS07835		E5491_RS14155																		E5491_RS10095	E5491_RS10855
					E5491_RS01165		E5491_RS10925																		E5491_RS08740	E5491_RS13435
					E5491_RS01365		E5491_RS10015																		E5491_RS07310	E5491_RS13430
					E5491_RS01360		E5491_RS04945																		E5491_RS15105	E5491_RS05895
					E5491_RS11105		E5491_RS01320																		E5491_RS15100	E5491_RS05890
					E5491_RS14475		E5491_RS01325																		E5491_RS01890	E5491_RS05875
					E5491_RS07125		E5491_RS05305																		E5491_RS01895	E5491_RS05870
					E5491_RS07120		E5491_RS09975																		E5491_RS00765	E5491_RS11320
					E5491_RS04305		E5491_RS06095																		E5491_RS07250	E5491_RS14470
					E5491_RS02520		E5491_RS12240																		E5491_RS07255	E5491_RS13230
					E5491_RS03030		E5491_RS02230																		E5491_RS12015	E5491_RS03725
					E5491_RS04300		E5491_RS10930																		E5491_RS13135	E5491_RS05460
					E5491_RS00960		E5491_RS07775																		E5491_RS09435	E5491_RS00745
					E5491_RS09980		E5491_RS13675																		E5491_RS06725	E5491_RS03210
					E5491_RS01375		E5491_RS05955																		E5491_RS09385	E5491_RS01765
					E5491_RS12080		E5491_RS01330																		E5491_RS13835	E5491_RS06295
					E5491_RS07135		E5491_RS01060																		E5491_RS13705	E5491_RS06290
					E5491_RS07130		E5491_RS14005																		E5491_RS04445	E5491_RS02295
					E5491_RS01995		E5491_RS11280																		E5491_RS01390	E5491_RS05880
					E5491_RS15090		E5491_RS11285																		E5491_RS04700	E5491_RS05885
					E5491_RS04030		E5491_RS12375																		E5491_RS04705	E5491_RS09740
					E5491_RS13710		E5491_RS04145																		E5491_RS03835	E5491_RS11950
					E5491_RS10050		E5491_RS11755																		E5491_RS04675	E5491_RS05450
					E5491_RS01205		E5491_RS06315																		E5491_RS03710	E5491_RS04105
					E5491_RS03845		E5491_RS15190																		E5491_RS01625	E5491_RS11715
					E5491_RS11015		E5491_RS03245																		E5491_RS03135	E5491_RS11710
					E5491_RS07100		E5491_RS05360																		E5491_RS11455	E5491_RS03440
					E5491_RS08705		E5491_RS14465																		E5491_RS04295	E5491_RS01510
					E5491_RS01745		E5491_RS12360																		E5491_RS02995	E5491_RS09055
					E5491_RS01740		E5491_RS13335																		E5491_RS00975	E5491_RS07220
					E5491_RS04245		E5491_RS15275																		E5491_RS01405	E5491_RS09995
					E5491_RS02895		E5491_RS08465																		E5491_RS02195	E5491_RS11270
					E5491_RS07685		E5491_RS04620																		E5491_RS00065	E5491_RS07225
					E5491_RS11240		E5491_RS06305																		E5491_RS07835	E5491_RS13060
					E5491_RS04555		E5491_RS08205																		E5491_RS01165	E5491_RS05235
					E5491_RS03265		E5491_RS06235																		E5491_RS01365	E5491_RS14265
					E5491_RS10025		E5491_RS07325																		E5491_RS01360	E5491_RS06185
					E5491_RS02220		E5491_RS04190																		E5491_RS11105	E5491_RS07215
					E5491_RS00935		E5491_RS09810																		E5491_RS14475	E5491_RS07210
					E5491_RS14530		E5491_RS13885																		E5491_RS07125	E5491_RS09755
					E5491_RS15085		E5491_RS09670																		E5491_RS07120	E5491_RS08830
					E5491_RS04835		E5491_RS08620																		E5491_RS10620	E5491_RS06975
					E5491_RS11380																				E5491_RS00105	E5491_RS14155
					E5491_RS11385																				E5491_RS04305	E5491_RS14395
					E5491_RS14010																				E5491_RS02520	E5491_RS08255
					E5491_RS00250																				E5491_RS03030	E5491_RS10925
					E5491_RS03785																				E5491_RS04300	E5491_RS14945
					E5491_RS15095																				E5491_RS00960	E5491_RS10015
					E5491_RS01250																				E5491_RS05860	E5491_RS04945
					E5491_RS12800																				E5491_RS09980	E5491_RS01320
					E5491_RS05035																				E5491_RS10195	E5491_RS01325
					E5491_RS13010																				E5491_RS01375	E5491_RS05305
					E5491_RS02935																				E5491_RS09790	E5491_RS09975
					E5491_RS04360																				E5491_RS10445	E5491_RS06095
					E5491_RS04365																				E5491_RS12080	E5491_RS12240
					E5491_RS15080																				E5491_RS14370	E5491_RS03410
					E5491_RS13450																				E5491_RS07135	E5491_RS03415
					E5491_RS07400																				E5491_RS07130	E5491_RS02230
					E5491_RS02205																				E5491_RS04100	E5491_RS10930
					E5491_RS01240																				E5491_RS01995	E5491_RS07775
					E5491_RS09550																				E5491_RS15090	E5491_RS13675
					E5491_RS09125																				E5491_RS04030	E5491_RS05955
					E5491_RS09310																				E5491_RS13710	E5491_RS01330
					E5491_RS13960																				E5491_RS02645	E5491_RS04650
					E5491_RS13025																				E5491_RS10290	E5491_RS04225
					E5491_RS07140																				E5491_RS10050	E5491_RS01060
					E5491_RS10960																				E5491_RS01205	E5491_RS14005
					E5491_RS13840																				E5491_RS04920	E5491_RS15205
					E5491_RS07095																				E5491_RS10470	E5491_RS11280
					E5491_RS15070																				E5491_RS03845	E5491_RS11285
					E5491_RS04375																				E5491_RS07035	E5491_RS15200
					E5491_RS15075																				E5491_RS07100	E5491_RS12375
					E5491_RS07320																				E5491_RS08705	E5491_RS04145
					E5491_RS02745																				E5491_RS01745	E5491_RS11755
					E5491_RS02740																				E5491_RS01740	E5491_RS06315
					E5491_RS10000																				E5491_RS04245	E5491_RS15190
					E5491_RS01310																				E5491_RS02895	E5491_RS03245
																									E5491_RS14600	E5491_RS13380
																									E5491_RS07685	E5491_RS05360
																									E5491_RS14915	E5491_RS14465
																									E5491_RS06880	E5491_RS12360
																									E5491_RS11240	E5491_RS01010
																									E5491_RS14150	E5491_RS13335
																									E5491_RS05050	E5491_RS15275
																									E5491_RS04555	E5491_RS08465
																									E5491_RS05545	E5491_RS04620
																									E5491_RS03265	E5491_RS06305
																									E5491_RS10025	E5491_RS08205
																									E5491_RS02220	E5491_RS06235
																									E5491_RS00935	E5491_RS07325
																									E5491_RS03310	E5491_RS09810
																									E5491_RS14530	E5491_RS14850
																									E5491_RS15085	E5491_RS14855
																									E5491_RS04835	E5491_RS01275
																									E5491_RS06410	E5491_RS01270
																									E5491_RS03860	E5491_RS13885
																									E5491_RS11380	E5491_RS09670
																									E5491_RS11385	E5491_RS08620
																									E5491_RS14010
																									E5491_RS12995
																									E5491_RS14230
																									E5491_RS08315
																									E5491_RS00250
																									E5491_RS03785
																									E5491_RS15095
																									E5491_RS00925
																									E5491_RS10935
																									E5491_RS01250
																									E5491_RS04970
																									E5491_RS12800
																									E5491_RS05035
																									E5491_RS13010
																									E5491_RS05765
																									E5491_RS02935
																									E5491_RS04360
																									E5491_RS04365
																									E5491_RS15080
																									E5491_RS13450
																									E5491_RS07400
																									E5491_RS02205
																									E5491_RS09550
																									E5491_RS04960
																									E5491_RS09125
																									E5491_RS09310
																									E5491_RS13960
																									E5491_RS01015
																									E5491_RS13025
																									E5491_RS11295
																									E5491_RS07140
																									E5491_RS10960
																									E5491_RS00270
																									E5491_RS00450
																									E5491_RS01900
																									E5491_RS13840
																									E5491_RS12865
																									E5491_RS07095
																									E5491_RS10965
																									E5491_RS15070
																									E5491_RS04375
																									E5491_RS15075
																									E5491_RS07320
																									E5491_RS02745
																									E5491_RS02740
																									E5491_RS10000
																									E5491_RS01310
