# Supplementary material for: New Insights into the Biological Functions of Essential TsaB/YeaZ Protein in Staphylococcus aureus
Source: Antibiotics (Basel). 2024 Apr 25;13(5):393. doi: 10.3390/antibiotics13050393 (PMC11117223; doi:10.3390/antibiotics13050393)
Supplement: Supplementary file 1 [file antibiotics-13-00393-s001.zip › Table S5.xlsx]

## Sheet: yeaZ_02_vs_yeaZ02_DE
Gene id	MeanTPM (yeaZ_02)	MeanTPM (yeaZ02)	log2FoldChange	pValue	qValue	result	Name	Des.	GO	KEGG	COG
E5491_RS11195	3.93	0.566667	2.79396	0.0447592	0.141687	-	E5491_RS11195	DUF1514 family protein	-	-	-
E5491_RS08625	433.157	354.177	0.29042	0.979041	0.988959	-	E5491_RS08625	bis(5'-nucleosyl)-tetraphosphatase (symmetrical) YqeK	GO:0016787	-	COG1713-Predicted HD superfamily hydrolase involved in NAD metabolism[H]
E5491_RS11190	24.77	6.73667	1.87849	0.00011961	0.00139146	up	E5491_RS11190	hypothetical protein	-	-	-
E5491_RS11355	7.76333	3.45	1.17008	0.0530748	0.158317	-	lukG	bi-component leukocidin LukGH subunit G	GO:0051715;GO:0005576;GO:0009405	K11038-ko05150 Staphylococcus aureus infection	-
E5491_RS05015	115.847	111.067	0.0607906	0.374773	0.565475	-	menH	2-succinyl-6-hydroxy-2, 4-cyclohexadiene-1-carboxylate synthase	GO:0004177;GO:0009234;GO:0070205;GO:0016787	K08680-ko00130 Ubiquinone and other terpenoid-quinone biosynthesis	-
E5491_RS11350	32.74	9.43	1.79572	1.63905e-09	5.32119e-08	up	sph	sphingomyelin phosphodiesterase	-	-	-
E5491_RS05010	199.03	169.95	0.227876	0.745637	0.85146	-	menD	2-succinyl-5-enolpyruvyl-6-hydroxy-3- cyclohexene-1-carboxylic-acid synthase	GO:0009234;GO:0000287;GO:0030145;GO:0070204;GO:0030976	K02551-ko00130 Ubiquinone and other terpenoid-quinone biosynthesis	COG1165-2-succinyl-6-hydroxy-2,4-cyclohexadiene-1-carboxylate synthase[H]
E5491_RS01005	3.83	6.32333	-0.723341	0.0178048	0.0723597	-	E5491_RS01005	Gfo/Idh/MocA family oxidoreductase	GO:0055114;GO:0016491	-	COG0673-Predicted dehydrogenases and related proteins[R]
E5491_RS01000	9.54667	8.41333	0.18232	0.732272	0.842746	-	E5491_RS01000	Gfo/Idh/MocA family oxidoreductase	GO:0055114;GO:0016491	-	COG0673-Predicted dehydrogenases and related proteins[R]
E5491_RS13775	10.09	11.4633	-0.1841	0.28653	0.481864	-	E5491_RS13775	DUF1307 domain-containing protein	GO:0005886	-	COG4808-Uncharacterized protein conserved in bacteria[S]
E5491_RS04510	374.12	356.13	0.0710971	0.315505	0.511538	-	E5491_RS04510	Na+/H+ antiporter Mnh1 subunit F	GO:0015075;GO:0015297;GO:0006814;GO:0016021;GO:0005886	-	COG2212-Multisubunit Na+/H+ antiporter, MnhF subunit[P]
E5491_RS10220	494.643	662.443	-0.421408	0.127029	0.291187	-	E5491_RS10220	tRNA-Gly	-	-	-
E5491_RS04515	266.697	349.233	-0.388991	0.0137276	0.0607096	-	E5491_RS04515	Na+/H+ antiporter Mnh1 subunit E	GO:0008324;GO:0006814;GO:0016021;GO:0015297;GO:0005886	-	COG1863-Multisubunit Na+/H+ antiporter, MnhE subunit[P]
E5491_RS10225	726.317	689.983	0.0740372	0.565304	0.725707	-	E5491_RS10225	tRNA-His	-	-	-
E5491_RS14025	34.1033	55.4567	-0.701448	0.0115967	0.0531656	-	E5491_RS14025	gluconate permease	GO:0046177;GO:0005887;GO:0015128	-	COG2610-H+/gluconate symporter and related permeases[GE]
E5491_RS08630	224.57	168.23	0.41673	0.643721	0.790008	-	nadD	nicotinate (nicotinamide) nucleotide adenylyltransferase	GO:0009435;GO:0004515;GO:0005524	K00969-ko00760 Nicotinate and nicotinamide metabolism	COG1057-Nicotinic acid mononucleotide adenylyltransferase[H]
E5491_RS06845	0.44	0.463333	-0.074547	0.740855	0.84808	-	E5491_RS06845	ABC transporter ATP-binding protein	GO:0006810;GO:0016887;GO:0005524	-	COG1131-ABC-type multidrug transport system, ATPase component[V]
E5491_RS13030	68.59	12.1433	2.49783	4.75776e-21	4.91987e-19	up	E5491_RS13030	amidohydrolase	GO:0016787;GO:0008152	-	COG1473-Metal-dependent amidase/aminoacylase/carboxypeptidase[R]
E5491_RS06840	57.8667	26.9467	1.10263	1.96458e-05	0.000286052	up	cls	cardiolipin synthase	GO:0016021;GO:0032049;GO:0008808;GO:0005886	K06131-ko00564 Glycerophospholipid metabolism	COG1502-Phosphatidylserine/phosphatidylglycerophosphate/cardiolipin synthases and related enzymes[I]
E5491_RS13035	11.39	8.93667	0.349959	0.759791	0.85884	-	E5491_RS13035	imidazolonepropionase	GO:0005737;GO:0050480;GO:0019556;GO:0008270;GO:0005506;GO:0019557	K01468-ko00340 Histidine metabolism	COG1228-Imidazolonepropionase and related amidohydrolases[Q]
E5491_RS06590	595.983	578.967	0.0417917	0.321856	0.517937	-	pnp	polyribonucleotide nucleotidyltransferase	GO:0005737;GO:0000287;GO:0004654;GO:0000175;GO:0003723;GO:0006402;GO:0006396	K00962-ko00230 Purine metabolism;ko00240 Pyrimidine metabolism;ko03018 RNA degradation	COG1185-Polyribonucleotide nucleotidyltransferase (polynucleotide phosphorylase)[J]
E5491_RS12525	10889.8	7800.53	0.481331	0.550323	0.714709	-	rpmD	50S ribosomal protein L30	GO:0003735;GO:0015934;GO:0006412	K02907-ko03010 Ribosome	COG1841-Ribosomal protein L30/L7E[J]
E5491_RS14205	28.89	12.7733	1.17744	0.00803961	0.0404443	up	E5491_RS14205	thioredoxin family protein	GO:0006662;GO:0015035;GO:0045454;GO:0005623	-	-
E5491_RS14200	133.483	75.6867	0.818549	0.0575392	0.167056	-	E5491_RS14200	alpha/beta hydrolase	GO:0016787;GO:0005576;GO:0052689;GO:0008152	-	COG0657-Esterase/lipase[I]
E5491_RS03525	109.403	106.927	0.033035	0.205213	0.396783	-	E5491_RS03525	LysR family transcriptional regulator	GO:0003700;GO:0006351;GO:0003677	-	COG0583-Transcriptional regulator[K]
E5491_RS13880	46.7033	26.4567	0.819894	0.057503	0.167056	-	E5491_RS13880	single-stranded DNA-binding protein	-	-	-
E5491_RS05160	28.0867	15.9233	0.818743	0.148787	0.32354	-	purN	phosphoribosylglycinamide formyltransferase	GO:0006189;GO:0004644	K11175-ko00230 Purine metabolism;ko00670 One carbon pool by folate	COG0299-Folate-dependent phosphoribosylglycinamide formyltransferase PurN[F]
E5491_RS05165	74.8333	60.2467	0.3128	0.970761	0.983441	-	purH	bifunctional phosphoribosylaminoimidazolecarboxamide formyltransferase/IMP cyclohydrolase	GO:0003937;GO:0004643;GO:0006189	K00602-ko00230 Purine metabolism;ko00670 One carbon pool by folate	COG0138-AICAR transformylase/IMP cyclohydrolase PurH (only IMP cyclohydrolase domain in Aful)[F]
E5491_RS04425	6.33	2.7	1.22925	0.281188	0.47696	-	E5491_RS04425	hypothetical protein	-	-	-
E5491_RS10355	73.0833	50.0933	0.544924	0.203028	0.394556	-	E5491_RS10355	GAF domain-containing sensor histidine kinase	GO:0000155;GO:0016021;GO:0005524;GO:0005622	-	COG4585-Signal transduction histidine kinase[T]
E5491_RS04420	344.447	297.74	0.210228	0.819004	0.896856	-	E5491_RS04420	D-glycerate dehydrogenase	GO:0005737;GO:0047964;GO:0016616;GO:0051287	K00015-ko00630 Glyoxylate and dicarboxylate metabolism	COG1052-Lactate dehydrogenase and related dehydrogenases[CHR]
E5491_RS10350	30.3533	17.5533	0.79011	0.162639	0.344268	-	E5491_RS10350	response regulator transcription factor	GO:0005737;GO:0000160;GO:0005622;GO:0006355;GO:0006351;GO:0003677	-	COG2197-Response regulator containing a CheY-like receiver domain and an HTH DNA-binding domain[TK]
E5491_RS03520	92.61	66.67	0.47413	0.365851	0.559834	-	E5491_RS03520	DUF402 domain-containing protein	-	-	COG2306-Uncharacterized conserved protein[S]
E5491_RS05440	20.78	32.02	-0.623778	0.00107419	0.0083775	-	coaD	pantetheine-phosphate adenylyltransferase	GO:0005737;GO:0004595;GO:0005524;GO:0015937	K00954-ko00770 Pantothenate and CoA biosynthesis	COG0669-Phosphopantetheine adenylyltransferase[H]
E5491_RS14110	1.10333	0.59	0.903082	0.335937	0.532918	-	E5491_RS14110	ring-cleaving dioxygenase	GO:0005737;GO:0019439;GO:0046872;GO:0009636;GO:0051213	-	COG0346-Lactoylglutathione lyase and related lyases[E]
E5491_RS13325	1006.85	843.567	0.255275	0.878403	0.932624	-	E5491_RS13325	cation:dicarboxylase symporter family transporter	GO:0015813;GO:0016021;GO:0015810;GO:0015293;GO:0005886	-	COG1301-Na+/H+-dicarboxylate symporters[C]
E5491_RS14115	5.64667	3.26667	0.78958	0.281758	0.47727	-	E5491_RS14115	MarR family transcriptional regulator	GO:0003700;GO:0006355;GO:0044212;GO:0006351;GO:0003677	-	COG1846-Transcriptional regulators[K]
E5491_RS13320	2.57667	2.6	-0.0130057	0.631796	0.781211	-	E5491_RS13320	DUF4889 domain-containing protein	GO:0016021	-	-
E5491_RS12310	3.40667	2.15667	0.659558	0.290387	0.485036	-	E5491_RS12310	PTS transporter subunit EIIC	GO:0009401;GO:0022869;GO:0016021;GO:0016301;GO:0005886	K02788-ko02060 Phosphotransferase system (PTS);ko00052 Galactose metabolism	COG1455-Phosphotransferase system cellobiose-specific component IIC[G]
E5491_RS07150	214.29	185.027	0.211831	0.695243	0.820604	-	femB	glycine glycyltransferase FemB	GO:0005737;GO:0071555;GO:0008360;GO:0016755;GO:0009252	K11695-ko00550 Peptidoglycan biosynthesis	COG2348-Uncharacterized protein involved in methicillin resistance[V]
E5491_RS01860	43.1433	22.21	0.957928	0.162466	0.344268	-	E5491_RS01860	hypothetical protein	-	-	-
E5491_RS07155	0.183333	0.423333	-1.20732	0.269503	0.465627	-	E5491_RS07155	hypothetical protein	-	-	-
E5491_RS01865	13.02	5.55333	1.2293	0.0557852	0.163366	-	E5491_RS01865	hypothetical protein	-	-	-
E5491_RS15240	1260.03	975.707	0.368935	0.843907	0.910509	-	rpmH	50S ribosomal protein L34	GO:0003735;GO:0005840;GO:0006412	K02914-ko03010 Ribosome	COG0230-Ribosomal protein L34[J]
E5491_RS10390	62.31	49.6333	0.328154	0.790368	0.878816	-	queG	tRNA epoxyqueuosine(34) reductase QueG	GO:0005737;GO:0052693;GO:0008033;GO:0051539;GO:0008616;GO:0046872	-	COG1600-Uncharacterized Fe-S protein[C]
E5491_RS09525	2.05	1.14667	0.838178	0.690362	0.817079	-	E5491_RS09525	hypothetical protein	-	-	-
E5491_RS15245	2.70333	2.84	-0.0711515	0.478754	0.659764	-	E5491_RS15245	exotoxin	-	-	-
E5491_RS00125	192.09	263.937	-0.458409	0.00294074	0.0185759	-	E5491_RS00125	two-component system regulatory protein YycI	GO:0016021;GO:0005886	-	COG4853-Uncharacterized protein conserved in bacteria[S]
E5491_RS04160	87.4	45.1967	0.951417	0.00731775	0.0375894	-	E5491_RS04160	N-acetyltransferase	GO:0031248;GO:0006474;GO:0004596	-	COG3153-Predicted acetyltransferase[R]
E5491_RS09170	345.7	324.1	0.0930816	0.423163	0.61471	-	E5491_RS09170	NAD-dependent malic enzyme 4	GO:0004473;GO:0051287;GO:0004471;GO:0008948;GO:0046872;GO:0006108	K00027-ko02020 Two-component system;ko00620 Pyruvate metabolism;ko01200 Carbon metabolism	COG0281-Malic enzyme[C]
E5491_RS08475	413.59	377.94	0.130044	0.467456	0.650293	-	E5491_RS08475	DNA primase	GO:0000287;GO:1990077;GO:0008270;GO:0003896;GO:0003677;GO:0003678;GO:0005524	K02316-ko03030 DNA replication	COG0358-DNA primase (bacterial type)[L]
E5491_RS04165	366.713	209.45	0.808047	0.059623	0.171439	-	clfA	MSCRAMM family adhesin clumping factor ClfA	GO:0005618;GO:0007155;GO:0016020;GO:0005576;GO:0009405	K14201-ko05150 Staphylococcus aureus infection	-
E5491_RS08470	835.497	821.887	0.0236946	0.10662	0.259079	-	rpoD	RNA polymerase sigma factor RpoD	GO:0003700;GO:0001123;GO:0016987;GO:0005737;GO:0003677	-	COG0568-DNA-directed RNA polymerase, sigma subunit (sigma70/sigma32)[K]
E5491_RS14595	39.0433	21.85	0.837443	0.096584	0.239913	-	E5491_RS14595	antibiotic biosynthesis monooxygenase	GO:0005737;GO:0004497;GO:0046872	-	COG2329-Uncharacterized enzyme involved in biosynthesis of extracellular polysaccharides[R]
E5491_RS11775	2.85667	2.19667	0.379017	0.878706	0.932624	-	tenA	thiaminase II	GO:0009229;GO:0006772;GO:0009228;GO:0050334	K03707-ko00730 Thiamine metabolism	COG0819-Putative transcription activator[K]
E5491_RS00195	17.76	11.6233	0.611608	0.328224	0.525265	-	E5491_RS00195	glycerophosphoryl diester phosphodiesterase	GO:0005737;GO:0006629;GO:0008889;GO:0000287;GO:0006071;GO:0047389;GO:0047395	K01126-ko00564 Glycerophospholipid metabolism	COG0584-Glycerophosphoryl diester phosphodiesterase[C]
E5491_RS11770	5.74	4.67	0.297628	0.946763	0.973256	-	thiD	bifunctional hydroxymethylpyrimidine kinase/phosphomethylpyrimidine kinase	GO:0008972;GO:0009229;GO:0008902;GO:0005524;GO:0009228	K00941-ko00730 Thiamine metabolism	COG0351-Hydroxymethylpyrimidine/phosphomethylpyrimidine kinase[H]
E5491_RS04765	312.847	276.893	0.176125	0.777429	0.87102	-	mecA	adaptor protein MecA	-	-	COG4862-Negative regulator of genetic competence, sporulation and motility[OTN]
E5491_RS04760	0.0001	0.0933333	-9.86625	0.165575	0.348631	-	E5491_RS04760	ISL3-like element IS1181 family transposase	GO:0006310;GO:0032196;GO:0003677	-	COG3464-Transposase and inactivated derivatives[L]
E5491_RS07510	42.5967	209.187	-2.29598	5.58444e-10	1.97364e-08	down	E5491_RS07510	DUF4889 domain-containing protein	GO:0016021	-	-
E5491_RS00200	1.73667	3.70667	-1.0938	0.0117062	0.0534924	-	E5491_RS00200	MaoC family dehydratase	-	-	COG2030-Acyl dehydratase[I]
E5491_RS09520	138.13	151.28	-0.131195	0.0761257	0.204172	-	E5491_RS09520	alpha/beta hydrolase	GO:0017000;GO:0016020;GO:0016298;GO:0006629;GO:0052689	-	COG2267-Lysophospholipase[I]
E5491_RS00205	3993.25	2928.2	0.447548	0.631066	0.781	-	mecA	PBP2a family beta-lactam-resistant peptidoglycan transpeptidase MecA	GO:0016021;GO:0008658;GO:0071555;GO:0008360;GO:0046677;GO:0051301;GO:0009252;GO:0005886;GO:0007049	K02545-ko01501 beta-Lactam resistance	COG0768-Cell division protein FtsI/penicillin-binding protein 2[M]
E5491_RS11170	5.64	2.05333	1.45773	0.0012958	0.00964763	up	E5491_RS11170	phage portal protein	-	-	-
E5491_RS09175	85.95	91.3133	-0.0873279	0.0391623	0.127437	-	E5491_RS09175	DNA polymerase III subunit alpha	GO:0003887;GO:0005737;GO:0008408;GO:0006260;GO:0003677	K02337-ko00230 Purine metabolism;ko03030 DNA replication;ko00240 Pyrimidine metabolism;ko03430 Mismatch repair;ko03440 Homologous recombination	COG0587-DNA polymerase III, alpha subunit[L]
E5491_RS14430	121.397	86	0.49732	0.473618	0.655506	-	E5491_RS14430	amidohydrolase	GO:0016787;GO:0050150;GO:0043640	-	COG2159-Predicted metal-dependent hydrolase of the TIM-barrel fold[R]
E5491_RS10255	122.77	115.3	0.0905656	0.326849	0.523858	-	E5491_RS10255	protoporphyrinogen oxidase	GO:0005737;GO:0006782;GO:0004729;GO:0006779	K00231-ko00860 Porphyrin and chlorophyll metabolism	COG1232-Protoporphyrinogen oxidase[H]
E5491_RS08070	47.0667	29.1867	0.689396	0.136245	0.306031	-	E5491_RS08070	hypothetical protein	-	-	-
E5491_RS08075	5.36	2.92333	0.874619	0.290466	0.485036	-	E5491_RS08075	hypothetical protein	-	-	-
E5491_RS00420	397.497	394.377	0.0113686	0.49609	0.674915	-	E5491_RS00420	Na/Pi cotransporter family protein	GO:0016021;GO:0015321;GO:0005886	-	COG1283-Na+/phosphate symporter[P]
E5491_RS06335	6.48	2.03	1.67451	0.010513	0.0493314	up	E5491_RS06335	DUF2977 domain-containing protein	-	-	-
E5491_RS00425	13.5067	15.5867	-0.206641	0.116665	0.275005	-	E5491_RS00425	oleate hydratase	GO:0006631;GO:0009636;GO:0050151;GO:0005504;GO:0016491;GO:0071949;GO:0042803	-	COG4716-Myosin-crossreactive antigen[S]
E5491_RS06330	1.28667	0.69	0.89897	0.261023	0.459057	-	E5491_RS06330	phage baseplate upper protein	-	-	-
E5491_RS13855	17.06	9.74	0.808624	0.168308	0.352159	-	E5491_RS13855	DUF1433 domain-containing protein	GO:0016021	-	-
E5491_RS01915	0.0001	0.0001	0	1	1	-	E5491_RS01915	hypothetical protein	-	-	-
E5491_RS13850	2.16333	4.08	-0.915313	0.157535	0.337559	-	E5491_RS13850	carboxymuconolactone decarboxylase family protein	GO:0004601;GO:0051920	-	COG2128-Uncharacterized conserved protein[S]
E5491_RS11730	69.1767	101.523	-0.553454	4.54022e-05	0.000584161	-	E5491_RS11730	HD domain-containing protein	GO:0016787	-	COG1418-Predicted HD superfamily hydrolase[R]
E5491_RS01910	0.58	0.653333	-0.171766	0.833094	0.904734	-	E5491_RS01910	hypothetical protein	-	-	-
E5491_RS11610	151.557	103.223	0.554088	0.282225	0.47727	-	E5491_RS11610	anti-sigma factor antagonist	GO:0006355	-	COG1366-Anti-anti-sigma regulatory factor (antagonist of anti-sigma factor)[T]
E5491_RS08210	8.81667	13.39	-0.602851	0.042051	0.135105	-	E5491_RS08210	MFS transporter	GO:0015307;GO:0016021;GO:0046677;GO:0055085;GO:0005886	-	-
E5491_RS11615	222.337	240.683	-0.11439	0.0901737	0.228048	-	E5491_RS11615	PP2C family protein-serine/threonine phosphatase	GO:0003824;GO:0006468;GO:0004721;GO:0004647	-	COG2208-Serine phosphatase RsbU, regulator of sigma subunit[TK]
E5491_RS08215	544.32	531.593	0.034132	0.237073	0.433744	-	gndA	NADP-dependent phosphogluconate dehydrogenase	GO:0006098;GO:0004616;GO:0019521	K00033-ko00030 Pentose phosphate pathway;ko01200 Carbon metabolism;ko00480 Glutathione metabolism	COG0362-6-phosphogluconate dehydrogenase[G]
E5491_RS09075	7.63333	18.09	-1.24481	0.00949749	0.0457189	down	E5491_RS09075	hypothetical protein	-	-	-
E5491_RS10745	127.177	109.293	0.218629	0.882839	0.934731	-	murT	lipid II isoglutaminyl synthase subunit MurT	GO:0005737;GO:0008764;GO:0051301;GO:0004326;GO:0071555;GO:0009058;GO:0008360;GO:0005524;GO:0009252;GO:0007049	-	COG0769-UDP-N-acetylmuramyl tripeptide synthase[M]
E5491_RS12855	9.45333	9.21333	0.0370999	0.618832	0.770699	-	E5491_RS12855	PH domain-containing protein	-	-	-
E5491_RS05585	499.23	492.863	0.018517	0.224917	0.421739	-	sdhB	succinate dehydrogenase iron-sulfur subunit	GO:0051538;GO:0051539;GO:0051536;GO:0051537;GO:0006099;GO:0008177;GO:0009055;GO:0046872;GO:0016491	K00240-ko00720 Carbon fixation pathways in prokaryotes;ko00650 Butanoate metabolism;ko00020 Citrate cycle (TCA cycle);ko01200 Carbon metabolism;ko00190 Oxidative phosphorylation	COG0479-Succinate dehydrogenase/fumarate reductase, Fe-S protein subunit[C]
E5491_RS12790	62.91	53.0567	0.245755	0.910148	0.949602	-	E5491_RS12790	nucleoside hydrolase	GO:0006152;GO:0008477;GO:0005829;GO:0045437;GO:0016787	K01239-ko00230 Purine metabolism;ko00760 Nicotinate and nicotinamide metabolism	COG1957-Inosine-uridine nucleoside N-ribohydrolase[F]
E5491_RS07080	50.7367	28.55	0.829538	0.0279038	0.0988552	-	msrA	peptide-methionine (S)-S-oxide reductase MsrA	GO:0008113;GO:0006979;GO:0006464;GO:0030091	-	COG0225-Peptide methionine sulfoxide reductase[O]
E5491_RS05580	573.173	665.517	-0.215503	0.0298141	0.103956	-	sdhA	succinate dehydrogenase flavoprotein subunit	GO:0006099;GO:0016491;GO:0008177;GO:0005886	K00239-ko00020 Citrate cycle (TCA cycle);ko00190 Oxidative phosphorylation;ko01200 Carbon metabolism;ko05134 Legionellosis;ko00720 Carbon fixation pathways in prokaryotes;ko00650 Butanoate metabolism	COG1053-Succinate dehydrogenase/fumarate reductase, flavoprotein subunit[C]
E5491_RS07085	62.1967	54.21	0.198278	0.807763	0.890357	-	E5491_RS07085	LCP family protein	GO:0006355;GO:0016021;GO:0006351;GO:0005886	-	COG1316-Transcriptional regulator[K]
E5491_RS03645	4.55333	11.4967	-1.33622	0.0145614	0.0637208	-	E5491_RS03645	hypothetical protein	GO:0016021	-	-
E5491_RS10585	62.9633	56.6767	0.151757	0.569981	0.729272	-	E5491_RS10585	aromatic acid exporter family protein	GO:0016021;GO:0005886	-	COG4129-Predicted membrane protein[S]
E5491_RS03640	121.783	138.93	-0.190041	0.107221	0.259863	-	norA	multidrug efflux MFS transporter NorA	GO:0016021;GO:0015238;GO:0005886	-	-
E5491_RS10580	97.7967	101.967	-0.0602404	0.169747	0.353911	-	E5491_RS10580	glutamate-1-semialdehyde 2,1-aminomutase	GO:0005737;GO:0006782;GO:0042286;GO:0030170;GO:0008483	K01845-ko00860 Porphyrin and chlorophyll metabolism	COG0001-Glutamate-1-semialdehyde aminotransferase[H]
E5491_RS00515	13.6667	8.93	0.613929	0.129268	0.294867	-	sbnH	staphyloferrin B biosynthesis decarboxylase SbnH	GO:0017000;GO:0006596;GO:0016831;GO:0003824;GO:0009089;GO:0008836;GO:0042803	-	COG0019-Diaminopimelate decarboxylase[E]
E5491_RS04690	695.663	517.92	0.42566	0.456747	0.642114	-	fabF	beta-ketoacyl-ACP synthase II	GO:0006633;GO:0033817	K09458-ko01212 Fatty acid metabolism;ko00780 Biotin metabolism;ko00061 Fatty acid biosynthesis	COG0304-3-oxoacyl-(acyl-carrier-protein) synthase[IQ]
E5491_RS00510	9.81667	5.68	0.789342	0.126646	0.291187	-	sbnG	staphyloferrin B biosynthesis citrate synthase SbnG	GO:0008672;GO:0042838;GO:0000287;GO:0046392;GO:0003824;GO:0046872	-	COG3836-2,4-dihydroxyhept-2-ene-1,7-dioic acid aldolase[G]
E5491_RS04695	5.19333	8.02333	-0.627541	0.0554719	0.163029	-	E5491_RS04695	DUF3899 domain-containing protein	-	-	-
E5491_RS12980	51.27	19.56	1.39021	0.000170112	0.00188552	up	E5491_RS12980	hypothetical protein	GO:0016021	-	-
E5491_RS05740	52.45	26.68	0.975184	0.174447	0.360249	-	E5491_RS05740	beta-class phenol-soluble modulin	GO:0005576;GO:0009405;GO:0042742;GO:0044179	-	-
E5491_RS12985	207.19	80.7533	1.35936	1.60721e-08	4.53266e-07	up	E5491_RS12985	HAD family hydrolase	GO:0016787;GO:0008152	-	COG0637-Predicted phosphatase/phosphohexomutase[R]
E5491_RS05745	70.4167	65.8167	0.097464	0.528419	0.699216	-	E5491_RS05745	beta-class phenol-soluble modulin	GO:0005576;GO:0009405;GO:0042742;GO:0044179	-	-
E5491_RS12795	23.1167	18.8433	0.294879	0.977228	0.988201	-	E5491_RS12795	ABC transporter substrate-binding protein	GO:0006811;GO:0055072;GO:0005886	K02016-ko02010 ABC transporters	COG0614-ABC-type Fe3+-hydroxamate transport system, periplasmic component[P]
E5491_RS10180	56.3567	84.5067	-0.584479	0.00732401	0.0375894	-	E5491_RS10180	helix-turn-helix transcriptional regulator	GO:0004252;GO:0006281;GO:0043565;GO:0006260;GO:0006351;GO:0009432;GO:0003677;GO:0045892	-	-
E5491_RS00735	4.59333	2.23333	1.04034	0.238245	0.433908	-	isdI	staphylobilin-forming heme oxygenase IsdI	GO:0005737;GO:0004497;GO:0033212;GO:0020037;GO:0004392;GO:0042167;GO:0005506	-	COG2329-Uncharacterized enzyme involved in biosynthesis of extracellular polysaccharides[R]
E5491_RS13580	0.0001	0.0001	0	1	1	-	E5491_RS13580	hypothetical protein	-	-	-
E5491_RS00730	62.2433	23.1667	1.42587	7.25696e-07	1.42686e-05	up	wecB	type 8 capsular polysaccharide synthesis protein Cap8P	GO:0005737;GO:0019350;GO:0008761;GO:0071555	K01791-ko00520 Amino sugar and nucleotide sugar metabolism	COG0381-UDP-N-acetylglucosamine 2-epimerase[M]
E5491_RS06200	0.0001	0.0001	0	1	1	-	E5491_RS06200	DUF1024 family protein	-	-	-
E5491_RS10185	4.12667	9.39667	-1.18717	0.0868993	0.222386	-	E5491_RS10185	hypothetical protein	-	-	-
E5491_RS06205	0.0466667	0.0001	8.86625	0.826971	1	-	E5491_RS06205	dUTP pyrophosphatase	GO:0046080;GO:0000287;GO:0006226;GO:0004170	K01520-ko00240 Pyrimidine metabolism	COG0756-dUTPase[F]
E5491_RS07330	119.31	88.0167	0.438866	0.472154	0.65487	-	E5491_RS07330	nitric oxide reductase activation protein NorD	-	-	COG4548-Nitric oxide reductase activation protein[P]
E5491_RS11505	14.4733	22.9633	-0.665935	0.0676178	0.1886	-	tsaE	tRNA (adenosine(37)-N6)-threonylcarbamoyltransferase complex ATPase subunit type 1 TsaE	GO:0005737;GO:0016787;GO:0046872;GO:0002949;GO:0005524	-	COG0802-Predicted ATPase or kinase[R]
E5491_RS08505	54.1067	47.93	0.174877	0.669603	0.804514	-	cdd	cytidine deaminase	GO:0008270;GO:0004126	K01489-ko00983 Drug metabolism - other enzymes;ko00240 Pyrimidine metabolism	COG0295-Cytidine deaminase[F]
E5491_RS11500	19.9767	109.073	-2.44891	2.10675e-27	3.09582e-25	down	tsaB	tRNA (adenosine(37)-N6)-threonylcarbamoyltransferase complex dimerization subunit type 1 TsaB	GO:0005737;GO:0002949	-	COG1214-Inactive homolog of metal-dependent proteases, putative molecular chaperone[O]
E5491_RS07335	61.9433	46.4233	0.416099	0.66493	0.802284	-	E5491_RS07335	MoxR family ATPase	GO:0016887;GO:0005524	-	COG0714-MoxR-like ATPases[R]
E5491_RS08500	145.12	135.73	0.0965067	0.36389	0.557618	-	era	GTPase Era	GO:0005737;GO:0070181;GO:0042274;GO:0003924;GO:0005886;GO:0005525	-	COG1159-GTPase[R]
E5491_RS12210	48.3033	55.52	-0.200885	0.076409	0.204336	-	E5491_RS12210	UDPGP type 1 family protein	GO:0003977;GO:0008152;GO:0070569	-	COG4284-UDP-glucose pyrophosphorylase[G]
E5491_RS02910	64.2067	27.7133	1.21214	2.95294e-06	4.99673e-05	up	E5491_RS02910	branched-chain amino acid aminotransferase	GO:0052654;GO:0052655;GO:0052656;GO:0009098;GO:0009099;GO:0009097	K00826-ko00270 Cysteine and methionine metabolism;ko00280 Valine, leucine and isoleucine degradation;ko00770 Pantothenate and CoA biosynthesis;ko01230 Biosynthesis of amino acids;ko01210 2-Oxocarboxylic acid metabolism;ko00290 Valine, leucine and isoleucine biosynthesis	COG0115-Branched-chain amino acid aminotransferase/4-amino-4-deoxychorismate lyase[EH]
E5491_RS12215	141.293	132.223	0.0957166	0.497786	0.675653	-	E5491_RS12215	metal-dependent hydrolase	GO:0016021;GO:0005886	-	-
E5491_RS02915	47.9	17.3767	1.46287	3.75434e-08	1.02766e-06	up	E5491_RS02915	HAD family hydrolase	GO:0000287;GO:0008152;GO:0004427	K01091-ko00630 Glyoxylate and dicarboxylate metabolism	COG0637-Predicted phosphatase/phosphohexomutase[R]
E5491_RS03420	610.193	878.877	-0.526394	0.00101731	0.00811417	-	E5491_RS03420	hypothetical protein	-	-	-
E5491_RS08695	45.4933	11.6767	1.96203	1.77284e-06	3.0936e-05	up	pxpA	5-oxoprolinase subunit PxpA	GO:0003824;GO:0005975	-	COG1540-Uncharacterized proteins, homologs of lactam utilization protein B[R]
E5491_RS03425	491.167	412.443	0.252017	0.954814	0.976498	-	E5491_RS03425	membrane protein	GO:0016021;GO:0005886	-	COG3949-Uncharacterized membrane protein[S]
E5491_RS08690	53.5533	30.3567	0.818963	0.019655	0.0768343	-	E5491_RS08690	divalent metal cation transporter	GO:0005215;GO:0016021;GO:0005886	-	COG1914-Mn2+ and Fe2+ transporters of the NRAMP family[P]
E5491_RS04185	155.093	66.9067	1.21291	0.000176017	0.00194245	up	E5491_RS04185	thermonuclease family protein	GO:0004519;GO:0005576;GO:0003676;GO:0046872	-	COG1525-Micrococcal nuclease (thermonuclease) homologs[L]
E5491_RS04180	3.20667	7.02667	-1.13177	0.00119654	0.0090781	down	E5491_RS04180	hypothetical protein	GO:0009986	-	-
E5491_RS01480	47.6133	26.7433	0.832186	0.0154732	0.06586	-	E5491_RS01480	ABC transporter ATP-binding protein	GO:0006810;GO:0016887;GO:0005524;GO:0005886	-	COG1136-ABC-type antimicrobial peptide transport system, ATPase component[V]
E5491_RS03350	24.6267	22.7567	0.113932	0.588588	0.746972	-	E5491_RS03350	CDP-glycerol glycerophosphotransferase family protein	GO:0016021;GO:0016020;GO:0019350;GO:0071555;GO:0047355;GO:0016757;GO:0005886	-	COG1887-Putative glycosyl/glycerophosphate transferases involved in teichoic acid biosynthesis TagF/TagB/EpsJ/RodC[M]
E5491_RS03355	66.4733	51.1	0.379452	0.788114	0.877553	-	E5491_RS03355	glycosyltransferase family 2 protein	GO:0019350;GO:0071555;GO:0008360;GO:0016757	-	-
E5491_RS13355	1.47667	3.26	-1.14253	0.0170712	0.0698868	-	E5491_RS13355	MerR family transcriptional regulator	GO:0005737;GO:0006355;GO:0006351;GO:0003677	-	COG0789-Predicted transcriptional regulators[K]
E5491_RS13925	58.4733	47.4067	0.302689	0.954359	0.976498	-	E5491_RS13925	tandem-type lipoprotein	GO:0005886	-	-
E5491_RS01645	7.92	6.64333	0.253593	0.908511	0.948529	-	E5491_RS01645	NAD(P)H-dependent oxidoreductase	GO:0043421;GO:0016646;GO:0006569;GO:0016491	K00299-ko00920 Sulfur metabolism;ko00740 Riboflavin metabolism	COG0431-Predicted flavoprotein[R]
E5491_RS13920	55.7933	34.05	0.712438	0.0180742	0.0730292	-	E5491_RS13920	membrane protein	-	-	-
E5491_RS12630	207.323	411.917	-0.99047	5.25717e-05	0.000662327	-	E5491_RS12630	NCS2 family permease	GO:0016021;GO:0005345;GO:0005886	-	COG2252-Permeases[R]
E5491_RS01640	62.0433	46.58	0.413566	0.591366	0.749036	-	E5491_RS01640	LLM class flavin-dependent oxidoreductase	GO:0004497;GO:0016705	-	-
E5491_RS06115	12.18	1.71333	2.82964	0.000300437	0.00302824	up	E5491_RS06115	DUF2483 family protein	-	-	-
E5491_RS06110	11.7667	2.87667	2.03224	0.00641624	0.0339927	up	E5491_RS06110	DUF1108 family protein	-	-	-
E5491_RS07425	745.647	590.063	0.337622	0.725887	0.838887	-	E5491_RS07425	dihydrofolate reductase	GO:0050661;GO:0006545;GO:0006730;GO:0009165;GO:0004146;GO:0046654	K00287-ko00790 Folate biosynthesis;ko00670 One carbon pool by folate	COG0262-Dihydrofolate reductase[H]
E5491_RS12520	4261.18	5247.55	-0.30039	0.0214427	0.0816754	-	rplO	50S ribosomal protein L15	GO:0003735;GO:0015934;GO:0006412;GO:0019843	K02876-ko03010 Ribosome	COG0200-Ribosomal protein L15[J]
E5491_RS07420	143.73	199.11	-0.470204	0.0161387	0.0679628	-	fakB2	fatty acid kinase binding subunit FakB2	GO:0008289	-	COG1307-Uncharacterized protein conserved in bacteria[S]
E5491_RS12325	2.39	2.51667	-0.0745035	0.415001	0.608233	-	lacC	tagatose-6-phosphate kinase	GO:2001059;GO:0009024;GO:0019512;GO:0005524	K00917-ko00052 Galactose metabolism	COG1105-Fructose-1-phosphate kinase and related fructose-6-phosphate kinase (PfkB)[G]
E5491_RS02350	77.2733	10.5133	2.87775	2.47055e-43	6.27071e-41	up	gltB	glutamate synthase large subunit	GO:0005737;GO:0015930;GO:0051538;GO:0019676;GO:0097054;GO:0004355;GO:0006537;GO:0046872	K00265-ko01230 Biosynthesis of amino acids;ko00250 Alanine, aspartate and glutamate metabolism;ko00910 Nitrogen metabolism	COG0069-Glutamate synthase domain 2[E]
E5491_RS02355	103.757	14.3967	2.8494	1.54282e-35	3.07682e-33	up	E5491_RS02355	glutamate synthase subunit beta	GO:0005737;GO:0097054;GO:0051536;GO:0004355;GO:0016491	K00266-ko01230 Biosynthesis of amino acids;ko00250 Alanine, aspartate and glutamate metabolism;ko00910 Nitrogen metabolism	COG0493-NADPH-dependent glutamate synthase beta chain and related oxidoreductases[ER]
E5491_RS12320	1.72667	1.80333	-0.0626765	0.500313	0.678093	-	lacD	tagatose-bisphosphate aldolase	GO:2001059;GO:0009025;GO:0009024;GO:0019512	K01635-ko02024 Quorum sensing;ko00052 Galactose metabolism	COG3684-Tagatose-1,6-bisphosphate aldolase[G]
E5491_RS03515	1.22	0.776667	0.651514	0.87799	0.932624	-	E5491_RS03515	hypothetical protein	-	-	-
E5491_RS03510	198.15	179.057	0.146177	0.536187	0.704487	-	E5491_RS03510	cupin domain-containing protein	-	-	COG3542-Uncharacterized conserved protein[S]
E5491_RS11980	73.2533	68.8133	0.0902063	0.458454	0.642766	-	E5491_RS11980	S-ribosylhomocysteine lyase	GO:0009372;GO:0005506;GO:0043768	K07173-ko02024 Quorum sensing;ko01230 Biosynthesis of amino acids;ko05111 Vibrio cholerae pathogenic cycle;ko00270 Cysteine and methionine metabolism	COG1854-LuxS protein involved in autoinducer AI2 synthesis[T]
E5491_RS02595	1190.24	1105.1	0.10708	0.635283	0.783787	-	E5491_RS02595	ATP-dependent zinc metalloprotease FtsH	GO:0004222;GO:0016021;GO:0008270;GO:0016887;GO:0005886;GO:0005524;GO:0030163	-	COG0465-ATP-dependent Zn proteases[O]
E5491_RS11985	62.53	147.573	-1.23881	1.45931e-07	3.45287e-06	down	E5491_RS11985	membrane protein	GO:0016021	-	COG4270-Predicted membrane protein[S]
E5491_RS02590	96.9933	191.263	-0.979603	3.2013e-05	0.000431789	-	hpt	hypoxanthine phosphoribosyltransferase	GO:0005737;GO:0004422;GO:0000166;GO:0052657;GO:0032264;GO:0006166;GO:0046872	K00760-ko00230 Purine metabolism;ko00983 Drug metabolism - other enzymes	COG0634-Hypoxanthine-guanine phosphoribosyltransferase[F]
E5491_RS02170	2.49	0.556667	2.16126	0.0108092	0.050467	-	E5491_RS02170	tandem-type lipoprotein	GO:0005886	-	-
E5491_RS00845	101	75.8233	0.413642	0.644812	0.790652	-	E5491_RS00845	isochorismatase family protein	GO:0008152;GO:0008908	-	COG1335-Amidases related to nicotinamidase[Q]
E5491_RS14830	182.613	201.46	-0.141701	0.205213	0.396783	-	gtfB	accessory Sec system glycosylation chaperone GtfB	GO:0031647;GO:0005886	-	-
E5491_RS02175	0.833333	0.466667	0.836501	0.54403	0.710777	-	E5491_RS02175	tandem-type lipoprotein	GO:0005886	-	-
E5491_RS00840	69.56	59.9167	0.215301	0.941855	0.969281	-	brnQ	branched-chain amino acid transport system II carrier protein	GO:0016021;GO:0015658;GO:0005886	-	COG1114-Branched-chain amino acid permeases[E]
E5491_RS12660	24.8733	27.4133	-0.140278	0.371036	0.563313	-	E5491_RS12660	AEC family transporter	GO:0016021;GO:0055085;GO:0005886	-	-
E5491_RS12665	27.5667	82.96	-1.58949	2.55732e-05	0.000362439	down	E5491_RS12665	hypothetical protein	-	-	-
E5491_RS07525	93.9133	66.2267	0.503918	0.602896	0.757213	-	gpsB	cell division regulator GpsB	GO:0005737;GO:0008360;GO:0051301;GO:0007049	-	COG3599-Cell division initiation protein[D]
E5491_RS08935	0.546667	1.67667	-1.61686	0.187658	0.378297	-	E5491_RS08935	hypothetical protein	GO:0016021	-	-
E5491_RS14840	84.33	69.19	0.285482	0.945956	0.972784	-	secA2	accessory Sec system translocase SecA2	GO:0005737;GO:0015450;GO:0017038;GO:0006605;GO:0065002;GO:0005886;GO:0005524	K03070-ko03060 Protein export;ko02024 Quorum sensing;ko03070 Bacterial secretion system	COG0653-Preprotein translocase subunit SecA (ATPase, RNA helicase)[U]
E5491_RS12065	35.1467	71.59	-1.02637	0.0169473	0.069494	-	E5491_RS12065	hypothetical protein	GO:0006310;GO:0015074;GO:0032196;GO:0003677	-	-
E5491_RS14845	18.9467	18.7067	0.0183915	0.287434	0.481924	-	asp3	accessory Sec system protein Asp3	GO:0015031	-	-
E5491_RS06060	140.05	156.633	-0.161449	0.0917155	0.231319	-	ftsY	signal recognition particle-docking protein FtsY	GO:0005737;GO:0031226;GO:0003924;GO:0006614;GO:0005525	K03110-ko03060 Protein export;ko02024 Quorum sensing;ko03070 Bacterial secretion system	COG0552-Signal recognition particle GTPase[U]
E5491_RS13615	58.85	50.03	0.234249	0.896019	0.94353	-	E5491_RS13615	glycerate kinase	GO:0008887;GO:0031388;GO:0005524	K00865-ko00260 Glycine, serine and threonine metabolism;ko00561 Glycerolipid metabolism;ko00630 Glyoxylate and dicarboxylate metabolism	COG1929-Glycerate kinase[G]
E5491_RS06065	9.57333	15.8833	-0.73042	0.113837	0.270265	-	E5491_RS06065	putative DNA-binding protein	GO:0003700;GO:0016987;GO:0006352;GO:0003677	-	COG2739-Uncharacterized protein conserved in bacteria[S]
E5491_RS08930	4.67333	6.03667	-0.3693	0.168441	0.352159	-	E5491_RS08930	DUF4930 family protein	GO:0016021	-	-
E5491_RS02775	105.63	54.57	0.95284	0.0115095	0.0528527	-	cysE	serine O-acetyltransferase	GO:0005737;GO:0006535;GO:0016021;GO:0009001	K00640-ko01230 Biosynthesis of amino acids;ko01200 Carbon metabolism;ko00920 Sulfur metabolism;ko00270 Cysteine and methionine metabolism	COG1045-Serine acetyltransferase[E]
E5491_RS10035	0.0001	0.0001	0	1	1	-	E5491_RS10035	hypothetical protein	-	-	-
E5491_RS10030	10.6167	2.34667	2.17765	0.00594422	0.0320391	up	E5491_RS10030	transcriptional activator RinB	GO:0006355;GO:0006351	-	-
E5491_RS02005	1.05667	0.456667	1.21031	0.729464	0.840901	-	E5491_RS02005	hypothetical protein	-	-	-
E5491_RS09240	110.887	232.75	-1.0697	0.00237341	0.015842	down	E5491_RS09240	TSUP family transporter	GO:0016021;GO:0005886	-	-
E5491_RS02000	455.157	375.033	0.279344	0.9027	0.946428	-	E5491_RS02000	L-cystine transporter	GO:0016021;GO:0006865;GO:0015293	-	COG1823-Predicted Na+/dicarboxylate symporter[R]
E5491_RS09245	82.4533	79.4067	0.0543177	0.425916	0.616602	-	thiI	tRNA 4-thiouridine(8) synthase ThiI	GO:0005737;GO:0004810;GO:0000049;GO:0009229;GO:0009228;GO:0034227;GO:0005524;GO:0016783	K03151-ko00730 Thiamine metabolism;ko04122 Sulfur relay system	COG0301-Thiamine biosynthesis ATP pyrophosphatase[H]
E5491_RS05900	63.09	51.63	0.289202	0.895807	0.94353	-	pyrF	orotidine-5'-phosphate decarboxylase	GO:0004590;GO:0006207;GO:0044205	K01591-ko00240 Pyrimidine metabolism	COG0284-Orotidine-5'-phosphate decarboxylase[F]
E5491_RS13625	136.117	189.197	-0.475043	0.0018152	0.0127981	-	E5491_RS13625	multidrug effflux MFS transporter	GO:0005215;GO:0016021;GO:0055085;GO:0005886	-	-
E5491_RS05905	21.2633	33.2033	-0.64296	0.0110983	0.051644	-	E5491_RS05905	orotate phosphoribosyltransferase	GO:0044205;GO:0000287;GO:0004588	K00762-ko00240 Pyrimidine metabolism	COG0461-Orotate phosphoribosyltransferase[F]
E5491_RS13620	79.1367	51.1067	0.630835	0.242082	0.438038	-	E5491_RS13620	membrane protein	GO:0016021	-	-
E5491_RS01260	6.05333	5.43667	0.155007	0.680147	0.811103	-	E5491_RS01260	class I SAM-dependent methyltransferase	GO:0005737;GO:0008168;GO:0032259;GO:0008757	-	COG2226-Methylase involved in ubiquinone/menaquinone biosynthesis[H]
E5491_RS01265	0.0001	0.506667	-12.3068	0.564057	1	-	E5491_RS01265	hypothetical protein	-	-	-
E5491_RS07635	72.5367	45.77	0.664308	0.0368412	0.121034	-	aroC	chorismate synthase	GO:0009423;GO:0004107;GO:0009073	K01736-ko01230 Biosynthesis of amino acids;ko00400 Phenylalanine, tyrosine and tryptophan biosynthesis	COG0082-Chorismate synthase[E]
E5491_RS00990	4.47333	10.3733	-1.21346	0.00201703	0.0139394	down	E5491_RS00990	sugar ABC transporter permease	GO:0016021;GO:0006810;GO:0008643;GO:0005886	K15771-ko02010 ABC transporters	COG1175-ABC-type sugar transport systems, permease components[G]
E5491_RS00995	3.14667	7.52667	-1.25819	0.00165332	0.0119588	down	E5491_RS00995	sugar ABC transporter permease	GO:0055052;GO:0016021;GO:0006810;GO:0008643;GO:0005886	K15772-ko02010 ABC transporters	COG3833-ABC-type maltose transport systems, permease component[G]
E5491_RS07630	98.78	61.3967	0.686059	0.0438709	0.139507	-	E5491_RS07630	3-dehydroquinate synthase	GO:0005737;GO:0009423;GO:0003856;GO:0009073	K01735-ko01230 Biosynthesis of amino acids;ko00400 Phenylalanine, tyrosine and tryptophan biosynthesis	COG0337-3-dehydroquinate synthetase[E]
E5491_RS01465	44.6467	50.0967	-0.166162	0.0716835	0.196795	-	E5491_RS01465	5'-nucleotidase, lipoprotein e(P4) family	GO:0009279	-	COG2503-Predicted secreted acid phosphatase[R]
E5491_RS12190	53.58	46.06	0.21818	0.771689	0.867003	-	lmrS	multidrug efflux MFS transporter LmrS	GO:0016021;GO:0055085;GO:0005886	-	-
E5491_RS12195	4.29667	6.13333	-0.513454	0.060121	0.172516	-	sepA	multidrug efflux transporter SepA	GO:0016021;GO:0006810;GO:0005886	-	-
E5491_RS09805	2.41333	2.45	-0.0217546	0.59225	0.749235	-	E5491_RS09805	DUF1829 domain-containing protein	-	-	-
E5491_RS09800	5.20667	7.93667	-0.608173	0.00963629	0.0461484	-	lukE	bi-component leukocidin LukED subunit E	GO:0051715;GO:0005576;GO:0009405;GO:0044179	K11038-ko05150 Staphylococcus aureus infection	-
E5491_RS04985	6.74	43.0667	-2.67575	0.000214274	0.00229216	down	E5491_RS04985	TM2 domain-containing protein	GO:0016021;GO:0005886	-	-
E5491_RS14555	103.497	33.4333	1.63023	1.34119e-06	2.44746e-05	up	E5491_RS14555	amino acid permease	GO:0015297;GO:0016021;GO:0015171;GO:0005887;GO:0015179	-	COG1113-Gamma-aminobutyrate permease and related permeases[E]
E5491_RS04980	22.2733	41.9533	-0.913468	0.00411621	0.0240134	-	E5491_RS04980	hypothetical protein	-	-	-
E5491_RS09665	34.84	29.35	0.247384	0.911801	0.950971	-	menE	o-succinylbenzoate--CoA ligase	GO:0008756;GO:0009234;GO:0005524	K01911-ko00130 Ubiquinone and other terpenoid-quinone biosynthesis	COG0318-Acyl-CoA synthetases (AMP-forming)/AMP-acid ligases II[IQ]
E5491_RS10100	1.28	0.413333	1.63077	0.384866	0.575855	-	E5491_RS10100	DUF3269 family protein	-	-	-
E5491_RS09660	80.95	70.4367	0.200704	0.715599	0.835064	-	menC	o-succinylbenzoate synthase	GO:0009234;GO:0000287;GO:0016836	K02549-ko00130 Ubiquinone and other terpenoid-quinone biosynthesis	-
E5491_RS10105	1.19667	0.316667	1.91798	0.385619	0.576673	-	E5491_RS10105	hypothetical protein	-	-	-
E5491_RS05345	71.85	54.17	0.407494	0.51915	0.69088	-	E5491_RS05345	YktB family protein	-	-	COG4493-Uncharacterized protein conserved in bacteria[S]
E5491_RS05340	27.37	27.2733	0.0051044	0.245982	0.442499	-	E5491_RS05340	Nramp family divalent metal transporter	GO:0016021;GO:0046872;GO:0030001;GO:0015293;GO:0005886	-	COG1914-Mn2+ and Fe2+ transporters of the NRAMP family[P]
E5491_RS10770	29.57	27.7233	0.0930335	0.530432	0.700883	-	E5491_RS10770	DUF3267 domain-containing protein	GO:0016021	-	-
E5491_RS07980	3.94333	0.836667	2.23669	0.0595073	0.171317	-	E5491_RS07980	hypothetical protein	-	-	-
E5491_RS07985	1.97333	0.833333	1.24367	0.453094	0.639554	-	E5491_RS07985	phi PVL orf 51-like protein	-	-	-
E5491_RS05535	74.15	86.6733	-0.225141	0.00692589	0.0360766	-	E5491_RS05535	ribonuclease HIII	GO:0005737;GO:0006401;GO:0000287;GO:0003723;GO:0004523	K03471-ko03030 DNA replication	COG1039-Ribonuclease HIII[L]
E5491_RS06690	117.58	63.15	0.896788	0.050839	0.154453	-	E5491_RS06690	YlbF family regulator	-	-	COG4550-Predicted membrane protein[S]
E5491_RS06920	725.473	365.46	0.989209	0.00565101	0.0307501	-	E5491_RS06920	amino acid permease	GO:0015297;GO:0016021;GO:0051260;GO:0015179;GO:0005887;GO:0005886;GO:0046982;GO:0015171;GO:0042802	-	COG0833-Amino acid transporters[E]
E5491_RS15155	11.5867	9.29667	0.31768	0.799736	0.884653	-	E5491_RS15155	DNA-binding protein	-	-	-
E5491_RS06695	154.693	141.54	0.128201	0.386171	0.57688	-	thiW	energy coupling factor transporter S component ThiW	GO:0016021	-	COG4732-Predicted membrane protein[S]
E5491_RS06925	109.113	46.9067	1.21796	1.11744e-05	0.000172369	up	E5491_RS06925	catalase	GO:0046872;GO:0042744;GO:0006979;GO:0020037;GO:0004096	K03781-ko04146 Peroxisome;ko00380 Tryptophan metabolism;ko04011 MAPK signaling pathway - yeast;ko04212 Longevity regulating pathway - worm;ko04213 Longevity regulating pathway - multiple species;ko04068 FoxO signaling pathway;ko01200 Carbon metabolism;ko00630 Glyoxylate and dicarboxylate metabolism;ko05014 Amyotrophic lateral sclerosis (ALS);ko04211 Longevity regulating pathway - mammal	COG0753-Catalase[P]
E5491_RS12685	0.836667	1.63667	-0.968036	0.307043	0.503976	-	E5491_RS12685	hypothetical protein	GO:0016021	-	-
E5491_RS12680	58.2933	36.0133	0.6948	0.0279358	0.0988552	-	fmhB	lipid II:glycine glycyltransferase	GO:0005737;GO:0071555;GO:0008360;GO:0046677;GO:0009252;GO:0016755	K11693-ko00550 Peptidoglycan biosynthesis	COG2348-Uncharacterized protein involved in methicillin resistance[V]
E5491_RS11180	0.353333	0.133333	1.40599	0.670236	0.804514	-	E5491_RS11180	hypothetical protein	-	-	-
E5491_RS11185	2.88	0.486667	2.56506	0.0165288	0.0688237	-	E5491_RS11185	HNH endonuclease	GO:0004519;GO:0003676	-	COG1403-Restriction endonuclease[V]
E5491_RS10450	1128.26	1221.39	-0.114433	0.338408	0.534712	-	E5491_RS10450	tRNA-Thr	-	-	-
E5491_RS00155	0.33	0.99	-1.58496	0.0571167	0.166461	-	E5491_RS00155	IS6-like element IS257 family transposase	GO:0006310;GO:0015074;GO:0032196;GO:0003676;GO:0003677	-	COG3316-Transposase and inactivated derivatives[L]
E5491_RS11345	17.54	6.69667	1.38913	3.02449e-05	0.000409921	up	E5491_RS11345	site-specific integrase	GO:0005737;GO:0006310;GO:0015074;GO:0051301;GO:0003677;GO:0007059;GO:0007049	-	-
E5491_RS05005	44.89	41.57	0.110851	0.409556	0.602465	-	E5491_RS05005	isochorismate synthase MenF	GO:0009058;GO:0046872;GO:0009234;GO:0008909	K02552-ko01053 Biosynthesis of siderophore group nonribosomal peptides;ko00130 Ubiquinone and other terpenoid-quinone biosynthesis	COG1169-Isochorismate synthase[HQ]
E5491_RS11340	30.6	10.78	1.50517	5.29061e-05	0.000662394	up	E5491_RS11340	Abi family protein	-	-	-
E5491_RS01070	19.4333	12.92	0.588927	0.307765	0.503977	-	E5491_RS01070	thiolase family protein	GO:0008152;GO:0016021;GO:0006635;GO:0003988;GO:0016747	K00632-ko00071 Fatty acid degradation;ko00280 Valine, leucine and isoleucine degradation;ko00642 Ethylbenzene degradation;ko00592 alpha-Linolenic acid metabolism;ko01212 Fatty acid metabolism;ko00281 Geraniol degradation;ko00362 Benzoate degradation	COG0183-Acetyl-CoA acetyltransferase[I]
E5491_RS10215	435.927	519.253	-0.252353	0.257545	0.45713	-	E5491_RS10215	tRNA-Asn	-	-	-
E5491_RS01075	2.11333	1.47333	0.520436	0.535699	0.704177	-	E5491_RS01075	3-hydroxyacyl-CoA dehydrogenase/enoyl-CoA hydratase family protein	GO:0003857;GO:0006635	K07516-ko01212 Fatty acid metabolism;ko00071 Fatty acid degradation;ko01200 Carbon metabolism;ko00362 Benzoate degradation;ko00650 Butanoate metabolism	COG1250-3-hydroxyacyl-CoA dehydrogenase[I]
E5491_RS10210	19.7	29.6633	-0.590485	0.110752	0.266109	-	E5491_RS10210	tRNA-Glu	-	-	-
E5491_RS04500	7.31	5.68667	0.362288	0.790815	0.878963	-	E5491_RS04500	FAD/NAD(P)-binding protein	GO:0016491	-	-
E5491_RS04505	268.773	275.593	-0.036151	0.23704	0.433744	-	E5491_RS04505	Na+/H+ antiporter Mnh1 subunit G	GO:0016021;GO:0005451;GO:0006814;GO:0005886	-	COG1320-Multisubunit Na+/H+ antiporter, MnhG subunit[P]
E5491_RS14050	50.5833	13.0233	1.95756	1.86462e-07	4.23253e-06	up	E5491_RS14050	DUF2188 domain-containing protein	-	-	COG4876-Uncharacterized protein conserved in bacteria[S]
E5491_RS13005	22.9933	35.0067	-0.606414	0.00172316	0.012377	-	E5491_RS13005	MurR/RpiR family transcriptional regulator	GO:0005975;GO:0004360;GO:0003700;GO:0030246;GO:0006047;GO:0006351;GO:0003677;GO:0006002	-	COG1737-Transcriptional regulators[K]
E5491_RS14055	20.0833	16.0333	0.324924	0.774938	0.869275	-	E5491_RS14055	FUSC family protein	GO:0071705;GO:0015077;GO:0016021;GO:0005886	-	-
E5491_RS00150	0.486667	1.06	-1.12306	0.278237	0.475421	-	E5491_RS00150	hypothetical protein	-	-	-
E5491_RS06585	4143.45	3754.26	0.142304	0.516799	0.688079	-	rpsO	30S ribosomal protein S15	GO:0003735;GO:0019843;GO:0005840;GO:0006412	K02956-ko03010 Ribosome	COG0184-Ribosomal protein S15P/S13E[J]
E5491_RS06855	8.74	4.21333	1.05267	0.0121907	0.0554337	-	E5491_RS06855	sensor histidine kinase	GO:0000155;GO:0016021;GO:0005886;GO:0005524;GO:0005622	K07778-ko02020 Two-component system	COG4585-Signal transduction histidine kinase[T]
E5491_RS06580	110.127	77.44	0.508013	0.167284	0.351435	-	ribF	riboflavin biosynthesis protein RibF	GO:0008531;GO:0009398;GO:0009231;GO:0006747;GO:0003919;GO:0005524	K11753-ko00740 Riboflavin metabolism	COG0196-FAD synthase[H]
E5491_RS06850	2.7	1.49	0.857647	0.342398	0.537669	-	E5491_RS06850	ABC transporter permease	GO:0016021;GO:0006810;GO:0015562;GO:0005887;GO:0055085	-	-
E5491_RS07855	0.716667	0.213333	1.74819	0.239562	0.435623	-	E5491_RS07855	tail protein	-	-	-
E5491_RS14695	21.3367	18.0767	0.239206	0.878488	0.932624	-	E5491_RS14695	ABC transporter permease	GO:0016021;GO:0006810;GO:0046677;GO:0005524;GO:0005886	K19084-ko02020 Two-component system;ko02010 ABC transporters	-
E5491_RS07850	4.26	2.25	0.920928	0.232718	0.430581	-	E5491_RS07850	Ig domain-containing protein	GO:0019012	-	COG5492-Bacterial surface proteins containing Ig-like domains[N]
E5491_RS14690	0.0001	0.0001	0	1	1	-	E5491_RS14690	hypothetical protein	-	-	-
E5491_RS14270	3.84667	1.27667	1.59123	0.17847	0.365314	-	E5491_RS14270	FeoB-associated Cys-rich membrane protein	GO:0016021	-	-
E5491_RS14275	4.47667	3.63333	0.301131	0.907955	0.948446	-	feoB	ferrous iron transport protein B	GO:0015093;GO:0016021;GO:0005886;GO:0055072;GO:0005525	-	COG0370-Fe2+ transport system protein B[P]
E5491_RS09100	187.107	121.14	0.627186	0.240334	0.436289	-	E5491_RS09100	dephospho-CoA kinase	GO:0005737;GO:0015937;GO:0005524;GO:0004140	K00859-ko00770 Pantothenate and CoA biosynthesis	COG0237-Dephospho-CoA kinase[H]
E5491_RS12485	6273.81	6820.74	-0.120587	0.0996004	0.24525	-	E5491_RS12485	DNA-directed RNA polymerase subunit alpha	GO:0003899;GO:0006351;GO:0003677	K03040-ko00230 Purine metabolism;ko00240 Pyrimidine metabolism;ko03020 RNA polymerase	COG0202-DNA-directed RNA polymerase, alpha subunit/40 kD subunit[K]
E5491_RS05175	13.9433	18.6767	-0.421661	0.0354951	0.117699	-	E5491_RS05175	energy-coupling factor transporter transmembrane protein EcfT	GO:0016021;GO:0006810;GO:0005886	K16785-ko02010 ABC transporters	-
E5491_RS05170	38.5667	34.16	0.175046	0.651708	0.793878	-	E5491_RS05170	phosphoribosylamine--glycine ligase	GO:0000287;GO:0030145;GO:0009113;GO:0006189;GO:0004637;GO:0005524	K01945-ko00230 Purine metabolism	COG0151-Phosphoribosylamine-glycine ligase[F]
E5491_RS01105	4.15333	3.06	0.440738	0.851733	0.916746	-	E5491_RS01105	DUF488 domain-containing protein	-	-	COG3189-Uncharacterized conserved protein[S]
E5491_RS11425	224.623	388.47	-0.790295	2.6464e-05	0.000371092	-	E5491_RS11425	sensor histidine kinase	-	K07706-ko02024 Quorum sensing;ko02020 Two-component system	COG2972-Predicted signal transduction protein with a C-terminal ATPase domain[T]
E5491_RS01100	5.52333	5.69	-0.0428895	0.317262	0.513206	-	E5491_RS01100	ABC transporter substrate-binding protein	GO:0043190;GO:0042597;GO:0055085	K02035-ko02024 Quorum sensing	COG0747-ABC-type dipeptide transport system, periplasmic component[E]
E5491_RS14560	80.9533	4.82333	4.06899	8.92434e-39	2.0764e-36	up	E5491_RS14560	aspartate aminotransferase family protein	GO:0008483;GO:0016853;GO:0030170	K00823-ko00650 Butanoate metabolism;ko00410 beta-Alanine metabolism;ko00250 Alanine, aspartate and glutamate metabolism;ko00640 Propanoate metabolism	COG0160-4-aminobutyrate aminotransferase and related aminotransferases[E]
E5491_RS12480	8527.32	8994.32	-0.0769207	0.145483	0.31933	-	rplQ	50S ribosomal protein L17	GO:0003735;GO:0005840;GO:0006412	K02879-ko03010 Ribosome	COG0203-Ribosomal protein L17[J]
E5491_RS04435	1318.55	799.827	0.721197	0.0136515	0.0605961	-	dltA	D-alanine--poly(phosphoribitol) ligase subunit DltA	GO:0005737;GO:0070395;GO:0047473;GO:0005524	K03367-ko02020 Two-component system;ko00473 D-Alanine metabolism;ko05150 Staphylococcus aureus infection;ko01503 Cationic antimicrobial peptide (CAMP) resistance	COG1020-Non-ribosomal peptide synthetase modules and related proteins[Q]
E5491_RS04430	22.66	14.5667	0.637477	0.464713	0.648092	-	E5491_RS04430	teichoic acid D-Ala incorporation-associated protein DltX	GO:0016021	-	-
E5491_RS14565	1.79667	0.64	1.48918	0.19576	0.387359	-	E5491_RS14565	hypothetical protein	GO:0016021	-	-
E5491_RS13310	12.8133	15.3233	-0.258084	0.00877945	0.0429286	-	rsp	AraC family transcriptional regulator Rsp	GO:0003700;GO:0043565;GO:0005975;GO:0006351	-	COG2207-AraC-type DNA-binding domain-containing proteins[K]
E5491_RS13315	94.9733	77.5767	0.2919	0.983332	0.990767	-	E5491_RS13315	pyridoxamine 5'-phosphate oxidase family protein	GO:0016491;GO:0004733;GO:0010181	-	COG3871-Uncharacterized stress protein (general stress protein 26)[R]
E5491_RS15255	0.183333	0.0001	10.8403	0.826971	1	-	E5491_RS15255	hypothetical protein	-	-	-
E5491_RS03175	97.2633	73.0933	0.412156	0.45473	0.640245	-	E5491_RS03175	HD domain-containing protein	GO:0016787;GO:0006203;GO:0008832	-	COG1078-HD superfamily phosphohydrolases[R]
E5491_RS15250	105.293	170.413	-0.694624	0.0948713	0.236847	-	E5491_RS15250	tRNA-Gly	-	-	-
E5491_RS14305	15.4133	8.93	0.787447	0.0572644	0.166718	-	E5491_RS14305	sugar O-acetyltransferase	GO:0016407	-	COG0110-Acetyltransferase (isoleucine patch superfamily)[R]
E5491_RS13490	105.057	104.01	0.0144455	0.260029	0.458913	-	mdeA	multidrug efflux MFS transporter MdeA	GO:0016021;GO:0055085;GO:0005886	-	-
E5491_RS14300	16.61	18.79	-0.177913	0.192673	0.385346	-	pruA	L-glutamate gamma-semialdehyde dehydrogenase	GO:0003842;GO:0006537;GO:0010133;GO:0016620	K00294-ko00330 Arginine and proline metabolism;ko00250 Alanine, aspartate and glutamate metabolism	COG1012-NAD-dependent aldehyde dehydrogenases[C]
E5491_RS08190	4.01	5.60667	-0.483541	0.0681914	0.189269	-	E5491_RS08190	alpha-glucosidase	GO:0005737;GO:0043169;GO:0004556;GO:0005975;GO:0004574	K01187-ko00500 Starch and sucrose metabolism;ko00052 Galactose metabolism	COG0366-Glycosidases[G]
E5491_RS08440	37.19	35.19	0.0797492	0.538667	0.706795	-	E5491_RS08440	metal ABC transporter permease	GO:0016021;GO:0042626;GO:0005524;GO:0005886	K09816-ko02010 ABC transporters	COG1108-ABC-type Mn2+/Zn2+ transport systems, permease components[P]
E5491_RS08195	5.35667	4.65	0.204105	0.755013	0.854849	-	E5491_RS08195	LacI family DNA-binding transcriptional regulator	GO:0003700;GO:0006351;GO:0003677	-	COG1609-Transcriptional regulators[K]
E5491_RS08445	31.9167	25.3667	0.331376	0.875989	0.932073	-	E5491_RS08445	metal ABC transporter ATP-binding protein	GO:0006810;GO:0016887;GO:0005524	K09817-ko02010 ABC transporters	COG1121-ABC-type Mn/Zn transport systems, ATPase component[P]
E5491_RS11760	7.72	7.21	0.0986016	0.547382	0.712489	-	E5491_RS11760	thiamine phosphate synthase	GO:0009229;GO:0000287;GO:0004789;GO:0009228	K00788-ko00730 Thiamine metabolism	COG0352-Thiamine monophosphate synthase[H]
E5491_RS00180	0.416667	1.06667	-1.35614	0.079037	0.208969	-	E5491_RS00180	IS6-like element IS257 family transposase	GO:0006310;GO:0015074;GO:0032196;GO:0003676;GO:0003677	-	COG3316-Transposase and inactivated derivatives[L]
E5491_RS11765	9.81	6.20333	0.661209	0.237675	0.433908	-	thiM	hydroxyethylthiazole kinase	GO:0004417;GO:0000287;GO:0009229;GO:0009228;GO:0005524	K00878-ko00730 Thiamine metabolism	COG2145-Hydroxyethylthiazole kinase, sugar kinase family[H]
E5491_RS00185	3.77333	2.18667	0.787106	0.370518	0.563313	-	E5491_RS00185	hydroxymethylglutaryl-CoA synthase family protein	-	-	-
E5491_RS04750	498.727	393.487	0.341935	0.770862	0.866998	-	trpS	tryptophan--tRNA ligase	GO:0005737;GO:0004830;GO:0006436;GO:0005524	K01867-ko00970 Aminoacyl-tRNA biosynthesis	COG0180-Tryptophanyl-tRNA synthetase[J]
E5491_RS04755	3706.18	4371.82	-0.2383	0.0397389	0.1287	-	spxA	transcriptional regulator Spx	GO:0005737;GO:0045892;GO:0006351	-	COG1393-Arsenate reductase and related proteins, glutaredoxin family[P]
E5491_RS00210	211.863	370.707	-0.807144	1.02516e-06	1.90816e-05	-	E5491_RS00210	beta-lactam sensor/signal transducer MecR1	GO:0016021;GO:0008658;GO:0046677	K02547-ko01501 beta-Lactam resistance	COG4219-Antirepressor regulating drug resistance, predicted signal transduction N-terminal membrane component[KT]
E5491_RS11165	14.23	4.50667	1.6588	1.66257e-06	2.9379e-05	up	E5491_RS11165	Clp protease ClpP	GO:0005737;GO:0004252	-	COG0740-Protease subunit of ATP-dependent Clp proteases[OU]
E5491_RS11160	13.6133	4.26667	1.67384	1.56664e-08	4.46332e-07	up	E5491_RS11160	phage major capsid protein	-	-	-
E5491_RS00215	1023.49	806.443	0.343847	0.751955	0.85371	-	E5491_RS00215	DUF3387 domain-containing protein	GO:0009307;GO:0009035;GO:0005524;GO:0003677	-	-
E5491_RS08045	1.30667	0.71	0.88	0.623378	0.773543	-	E5491_RS08045	hypothetical protein	-	-	-
E5491_RS14440	82.11	56.9	0.529129	0.262732	0.460551	-	E5491_RS14440	GTP-binding protein	GO:0009236;GO:0005524	-	COG0523-Putative GTPases (G3E family)[R]
E5491_RS08040	1.62667	0.736667	1.14283	0.542925	0.709998	-	E5491_RS08040	helix-turn-helix domain-containing protein	GO:0003677	-	-
E5491_RS10170	6.01667	1.52	1.98489	0.000886778	0.00715574	up	E5491_RS10170	ORF6C domain-containing protein	-	-	COG3617-Prophage antirepressor[K]
E5491_RS06320	11.2633	4.12333	1.44975	0.000114853	0.00135877	up	E5491_RS06320	phage tail protein	-	-	-
E5491_RS00430	1.56	1.01667	0.617699	0.64287	0.789311	-	E5491_RS00430	DMT family transporter	GO:0016021;GO:0006810;GO:0005886	-	-
E5491_RS06325	4.21333	2.44667	0.784144	0.130941	0.297709	-	E5491_RS06325	hypothetical protein	GO:0019350;GO:0071555	-	-
E5491_RS00435	5.08667	4.21667	0.270618	0.962839	0.979682	-	E5491_RS00435	PLP-dependent aminotransferase family protein	-	-	-
E5491_RS08990	153.667	119.247	0.365855	0.737039	0.845272	-	hemB	porphobilinogen synthase	GO:0006782;GO:0004655;GO:0046872;GO:0006779	K01698-ko00860 Porphyrin and chlorophyll metabolism	COG0113-Delta-aminolevulinic acid dehydratase[H]
E5491_RS08225	2.01667	8.86667	-2.13642	0.0114488	0.0526608	-	prli42	stressosome-associated protein Prli42	GO:0016021	-	-
E5491_RS01920	0.0001	0.0001	0	1	1	-	E5491_RS01920	hypothetical protein	-	-	-
E5491_RS08995	101.79	74.6067	0.448219	0.702176	0.823383	-	E5491_RS08995	uroporphyrinogen-III synthase	GO:0009236;GO:0033014;GO:0019354;GO:0004851;GO:0055114;GO:0004852	K01719-ko00860 Porphyrin and chlorophyll metabolism	COG1587-Uroporphyrinogen-III synthase[H]
E5491_RS15160	32.5433	29.7933	0.127372	0.656414	0.796882	-	E5491_RS15160	HoxN/HupN/NixA family nickel/cobalt transporter	GO:0015099;GO:0046872;GO:0016021;GO:0005886	-	COG3376-High-affinity nickel permease[P]
E5491_RS01925	12.96	8.9	0.542188	0.339548	0.535603	-	E5491_RS01925	Abi family protein	-	-	-
E5491_RS08220	59.4367	38.0167	0.644721	0.10919	0.263263	-	E5491_RS08220	M20/M25/M40 family metallo-hydrolase	GO:0046872;GO:0008237	-	COG2195-Di- and tripeptidases[E]
E5491_RS12845	3.79667	7.36667	-0.956279	0.0270288	0.0973734	-	sarR	HTH-type transcriptional regulator SarR	GO:0005737;GO:0006355;GO:0009405;GO:0006351;GO:0003677	-	-
E5491_RS12840	19.4667	15.1167	0.364866	0.793907	0.880646	-	E5491_RS12840	urease accessory protein UreD	GO:0005737;GO:0016151;GO:0006807	-	COG0829-Urease accessory protein UreH[O]
E5491_RS10750	357.193	347.073	0.0414646	0.506748	0.682508	-	ftnA	H-type ferritin FtnA	GO:0005737;GO:0006879;GO:0016491;GO:0006826;GO:0008199	-	COG1528-Ferritin-like protein[P]
E5491_RS13000	25.8433	24.5467	0.074265	0.374864	0.565475	-	E5491_RS13000	PTS transporter subunit EIIC	GO:0009401;GO:0016021;GO:0016301;GO:0008982;GO:0005886	K02750-ko00500 Starch and sucrose metabolism;ko02060 Phosphotransferase system (PTS)	COG1263-Phosphotransferase system IIC components, glucose/maltose/N-acetylglucosamine-specific[G]
E5491_RS10755	0.833333	1.31333	-0.656268	0.620302	0.771097	-	E5491_RS10755	hypothetical protein	-	-	-
E5491_RS05595	101.683	66.14	0.620488	0.162179	0.344268	-	E5491_RS05595	XTP/dITP diphosphatase	GO:0009143;GO:0017111;GO:0000166;GO:0006163;GO:0047429;GO:0046872	K02428-ko00230 Purine metabolism	COG0127-Xanthosine triphosphate pyrophosphatase[F]
E5491_RS05590	103.54	78.0233	0.408211	0.58555	0.743579	-	racE	glutamate racemase	GO:0071555;GO:0008360;GO:0009252;GO:0008881	K01776-ko00471 D-Glutamine and D-glutamate metabolism	COG0796-Glutamate racemase[M]
E5491_RS10590	1.60333	0.243333	2.72007	0.320777	0.516499	-	E5491_RS10590	hypothetical protein	-	-	-
E5491_RS03630	6.07333	9.13	-0.588126	0.00775956	0.0393189	-	E5491_RS03630	DUF1361 domain-containing protein	GO:0016021	-	COG4330-Predicted membrane protein[S]
E5491_RS03985	3.72	1.43667	1.37258	0.13843	0.308825	-	E5491_RS03985	CsbA family protein	GO:0016021;GO:0005886	-	COG4897-Uncharacterized protein conserved in bacteria[S]
E5491_RS15165	35.9167	18.19	0.981508	0.0146065	0.0637208	-	E5491_RS15165	arylamine N-acetyltransferase	GO:0016407;GO:0008152	-	COG2162-Arylamine N-acetyltransferase[Q]
E5491_RS03635	21.0133	19.8	0.0858046	0.558412	0.720799	-	E5491_RS03635	DNA-binding protein	-	-	COG1661-Predicted DNA-binding protein with PD1-like DNA-binding motif[R]
E5491_RS10595	88.48	83.13	0.0899822	0.386043	0.57688	-	E5491_RS10595	SAV1866 family putative multidrug efflux ABC transporter	GO:0016021;GO:0042626;GO:0034040;GO:0005524;GO:0005886	-	COG1132-ABC-type multidrug transport system, ATPase and permease components[V]
E5491_RS03980	4.39	5.02333	-0.194424	0.246591	0.443039	-	E5491_RS03980	HD domain-containing protein	GO:0005737;GO:0046872;GO:0016791;GO:0000166	-	COG1896-Predicted hydrolases of HD superfamily[R]
E5491_RS05755	102.383	60.98	0.747573	0.119346	0.279776	-	E5491_RS05755	N-acetyltransferase	GO:0008080	-	-
E5491_RS00505	13.31	9.13667	0.542771	0.2119	0.406056	-	sbnF	3-(L-alanin-3-ylcarbamoyl)-2-[(2- aminoethylcarbamoyl)methyl]-2-hydroxypropanoate synthase SbnF	GO:0015343;GO:0019290;GO:0019289;GO:0005623	-	COG4264-Siderophore synthetase component[Q]
E5491_RS05750	28.6333	21.6867	0.400887	0.749541	0.852778	-	E5491_RS05750	YjjG family noncanonical pyrimidine nucleotidase	GO:0016787;GO:0008152	-	COG1011-Predicted hydrolase (HAD superfamily)[R]
E5491_RS00500	5.17667	3.85667	0.424669	0.687974	0.816233	-	sbnE	L-2,3-diaminopropanoate--citrate ligase SbnE	GO:0015343;GO:0019290;GO:0019289;GO:0005623	-	COG4264-Siderophore synthetase component[Q]
E5491_RS09105	19.9533	13.89	0.522583	0.312868	0.509049	-	mutM	bifunctional DNA-formamidopyrimidine glycosylase/DNA-(apurinic or apyrimidinic site) lyase	GO:0006284;GO:0008270;GO:0003684;GO:0008534;GO:0006289	K10563-ko03410 Base excision repair	COG0266-Formamidopyrimidine-DNA glycosylase[L]
E5491_RS01855	9.53333	4.62667	1.04301	0.0517179	0.15567	-	E5491_RS01855	hypothetical protein	-	-	-
E5491_RS14425	81.35	68.8967	0.239708	0.97968	0.989246	-	E5491_RS14425	SDR family NAD(P)-dependent oxidoreductase	GO:0006952;GO:0047501;GO:0016491	-	COG3967-Short-chain dehydrogenase involved in D-alanine esterification of lipoteichoic acid and wall teichoic acid (D-alanine transfer protein)[M]
E5491_RS01850	2.99333	1.23333	1.27919	0.200119	0.392369	-	E5491_RS01850	hypothetical protein	-	-	-
E5491_RS06215	25.17	3.78667	2.7327	7.66517e-06	0.000122995	up	E5491_RS06215	transcriptional activator RinB	GO:0006355;GO:0006351	-	-
E5491_RS00725	73.8567	20.2967	1.86349	1.61899e-12	7.2907e-11	up	E5491_RS00725	type 8 capsular polysaccharide synthesis protein Cap8O	GO:0051287;GO:0000271;GO:0016628;GO:0016616;GO:0089714	K02472-ko00520 Amino sugar and nucleotide sugar metabolism	COG0677-UDP-N-acetyl-D-mannosaminuronate dehydrogenase[M]
E5491_RS06210	16.04	3.10667	2.36823	0.00147075	0.0108346	up	E5491_RS06210	DUF1381 domain-containing protein	-	-	-
E5491_RS07440	281.777	285.797	-0.0204369	0.102425	0.250632	-	E5491_RS07440	virulence factor C	GO:0016829;GO:0009405	-	COG1413-FOG: HEAT repeat[C]
E5491_RS00720	71.8433	22.1867	1.69516	3.77422e-10	1.35098e-08	up	capN	capsular polysaccharide type 5/8 biosynthesis epimerase CapN	GO:0009243;GO:0003824;GO:0050662;GO:0003978;GO:0006012	K01784-ko00520 Amino sugar and nucleotide sugar metabolism;ko00052 Galactose metabolism	COG0451-Nucleoside-diphosphate-sugar epimerases[MG]
E5491_RS02905	282.293	351.987	-0.318326	0.0558206	0.163366	-	E5491_RS02905	NAD-dependent epimerase/dehydratase family protein	GO:0003824;GO:0008743;GO:0050662	-	COG0451-Nucleoside-diphosphate-sugar epimerases[MG]
E5491_RS08530	1064.64	1269.05	-0.253387	0.0739084	0.200537	-	floA	flotillin-like protein FloA	GO:0016021;GO:0005886	-	COG4864-Uncharacterized protein conserved in bacteria[S]
E5491_RS02900	4.84667	2.28667	1.08375	0.008391	0.0413186	up	E5491_RS02900	ribulokinase	GO:0019569;GO:0008741;GO:0005524	K00853-ko00040 Pentose and glucuronate interconversions	COG1069-Ribulose kinase[C]
E5491_RS08535	237.137	236.24	0.00546549	0.339161	0.535599	-	E5491_RS08535	hypothetical protein	GO:0016021;GO:0005886	-	COG1030-Membrane-bound serine protease (ClpP class)[O]
E5491_RS03185	19.4867	79.0633	-2.02052	9.14065e-10	3.07478e-08	down	adhP	alcohol dehydrogenase AdhP	GO:0008270;GO:0004022	K13953-ko00626 Naphthalene degradation;ko00071 Fatty acid degradation;ko00982 Drug metabolism - cytochrome P450;ko00980 Metabolism of xenobiotics by cytochrome P450;ko00010 Glycolysis / Gluconeogenesis;ko00830 Retinol metabolism;ko00625 Chloroalkane and chloroalkene degradation;ko01220 Degradation of aromatic compounds;ko00350 Tyrosine metabolism	COG1064-Zn-dependent alcohol dehydrogenases[R]
E5491_RS03180	28.5767	15.58	0.875142	0.0315211	0.10825	-	E5491_RS03180	YwhD family protein	-	-	-
E5491_RS15005	0.0001	0.0001	0	1	1	-	icaD	intracellular adhesion protein D	-	-	-
E5491_RS07180	9.73333	9.08333	0.0997121	0.645581	0.790796	-	E5491_RS07180	ABC transporter permease	GO:0015031;GO:0015833;GO:0006810;GO:0016021;GO:0005886	K02034-ko02024 Quorum sensing	COG1173-ABC-type dipeptide/oligopeptide/nickel transport systems, permease components[EP]
E5491_RS07185	8.03333	5.2	0.627487	0.326482	0.523858	-	E5491_RS07185	ABC transporter permease	GO:0015031;GO:0015833;GO:0016021;GO:0005886	K02033-ko02024 Quorum sensing	COG0601-ABC-type dipeptide/oligopeptide/nickel transport systems, permease components[EP]
E5491_RS03745	11.62	18.7567	-0.690793	0.0203468	0.0785729	-	E5491_RS03745	hypothetical protein	GO:0016021	-	-
E5491_RS10685	187.75	216.123	-0.203042	0.0395985	0.128408	-	E5491_RS10685	YihY/virulence factor BrkB family protein	GO:0004527;GO:0016021;GO:0005886	-	COG1295-Predicted membrane protein[S]
E5491_RS10680	44.6167	24.1167	0.887552	0.0505034	0.153735	-	E5491_RS10680	hypothetical protein	-	-	-
E5491_RS03740	12.0133	12.86	-0.0982541	0.231386	0.429256	-	E5491_RS03740	aminotransferase class IV	GO:0005737;GO:0006570;GO:0009098;GO:0046654;GO:0006532;GO:0006558;GO:0008696;GO:0005634;GO:0009099;GO:0006568;GO:0008152;GO:0003824;GO:0030170;GO:0004084;GO:0008153;GO:0005829;GO:0046656	K02619-ko00790 Folate biosynthesis	-
E5491_RS11800	539.26	405.94	0.409715	0.416555	0.609692	-	murA	UDP-N-acetylglucosamine 1-carboxyvinyltransferase	GO:0005737;GO:0008760;GO:0019277;GO:0071555;GO:0008360;GO:0051301;GO:0009252;GO:0007049	K00790-ko00550 Peptidoglycan biosynthesis;ko00520 Amino sugar and nucleotide sugar metabolism	COG0766-UDP-N-acetylglucosamine enolpyruvyl transferase[M]
E5491_RS14960	0.836667	0.03	4.80162	0.00379484	0.022591	up	hisF	imidazole glycerol phosphate synthase subunit HisF	GO:0000107;GO:0005737;GO:0000105;GO:0016829	K02500-ko01230 Biosynthesis of amino acids;ko00340 Histidine metabolism	COG0107-Imidazoleglycerol-phosphate synthase[E]
E5491_RS11880	258.193	190.703	0.437122	0.473121	0.655235	-	E5491_RS11880	low molecular weight protein arginine phosphatase	GO:0004725	-	COG0394-Protein-tyrosine-phosphatase[T]
E5491_RS08800	92.3333	80.1933	0.203369	0.710981	0.831613	-	E5491_RS08800	Rrf2 family transcriptional regulator	GO:0006355;GO:0006351;GO:0042802;GO:0003677	-	COG1959-Predicted transcriptional regulator[K]
E5491_RS11885	236.027	175.707	0.425781	0.488111	0.66837	-	E5491_RS11885	threonylcarbamoyl-AMP synthase	GO:0005737;GO:0016779;GO:0006450;GO:0008033;GO:0061710;GO:0000049;GO:0003725;GO:0002949;GO:0005524	-	COG0009-Putative translation factor (SUA5)[J]
E5491_RS03165	108.41	56.3033	0.945206	0.00602676	0.0322969	-	E5491_RS03165	flavodoxin family protein	GO:0016491	-	COG0655-Multimeric flavodoxin WrbA[R]
E5491_RS11805	17.0767	17.4167	-0.0284421	0.527991	0.698981	-	E5491_RS11805	DUF1146 domain-containing protein	GO:0016021;GO:0005886	-	COG4836-Predicted membrane protein[S]
E5491_RS13950	18.0167	14.7867	0.285035	0.953891	0.976498	-	E5491_RS13950	(deoxy)nucleoside triphosphate pyrophosphohydrolase	GO:0016787;GO:0006281	-	-
E5491_RS01670	3.52	1.38333	1.34743	0.0151178	0.0649612	-	efeB	deferrochelatase/peroxidase EfeB	GO:0033212;GO:0020037;GO:0016021;GO:0005623;GO:0005576;GO:0015684;GO:0046872;GO:0004601	-	COG2837-Predicted iron-dependent peroxidase[P]
E5491_RS13955	49.8667	49.38	0.0141489	0.320388	0.516469	-	E5491_RS13955	phospho-sugar mutase	GO:0005975;GO:0000287;GO:0009246;GO:0004615;GO:0004614;GO:0006006	K01835-ko00230 Purine metabolism;ko00500 Starch and sucrose metabolism;ko00520 Amino sugar and nucleotide sugar metabolism;ko00010 Glycolysis / Gluconeogenesis;ko00030 Pentose phosphate pathway;ko00521 Streptomycin biosynthesis;ko00052 Galactose metabolism	COG1109-Phosphomannomutase[G]
E5491_RS08805	113.287	121.143	-0.0967369	0.0835466	0.21719	-	E5491_RS08805	replication-associated recombination protein A	GO:0006310;GO:0009378;GO:0006281;GO:0006260;GO:0003677;GO:0005524	-	COG2256-ATPase related to the helicase subunit of the Holliday junction resolvase[L]
E5491_RS01675	7.67667	3.49333	1.13588	0.0083115	0.0409995	up	E5491_RS01675	FTR1 family iron permease	GO:0055072;GO:0016021;GO:0005381;GO:0033573	-	COG0672-High-affinity Fe2+/Pb2+ permease[P]
E5491_RS04600	103.133	101.953	0.0166018	0.454465	0.640195	-	lepB	signal peptidase I	GO:0016021;GO:0008236;GO:0005886	K03100-ko03060 Protein export;ko02024 Quorum sensing	COG0681-Signal peptidase I[U]
E5491_RS06100	15.4033	5.03	1.61461	3.2593e-05	0.000437499	up	E5491_RS06100	phage repressor protein	-	-	COG3617-Prophage antirepressor[K]
E5491_RS06105	23.2233	6.95333	1.7398	0.00112289	0.00868448	up	E5491_RS06105	DUF1270 domain-containing protein	GO:0016021	-	-
E5491_RS11405	13.37	10.7067	0.32049	0.833541	0.904734	-	E5491_RS11405	carbon-nitrogen family hydrolase	GO:0016810;GO:0006807	K13566-ko00250 Alanine, aspartate and glutamate metabolism	COG0388-Predicted amidohydrolase[R]
E5491_RS07450	7.20333	3.53	1.029	0.369576	0.562683	-	E5491_RS07450	zinc-finger domain-containing protein	-	-	-
E5491_RS07455	26.5733	47.62	-0.841588	0.00104116	0.00821161	-	E5491_RS07455	queuosine precursor transporter	GO:0016021;GO:0005886	-	COG1738-Uncharacterized conserved protein[S]
E5491_RS11400	35.9667	54.5233	-0.600213	0.00116493	0.00888659	-	E5491_RS11400	nitroreductase family protein	GO:0005737;GO:0005634;GO:0016657;GO:0016491	-	COG3560-Predicted oxidoreductase related to nitroreductase[R]
E5491_RS03925	84.98	93.1033	-0.131709	0.158417	0.338816	-	E5491_RS03925	undecaprenyl/decaprenyl-phosphate alpha-N-acetylglucosaminyl 1-phosphate transferase	GO:0036380;GO:0016780;GO:0008963;GO:0000287;GO:0030145;GO:0019350;GO:0071555;GO:0016757;GO:0005886;GO:0016021	-	COG0472-UDP-N-acetylmuramyl pentapeptide phosphotransferase/UDP-N-acetylglucosamine-1-phosphate transferase[M]
E5491_RS02340	181.8	91.7233	0.986992	0.0168243	0.0692822	-	E5491_RS02340	YibE/F family protein	GO:0016021	-	COG5438-Predicted multitransmembrane protein[S]
E5491_RS12335	2.65333	2.68	-0.0144271	0.620887	0.771481	-	lacA	galactose-6-phosphate isomerase subunit LacA	GO:0019388;GO:0019512;GO:0050044	K01819-ko00052 Galactose metabolism	COG0698-Ribose 5-phosphate isomerase RpiB[G]
E5491_RS03570	167.35	112.157	0.577353	0.13435	0.302749	-	E5491_RS03570	YaiI/YqxD family protein	-	-	COG1671-Uncharacterized protein conserved in bacteria[S]
E5491_RS12330	1.50333	2.93667	-0.966015	0.047008	0.146567	-	lacB	galactose-6-phosphate isomerase subunit LacB	GO:0019388;GO:0019512;GO:0050044	K01819-ko00052 Galactose metabolism	COG0698-Ribose 5-phosphate isomerase RpiB[G]
E5491_RS02345	19.2267	13.3067	0.530959	0.336225	0.533072	-	E5491_RS02345	LysR family transcriptional regulator	GO:0003700;GO:0006355;GO:0006537;GO:0006351;GO:0003677	-	COG0583-Transcriptional regulator[K]
E5491_RS11975	46.41	16.75	1.47027	1.64315e-07	3.7604e-06	up	E5491_RS11975	M20 family metallopeptidase	GO:0016787;GO:0032268;GO:0070062;GO:0016805;GO:0005654;GO:0008152;GO:0006508	-	COG1473-Metal-dependent amidase/aminoacylase/carboxypeptidase[R]
E5491_RS03560	64.0333	44.6067	0.521564	0.234882	0.431724	-	E5491_RS03560	GNAT family N-acetyltransferase	GO:0006474;GO:0008080;GO:0016747	-	COG1670-Acetyltransferases, including N-acetylases of ribosomal proteins[J]
E5491_RS10970	45.3267	31.22	0.53789	0.328855	0.525265	-	pmtC	phenol-soluble modulin export ABC transporter ATP-binding protein PmtC	GO:0006810;GO:0016887;GO:0005524	-	COG1131-ABC-type multidrug transport system, ATPase component[V]
E5491_RS03290	14.9233	18.95	-0.344628	0.166325	0.349948	-	E5491_RS03290	Na+/H+ antiporter Mnh2 subunit E	GO:0015297;GO:0008324;GO:0016021;GO:0005886	-	COG1863-Multisubunit Na+/H+ antiporter, MnhE subunit[P]
E5491_RS03565	282.24	206.643	0.44978	0.520386	0.692196	-	E5491_RS03565	TIGR00730 family Rossman fold protein	GO:0005829;GO:0016799;GO:0009691	-	COG1611-Predicted Rossmann fold nucleotide-binding protein[R]
E5491_RS11970	43.85	16.04	1.4509	1.20356e-05	0.000183625	up	E5491_RS11970	hypothetical protein	-	-	-
E5491_RS03295	78.2867	63.2867	0.306865	0.931048	0.961349	-	E5491_RS03295	Na+/H+ antiporter Mnh2 subunit F	GO:0015075;GO:0015297;GO:0016021;GO:0005886	-	COG2212-Multisubunit Na+/H+ antiporter, MnhF subunit[P]
E5491_RS10975	2.96	5.00667	-0.758253	0.00740545	0.0379376	-	pmtB	phenol-soluble modulin export ABC transporter permease subunit PmtB	GO:0016021	-	-
E5491_RS02580	747.483	509.637	0.552572	0.278809	0.475428	-	E5491_RS02580	RNA-binding protein S1	GO:0016740;GO:0003676	-	COG1098-Predicted RNA binding protein (contains ribosomal protein S1 domain)[J]
E5491_RS02585	97.2467	74.29	0.388481	0.669789	0.804514	-	tilS	tRNA lysidine(34) synthetase TilS	GO:0005737;GO:0006400;GO:0005524;GO:0016879	-	COG0037-Predicted ATPase of the PP-loop superfamily implicated in cell cycle control[D]
E5491_RS12300	26.83	10.5733	1.34342	0.00337767	0.0206356	up	E5491_RS12300	alpha/beta hydrolase	-	-	COG4814-Uncharacterized protein with an alpha/beta hydrolase fold[R]
E5491_RS00850	218.91	112.103	0.965509	0.00310555	0.0192682	-	E5491_RS00850	alpha-keto acid decarboxylase family protein	GO:0030976;GO:0000287;GO:0016831;GO:0047434;GO:0009851	-	COG3961-Pyruvate decarboxylase and related thiamine pyrophosphate-requiring enzymes[GHR]
E5491_RS02160	0.183333	0.0633333	1.53343	0.553616	0.716596	-	lpl1	tandem-type lipoprotein Lpl1	GO:0005886	-	-
E5491_RS00855	1.12333	0.67	0.745553	0.819141	0.896856	-	E5491_RS00855	hypothetical protein	-	-	-
E5491_RS02165	0.623333	0.29	1.10395	0.425969	0.616602	-	E5491_RS02165	tandem-type lipoprotein	GO:0005886	-	-
E5491_RS01580	22.0867	13.71	0.687947	0.191575	0.383425	-	E5491_RS01580	lipoate--protein ligase	GO:0016979;GO:0009249;GO:0016874;GO:0005524	K03800-ko00785 Lipoic acid metabolism	COG0095-Lipoate-protein ligase A[H]
E5491_RS03575	58.5167	56.5933	0.0482155	0.651345	0.793782	-	E5491_RS03575	hypothetical protein	-	-	-
E5491_RS01585	43.2567	30.86	0.487184	0.265939	0.463663	-	E5491_RS01585	aldehyde reductase	GO:0050662;GO:0005634;GO:0006694;GO:0003854;GO:0005829;GO:0016491	-	COG0451-Nucleoside-diphosphate-sugar epimerases[MG]
E5491_RS07530	231.887	262.353	-0.178091	0.032369	0.110347	-	E5491_RS07530	DUF1273 domain-containing protein	-	-	COG4474-Uncharacterized protein conserved in bacteria[S]
E5491_RS10395	18.0933	18.17	-0.0061002	0.345579	0.540839	-	E5491_RS10395	amino acid ABC transporter ATP-binding protein	GO:0015424;GO:0005524;GO:0005886	-	COG1126-ABC-type polar amino acid transport system, ATPase component[E]
E5491_RS07535	14.4667	81.3567	-2.49153	4.14066e-09	1.27041e-07	down	E5491_RS07535	YppE family protein	-	-	-
E5491_RS06075	4.05333	4.63667	-0.193979	0.173159	0.358651	-	E5491_RS06075	recombinase family protein	GO:0016787;GO:0000150;GO:0015074;GO:0030430;GO:0003677;GO:0016874	-	COG1961-Site-specific recombinases, DNA invertase Pin homologs[L]
E5491_RS03470	35.5367	19.2333	0.8857	0.177814	0.365017	-	E5491_RS03470	ABC transporter permease VraG	GO:0016021;GO:0006810;GO:0046677;GO:0005886	K19080-ko02020 Two-component system;ko05150 Staphylococcus aureus infection;ko02010 ABC transporters;ko01503 Cationic antimicrobial peptide (CAMP) resistance	-
E5491_RS06070	826.563	687.767	0.265206	0.913603	0.951783	-	ffh	signal recognition particle protein	GO:0008312;GO:0048500;GO:0003924;GO:0006614;GO:0005525	K03106-ko03060 Protein export;ko02024 Quorum sensing;ko03070 Bacterial secretion system	COG0541-Signal recognition particle GTPase[U]
E5491_RS08900	8303.64	8249.83	0.00938067	0.391168	0.582164	-	rpmA	50S ribosomal protein L27	GO:0003735;GO:0005840;GO:0006412	K02899-ko03010 Ribosome	COG0211-Ribosomal protein L27[J]
E5491_RS13555	38.9833	21.3267	0.870199	0.0102008	0.0482725	-	E5491_RS13555	6-carboxyhexanoate--CoA ligase	GO:0000287;GO:0009102;GO:0005524;GO:0042410	K01906-ko00780 Biotin metabolism	COG1424-Pimeloyl-CoA synthetase[H]
E5491_RS13550	1.35667	1.04667	0.374264	0.924035	0.956468	-	E5491_RS13550	hypothetical protein	GO:0016021;GO:0009102;GO:0005886	-	-
E5491_RS02765	569.663	437.483	0.380881	0.514983	0.6873	-	E5491_RS02765	glutamate--tRNA ligase	GO:0005737;GO:0004818;GO:0006424;GO:0000049;GO:0005524	K09698-ko00970 Aminoacyl-tRNA biosynthesis	COG0008-Glutamyl- and glutaminyl-tRNA synthetases[J]
E5491_RS02760	68.1767	100.363	-0.557882	0.0022659	0.0153182	-	E5491_RS02760	PIN/TRAM domain-containing protein	GO:0004518;GO:0016021;GO:0046872	-	COG4956-Integral membrane protein (PIN domain superfamily)[R]
E5491_RS03475	103.74	375.343	-1.85524	8.6197e-11	3.25219e-09	down	E5491_RS03475	DUF47 domain-containing protein	-	-	COG1392-Phosphate transport regulator (distant homolog of PhoU)[P]
E5491_RS03365	168.803	117.187	0.526535	0.258033	0.457237	-	E5491_RS03365	penicillin-binding protein PBP4	GO:0071555;GO:0005618;GO:0016021;GO:0030435;GO:0008360;GO:0009252;GO:0009002;GO:0005576	K07258-ko00550 Peptidoglycan biosynthesis	COG1686-D-alanyl-D-alanine carboxypeptidase[M]
E5491_RS03360	30.19	19.4633	0.633312	0.277112	0.474416	-	tagD	glycerol-3-phosphate cytidylyltransferase	GO:0005737;GO:0019350;GO:0046872;GO:0047348;GO:0071555	K00980-ko00564 Glycerophospholipid metabolism	COG0615-Cytidylyltransferase[MI]
E5491_RS09905	7.12	1.80333	1.98121	2.80308e-09	8.99563e-08	up	E5491_RS09905	glucosaminidase domain-containing protein	GO:0004040;GO:0008745;GO:0033925;GO:0071555;GO:0005576;GO:0008152;GO:0009253	-	COG4193-Beta- N-acetylglucosaminidase[G]
E5491_RS15150	69.21	60.53	0.19333	0.657812	0.79818	-	rarD	EamA family transporter RarD	GO:0005215;GO:0005887	-	COG2962-Predicted permeases[R]
E5491_RS09275	6707.29	7168.79	-0.0960003	0.0771909	0.205293	-	rpsD	30S ribosomal protein S4	GO:0003735;GO:0019843;GO:0006412;GO:0015935	K02986-ko03010 Ribosome	COG0522-Ribosomal protein S4 and related proteins[J]
E5491_RS09900	0.53	0.146667	1.85345	0.11295	0.269076	-	E5491_RS09900	BppU family phage baseplate upper protein	-	-	-
E5491_RS02015	442.08	392.437	0.171848	0.644421	0.79052	-	E5491_RS02015	hypothetical protein	-	-	-
E5491_RS13745	116.15	116.427	-0.00343238	0.45252	0.639068	-	fetB	iron export ABC transporter permease subunit FetB	GO:0015075;GO:0016021;GO:0006879;GO:0005887;GO:0005886	-	COG0390-ABC-type uncharacterized transport system, permease component[R]
E5491_RS01295	0.636667	0.403333	0.658566	0.79353	0.880646	-	E5491_RS01295	hypothetical protein	-	-	-
E5491_RS05910	4.09333	3.68	0.15357	0.853305	0.91773	-	E5491_RS05910	hypothetical protein	-	-	-
E5491_RS01290	0.0001	0.376667	-11.8791	0.50346	0.680708	-	E5491_RS01290	NADH dehydrogenase	-	-	-
E5491_RS05915	64.41	51.2233	0.330484	0.748976	0.852778	-	E5491_RS05915	VOC family protein	-	-	COG3865-Uncharacterized protein conserved in bacteria[S]
E5491_RS09305	0.82	0.0001	13.0014	0.571186	1	-	E5491_RS09305	hypothetical protein	-	-	-
E5491_RS00980	1.62667	2.85	-0.809043	0.039349	0.127747	-	ugpC	sn-glycerol-3-phosphate ABC transporter ATP-binding protein UgpC	GO:0015774;GO:0006810;GO:0016887;GO:0005524;GO:0005886	K10112-ko02010 ABC transporters	COG3839-ABC-type sugar transport systems, ATPase components[G]
E5491_RS07625	196.163	110.837	0.82362	0.00188931	0.0132469	-	aroA	3-phosphoshikimate 1-carboxyvinyltransferase	GO:0005737;GO:0009423;GO:0009073;GO:0003866	K00800-ko01230 Biosynthesis of amino acids;ko00400 Phenylalanine, tyrosine and tryptophan biosynthesis	COG0128-5-enolpyruvylshikimate-3-phosphate synthase[E]
E5491_RS07620	150.74	133.353	0.176808	0.696756	0.820604	-	E5491_RS07620	hypothetical protein	-	-	-
E5491_RS00985	1.43333	3.12333	-1.12371	0.00550492	0.030315	down	E5491_RS00985	extracellular solute-binding protein	GO:0005363;GO:0005886	K15770-ko02010 ABC transporters	COG2182-Maltose-binding periplasmic proteins/domains[G]
E5491_RS01450	18.38	48.9633	-1.41357	0.00082232	0.00673724	down	E5491_RS01450	formate/nitrite transporter family protein	GO:0005215;GO:0016021;GO:0015707;GO:0005887;GO:0015513	-	COG2116-Formate/nitrite family of transporters[P]
E5491_RS01455	137.62	113.267	0.280967	0.988433	0.992699	-	brnQ	branched-chain amino acid transport system II carrier protein	GO:0015818;GO:0016021;GO:0015658;GO:0005304;GO:0015820;GO:0015188;GO:0005886;GO:0015190	-	COG1114-Branched-chain amino acid permeases[E]
E5491_RS09870	0.423333	0.0001	12.0476	0.571186	1	-	E5491_RS09870	hypothetical protein	-	-	-
E5491_RS09300	85.0433	9.30333	3.19238	5.6934e-21	5.67714e-19	up	E5491_RS09300	phosphoglycerate dehydrogenase	GO:0009070;GO:0006564;GO:0004617;GO:0016597;GO:0051287	K00058-ko00680 Methane metabolism;ko01230 Biosynthesis of amino acids;ko01200 Carbon metabolism;ko00260 Glycine, serine and threonine metabolism	COG0111-Phosphoglycerate dehydrogenase and related dehydrogenases[HE]
E5491_RS09875	0.0001	0.0001	0	1	1	-	E5491_RS09875	hypothetical protein	-	-	-
E5491_RS10115	32.17	6.01	2.42028	8.04001e-08	2.00426e-06	up	E5491_RS10115	hypothetical protein	-	-	-
E5491_RS10110	21.1333	6.66667	1.66448	4.26561e-08	1.15627e-06	up	E5491_RS10110	AAA family ATPase	GO:0005829;GO:1990077;GO:0003677;GO:0003678;GO:0006268;GO:0006269;GO:0005524	-	COG0305-Replicative DNA helicase[L]
E5491_RS09610	22.1567	25.6133	-0.209154	0.174778	0.360664	-	crcB	fluoride efflux transporter CrcB	GO:0015103;GO:0005887	-	COG0239-Integral membrane protein possibly involved in chromosome condensation[D]
E5491_RS06465	149.06	100.447	0.569463	0.241104	0.437402	-	xerC	tyrosine recombinase XerC	GO:0005737;GO:0006313;GO:0009037;GO:0051301;GO:0003677;GO:0007059;GO:0007049	-	COG4974-Site-specific recombinase XerD[L]
E5491_RS09615	67.46	50.2033	0.426249	0.725479	0.838887	-	E5491_RS09615	CrcB family protein	GO:0015103;GO:0005887	-	COG0239-Integral membrane protein possibly involved in chromosome condensation[D]
E5491_RS06460	717.277	473.437	0.599358	0.141861	0.315037	-	trmFO	methylenetetrahydrofolate--tRNA-(uracil(54)- C(5))-methyltransferase (FADH(2)-oxidizing) TrmFO	GO:0005737;GO:0047151;GO:0050660;GO:0030698;GO:0016491	-	COG1206-NAD(FAD)-utilizing enzyme possibly involved in translation[J]
E5491_RS05350	214.213	232.113	-0.115781	0.200829	0.392769	-	E5491_RS05350	inositol monophosphatase	GO:0005737;GO:0008934;GO:0052832;GO:0000287;GO:0052833;GO:0007165;GO:0046855;GO:0046854;GO:0006020	K01092-ko00562 Inositol phosphate metabolism;ko00521 Streptomycin biosynthesis;ko04070 Phosphatidylinositol signaling system	COG0483-Archaeal fructose-1,6-bisphosphatase and related enzymes of inositol monophosphatase family[G]
E5491_RS07995	6.64	2.06	1.68854	0.0147053	0.0638899	-	E5491_RS07995	DUF3310 domain-containing protein	-	-	-
E5491_RS07990	1.33	0.473333	1.4905	0.362447	0.556323	-	E5491_RS07990	hypothetical protein	-	-	-
E5491_RS05355	2.91	5.18667	-0.833789	0.177948	0.365017	-	E5491_RS05355	YlaF family protein	GO:0016021	-	-
E5491_RS06665	74.9633	41.9267	0.838317	0.0212932	0.0814028	-	E5491_RS06665	TIGR00282 family metallophosphoesterase	GO:0004113	-	COG1692-Uncharacterized protein conserved in bacteria[S]
E5491_RS09580	4.70333	14.9967	-1.67289	0.000754901	0.00629159	down	E5491_RS09580	RNA polymerase sigma factor SigS	GO:0003700;GO:0016987;GO:0006352;GO:0003677	-	-
E5491_RS06915	0.0001	0.0001	0	1	1	-	E5491_RS06915	hypothetical protein	-	-	-
E5491_RS09585	1.11333	2.96667	-1.41396	0.0136025	0.0604747	-	E5491_RS09585	competence protein ComK	GO:0030420	-	-
E5491_RS06660	0.686667	1.9	-1.46832	0.237378	0.433744	-	E5491_RS06660	hypothetical protein	-	-	-
E5491_RS06910	55.0233	116.533	-1.08263	0.000475772	0.0045385	down	E5491_RS06910	hypothetical protein	-	-	-
E5491_RS12570	563.42	1073.11	-0.929515	0.0190205	0.0753916	-	rpsQ	30S ribosomal protein S17	GO:0003735;GO:0019843;GO:0005840;GO:0006412	K02961-ko03010 Ribosome	COG0186-Ribosomal protein S17[J]
E5491_RS14360	145.407	124.327	0.225958	0.806533	0.889704	-	E5491_RS14360	CHAP domain-containing protein	GO:0005576;GO:0009405	-	COG3942-Surface antigen[R]
E5491_RS12120	55.5833	65.7633	-0.242631	0.0546272	0.161225	-	E5491_RS12120	YbbR-like domain-containing protein	GO:0016021;GO:0045762;GO:0005886	-	COG4856-Uncharacterized protein conserved in bacteria[S]
E5491_RS12575	628.023	528.517	0.248869	0.906736	0.948446	-	rpmC	50S ribosomal protein L29	GO:0003735;GO:0005840;GO:0006412	K02904-ko03010 Ribosome	COG0255-Ribosomal protein L29[J]
E5491_RS11370	6.69333	8.82333	-0.398599	0.0533156	0.158866	-	E5491_RS11370	TrkH family potassium uptake protein	GO:0016021;GO:0008324;GO:0005886	-	COG0168-Trk-type K+ transport systems, membrane components[P]
E5491_RS09725	2.84667	3.07	-0.108965	0.388862	0.579969	-	E5491_RS09725	restriction endonuclease subunit S	GO:0009307;GO:0006304;GO:0003677	-	COG0732-Restriction endonuclease S subunits[V]
E5491_RS04535	400.513	303.653	0.399425	0.469214	0.652088	-	E5491_RS04535	Na+/H+ antiporter Mnh1 subunit A	GO:0015297;GO:0008137;GO:0016021;GO:0005623;GO:0006814;GO:0030004;GO:0015077;GO:0005886;GO:0042773	-	COG1009-NADH:ubiquinone oxidoreductase subunit 5 (chain L)/Multisubunit Na+/H+ antiporter, MnhA subunit[CP]
E5491_RS09720	3.97333	4.76667	-0.262631	0.304581	0.501114	-	E5491_RS09720	transposase	-	-	-
E5491_RS04530	106.9	125.81	-0.234985	0.0795373	0.209666	-	E5491_RS04530	Na+/H+ antiporter Mnh1 subunit B	GO:0008324;GO:0006814;GO:0016021;GO:0015297;GO:0005886	-	-
E5491_RS15135	20.4033	18.9833	0.104072	0.497629	0.675653	-	E5491_RS15135	PadR family transcriptional regulator	GO:0003677	-	COG1695-Predicted transcriptional regulators[K]
E5491_RS09295	70.7733	7.52333	3.23376	3.87432e-24	4.91687e-22	up	E5491_RS09295	alanine--glyoxylate aminotransferase family protein	GO:0005737;GO:0003824;GO:0016491	-	COG0075-Serine-pyruvate aminotransferase/archaeal aspartate aminotransferase[E]
E5491_RS14040	102.983	61.9667	0.732847	0.0344349	0.115003	-	E5491_RS14040	MerR family transcriptional regulator	GO:0006355;GO:0016021;GO:0006351;GO:0003677	-	COG0789-Predicted transcriptional regulators[K]
E5491_RS09290	45.15	44.9467	0.00651186	0.491819	0.671342	-	E5491_RS09290	OsmC family protein	-	-	COG1764-Predicted redox protein, regulator of disulfide bond formation[O]
E5491_RS10900	434.707	373.677	0.218252	0.780153	0.871727	-	E5491_RS10900	cysteine hydrolase	GO:0003824;GO:0008152;GO:0016787	-	COG1335-Amidases related to nicotinamidase[Q]
E5491_RS10905	710.22	822.897	-0.212445	0.143803	0.316889	-	E5491_RS10905	manganese-dependent inorganic pyrophosphatase	GO:0005737;GO:0030145;GO:0004427	K15986-ko00190 Oxidative phosphorylation	COG1227-Inorganic pyrophosphatase/exopolyphosphatase[C]
E5491_RS06860	17.64	11.2233	0.652349	0.293924	0.488764	-	E5491_RS06860	response regulator transcription factor	GO:0005737;GO:0000160;GO:0005622;GO:0006355;GO:0006351;GO:0003677	-	COG2197-Response regulator containing a CheY-like receiver domain and an HTH DNA-binding domain[TK]
E5491_RS12545	2911.19	2179.07	0.417894	0.727094	0.839556	-	rpsH	30S ribosomal protein S8	GO:0003735;GO:0019843;GO:0005840;GO:0006412	K02994-ko03010 Ribosome	COG0096-Ribosomal protein S8[J]
E5491_RS06865	0.813333	2.95333	-1.86043	0.0742723	0.201091	-	E5491_RS06865	hypothetical protein	GO:0016021	-	-
E5491_RS14680	2.72667	1.25333	1.12137	0.343028	0.538121	-	E5491_RS14680	hypothetical protein	-	-	-
E5491_RS13685	52.84	29.1733	0.85698	0.0056158	0.0306237	-	E5491_RS13685	2-dehydropantoate 2-reductase	GO:0005737;GO:0015940;GO:0050661;GO:0008677	K00077-ko00770 Pantothenate and CoA biosynthesis	COG1893-Ketopantoate reductase[H]
E5491_RS07845	0.0001	0.0666667	-9.38082	0.80041	1	-	E5491_RS07845	hypothetical protein	-	-	-
E5491_RS07840	0.0001	0.0001	0	1	1	-	E5491_RS07840	hypothetical protein	-	-	-
E5491_RS14260	12.4367	7.41667	0.745757	0.127359	0.291463	-	E5491_RS14260	methylated-DNA--[protein]-cysteine S-methyltransferase	GO:0005737;GO:0006307;GO:0003684;GO:0003908;GO:0006281	-	COG0350-Methylated DNA-protein cysteine methyltransferase[L]
E5491_RS13460	96.3833	55.3633	0.799853	0.153332	0.331093	-	E5491_RS13460	DsbA family protein	GO:0030420;GO:0016491	-	COG1651-Protein-disulfide isomerase[O]
E5491_RS11080	400.677	812.003	-1.01905	0.419674	0.61219	-	E5491_RS11080	putative holin-like toxin	GO:0016021	-	-
E5491_RS11085	64.4333	45.09	0.515	0.247025	0.443247	-	sea	staphylococcal enterotoxin type A	GO:0046872;GO:0005576;GO:0009405	K11040-ko05150 Staphylococcus aureus infection	-
E5491_RS10120	2.87	0.226667	3.66241	0.000249588	0.00260254	up	E5491_RS10120	phage replisome organizer N-terminal domain-containing protein	-	-	-
E5491_RS15010	0.0001	0.0001	0	1	1	-	icaB	intercellular adhesin biosynthesis polysaccharide N-deacetylase	-	-	-
E5491_RS05100	1907.14	2227.12	-0.223773	0.0151624	0.0649612	-	qoxA	cytochrome aa3 quinol oxidase subunit II	GO:0004129;GO:0016021;GO:0009486;GO:0022900;GO:0005886;GO:0070469;GO:0005507;GO:0016682	K02826-ko00190 Oxidative phosphorylation	COG1622-Heme/copper-type cytochrome/quinol oxidases, subunit 2[C]
E5491_RS05105	0.46	0.183333	1.32716	0.798288	1	-	E5491_RS05105	hypothetical protein	-	-	-
E5491_RS12425	5.72333	4.93667	0.213318	0.915666	0.952605	-	E5491_RS12425	HNH endonuclease	GO:0004519;GO:0003676	-	-
E5491_RS08605	28.7333	24.11	0.253094	0.907969	0.948446	-	E5491_RS08605	ComE operon protein 2	GO:0004132;GO:0006220;GO:0008270;GO:0016787	K01493-ko00240 Pyrimidine metabolism	COG2131-Deoxycytidylate deaminase[F]
E5491_RS01115	35.1833	47.8	-0.442118	0.025478	0.092623	-	E5491_RS01115	nitric oxide dioxygenase	GO:0005344;GO:0019825;GO:0016966;GO:0020037;GO:0005829;GO:0009636;GO:0008941;GO:0005759;GO:0034599;GO:0046872;GO:0016491	K05916-ko05132 Salmonella infection	COG1017-Hemoglobin-like flavoprotein[C]
E5491_RS10370	3.63667	11.7	-1.68582	2.64634e-06	4.53287e-05	down	E5491_RS10370	hypothetical protein	GO:0016021	-	-
E5491_RS01110	6.14333	10.57	-0.782882	0.075907	0.203977	-	E5491_RS01110	hypothetical protein	GO:0016021	-	-
E5491_RS04400	0.256667	0.276667	-0.108253	0.703167	0.823853	-	E5491_RS04400	ISL3-like element IS1181 family transposase	GO:0006310;GO:0032196;GO:0003677	-	COG3464-Transposase and inactivated derivatives[L]
E5491_RS04405	47.4867	17.45	1.4443	0.00786413	0.0397766	up	E5491_RS04405	DUF3055 domain-containing protein	GO:0016021	-	-
E5491_RS13305	4.12333	5.01	-0.281	0.267408	0.464854	-	E5491_RS13305	YbgA family protein	-	-	-
E5491_RS13300	65.8433	97.7167	-0.569567	0.00425554	0.0245485	-	E5491_RS13300	PTS sucrose transporter subunit IIBC	GO:0009401;GO:0016021;GO:0016301;GO:0008982;GO:0005886	K02810-ko00500 Starch and sucrose metabolism;ko02060 Phosphotransferase system (PTS)	COG1263-Phosphotransferase system IIC components, glucose/maltose/N-acetylglucosamine-specific[G]
E5491_RS09510	124.97	109.813	0.186529	0.746055	0.851588	-	E5491_RS09510	class I SAM-dependent methyltransferase	GO:0008168;GO:0031515;GO:0030488	-	COG2226-Methylase involved in ubiquinone/menaquinone biosynthesis[H]
E5491_RS06485	5.61333	10.5233	-0.906662	0.190723	0.382267	-	E5491_RS06485	hypothetical protein	-	-	-
E5491_RS06480	131.463	117.62	0.160527	0.581347	0.740475	-	codY	GTP-sensing pleiotropic transcriptional regulator CodY	GO:0005737;GO:0003700;GO:0045892;GO:0006351;GO:0003677;GO:0005525	-	COG4465-Pleiotropic transcriptional repressor[K]
E5491_RS08600	5.30333	6.50333	-0.29428	0.179363	0.366336	-	E5491_RS08600	DNA internalization-related competence protein ComEC/Rec2	GO:0030420;GO:0016021;GO:0006810;GO:0005886	-	COG2333-Predicted hydrolase (metallo-beta-lactamase superfamily)[R]
E5491_RS15220	151.633	189.007	-0.31785	0.025188	0.091838	-	rsmG	16S rRNA (guanine(527)-N(7))-methyltransferase RsmG	GO:0005737;GO:0070043	-	COG0357-Predicted S-adenosylmethionine-dependent methyltransferase involved in bacterial cell division[M]
E5491_RS15225	395.763	297.31	0.41267	0.487804	0.668277	-	mnmG	tRNA uridine-5-carboxymethylaminomethyl(34) synthesis enzyme MnmG	GO:0005737;GO:0016491;GO:0050660;GO:0002098	-	COG0445-NAD/FAD-utilizing enzyme apparently involved in cell division[D]
E5491_RS08455	192.783	162.67	0.245032	0.870047	0.928583	-	E5491_RS08455	DEAD/DEAH box helicase	GO:0005737;GO:0004004;GO:0003723;GO:0009409;GO:0006401;GO:0010501;GO:0005524	-	COG0513-Superfamily II DNA and RNA helicases[LKJ]
E5491_RS14315	81.7433	100.033	-0.291308	0.107459	0.259988	-	E5491_RS14315	copper-translocating P-type ATPase	GO:0016021;GO:0005886;GO:0019829;GO:0006825;GO:0005507;GO:0005524	K17686-ko04016 MAPK signaling pathway - plant;ko01524 Platinum drug resistance	COG2217-Cation transport ATPase[P]
E5491_RS08450	383.227	314.833	0.28361	0.962629	0.979682	-	E5491_RS08450	deoxyribonuclease IV	GO:0006281;GO:0008833;GO:0008270;GO:0003677	K01151-ko03410 Base excision repair	COG0648-Endonuclease IV[L]
E5491_RS14310	8.99667	7.54667	0.253551	0.95229	0.976063	-	cwrA	cell wall inhibition responsive protein CwrA	-	-	-
E5491_RS11795	411.143	561.283	-0.449088	7.09153e-05	0.000868402	-	fabZ	3-hydroxyacyl-ACP dehydratase FabZ	GO:0005737;GO:0006633;GO:0009245;GO:0047451	K02372-ko01212 Fatty acid metabolism;ko00780 Biotin metabolism;ko00061 Fatty acid biosynthesis	COG0764-3-hydroxymyristoyl/3-hydroxydecanoyl-(acyl carrier protein) dehydratases[I]
E5491_RS08180	354.117	280.813	0.334613	0.791788	0.879694	-	E5491_RS08180	glucose-6-phosphate dehydrogenase	GO:0004345;GO:0006006;GO:0006098;GO:0050661	K00036-ko00030 Pentose phosphate pathway;ko05230 Central carbon metabolism in cancer;ko01200 Carbon metabolism;ko00480 Glutathione metabolism	COG0364-Glucose-6-phosphate 1-dehydrogenase[G]
E5491_RS11790	17.3967	18.0433	-0.052655	0.461679	0.644826	-	E5491_RS11790	YwpF-like family protein	-	-	-
E5491_RS08185	184.977	226.093	-0.289575	0.165459	0.348631	-	E5491_RS08185	AraC family transcriptional regulator	GO:0005737;GO:0043565;GO:0003700;GO:0006351;GO:0019172;GO:0019243	-	COG2207-AraC-type DNA-binding domain-containing proteins[K]
E5491_RS04745	1.73333	0.603333	1.52252	0.0476848	0.147765	-	E5491_RS04745	ABC transporter permease	GO:0016151;GO:0030420;GO:0016021;GO:0006810;GO:0015833;GO:0030435;GO:0015099;GO:0005887;GO:0005886;GO:0015031;GO:0035444	K02034-ko02024 Quorum sensing	COG1173-ABC-type dipeptide/oligopeptide/nickel transport systems, permease components[EP]
E5491_RS04740	1.00667	0.66	0.609048	0.688799	0.816273	-	E5491_RS04740	ABC transporter permease	GO:0030420;GO:0016021;GO:0006810;GO:0022857;GO:0030435;GO:0015833;GO:0005887;GO:0005886;GO:0015031;GO:0055085	K02033-ko02024 Quorum sensing	COG0601-ABC-type dipeptide/oligopeptide/nickel transport systems, permease components[EP]
E5491_RS05615	0.0001	0.0001	0	1	1	-	E5491_RS05615	hypothetical protein	-	-	-
E5491_RS00225	0.633333	0.423333	0.581171	0.835594	0.906363	-	E5491_RS00225	DUF1643 domain-containing protein	-	-	COG4333-Uncharacterized protein conserved in bacteria[S]
E5491_RS05610	492.657	758.73	-0.623004	1.96712e-05	0.000286052	-	ecb	complement convertase inhibitor Ecb	GO:0005615	-	-
E5491_RS00220	0.303333	0.53	-0.805088	0.134893	0.303728	-	E5491_RS00220	IS1182 family transposase	-	-	-
E5491_RS13015	119.847	83.1133	0.528038	0.201024	0.392769	-	E5491_RS13015	Na+/H+ antiporter NhaC family protein	GO:0015297;GO:0006814;GO:0016021;GO:0005886	-	COG1757-Na+/H+ antiporter[C]
E5491_RS11150	3.61	0.846667	2.09213	0.0819795	0.214113	-	E5491_RS11150	phage head-tail adapter protein	-	-	-
E5491_RS11155	25.6433	4.15	2.6274	2.86176e-06	4.87198e-05	up	E5491_RS11155	hypothetical protein	-	-	-
E5491_RS08050	19.3833	47.9	-1.30521	2.00131e-05	0.000289516	down	E5491_RS08050	hypothetical protein	-	-	-
E5491_RS08055	1.91667	1.21	0.663592	0.719116	0.835875	-	E5491_RS08055	DUF2829 domain-containing protein	-	-	-
E5491_RS15130	7.54333	11.2767	-0.580067	0.0228714	0.0854844	-	E5491_RS15130	membrane protein	GO:0016021	-	-
E5491_RS01935	5.55667	4.76333	0.222248	0.899567	0.945629	-	E5491_RS01935	toxin	GO:0005576;GO:0009405	-	-
E5491_RS01930	40.7433	24.6067	0.727515	0.157504	0.337559	-	E5491_RS01930	tyrosine-type recombinase/integrase	-	-	-
E5491_RS08230	37.6767	24.54	0.618536	0.0915788	0.231183	-	E5491_RS08230	aromatic acid exporter family protein	GO:0016021;GO:0005886	-	COG4129-Predicted membrane protein[S]
E5491_RS08980	11.46	4.49667	1.34968	0.132511	0.299814	-	E5491_RS08980	hypothetical protein	-	-	-
E5491_RS08235	124.32	88.29	0.493736	0.249587	0.446125	-	E5491_RS08235	BrxA/BrxB family bacilliredoxin	-	-	-
E5491_RS08985	413.937	260.83	0.6663	0.0718711	0.197116	-	hemL	glutamate-1-semialdehyde 2,1-aminomutase	GO:0005737;GO:0006782;GO:0042286;GO:0030170;GO:0008483	K01845-ko00860 Porphyrin and chlorophyll metabolism	COG0001-Glutamate-1-semialdehyde aminotransferase[H]
E5491_RS12830	13.7933	11.0333	0.322102	0.841042	0.908835	-	E5491_RS12830	urease accessory protein UreF	GO:0005737;GO:0016151;GO:0006807	-	COG0830-Urease accessory protein UreF[O]
E5491_RS10765	19.15	22.1733	-0.211481	0.0193632	0.0760368	-	dinB	DNA polymerase IV	GO:0005737;GO:0006281;GO:0000287;GO:0003887;GO:0006261;GO:0003684	-	COG0389-Nucleotidyltransferase/DNA polymerase involved in DNA repair[L]
E5491_RS12835	19.6733	13.5467	0.538304	0.301735	0.498193	-	ureG	urease accessory protein UreG	GO:0005737;GO:0016151;GO:0006807;GO:0003924;GO:0005525	-	COG0378-Ni2+-binding GTPase involved in regulation of expression and maturation of urease and hydrogenase[OK]
E5491_RS10760	62.91	93.9333	-0.578348	0.00414342	0.0240343	-	E5491_RS10760	3'-5' exonuclease	GO:0005737;GO:0008408;GO:0003887;GO:0006261;GO:0003676;GO:0003677	K02342-ko00230 Purine metabolism;ko03030 DNA replication;ko00240 Pyrimidine metabolism;ko03430 Mismatch repair;ko03440 Homologous recombination	COG0847-DNA polymerase III, epsilon subunit and related 3'-5' exonucleases[L]
E5491_RS10565	233.487	288.12	-0.30333	0.00104836	0.00822543	-	perR	peroxide-responsive transcriptional repressor PerR	GO:0003700;GO:0005737;GO:0046872;GO:0006351;GO:0003677	-	COG0735-Fe2+/Zn2+ uptake regulation proteins[P]
E5491_RS00080	281.223	166.167	0.759085	0.0432849	0.137801	-	rplI	50S ribosomal protein L9	GO:0003735;GO:0019843;GO:0005840;GO:0006412	K02939-ko03010 Ribosome	COG0359-Ribosomal protein L9[J]
E5491_RS10560	0.05	0.0466667	0.0995357	0.918099	0.953266	-	E5491_RS10560	16S ribosomal RNA	-	-	-
E5491_RS00085	581.07	448.437	0.373808	0.700705	0.822349	-	dnaB	replicative DNA helicase	GO:0005829;GO:1990077;GO:0003677;GO:0003678;GO:0006268;GO:0006269;GO:0005524	K02314-ko04112 Cell cycle - Caulobacter;ko03030 DNA replication	COG0305-Replicative DNA helicase[L]
E5491_RS03990	61.5267	49.6767	0.308643	0.855763	0.918958	-	uvrB	excinuclease ABC subunit UvrB	GO:0005737;GO:0009381;GO:0006289;GO:0009432;GO:0003677;GO:0004386;GO:0005524	K03702-ko03420 Nucleotide excision repair	COG0556-Helicase subunit of the DNA excision repair complex[L]
E5491_RS03620	59.1667	56.5133	0.0661933	0.241269	0.437417	-	E5491_RS03620	deoxyribodipyrimidine photo-lyase	GO:0003904;GO:0006281;GO:0016829;GO:0018298;GO:0003677	-	COG0415-Deoxyribodipyrimidine photolyase[L]
E5491_RS03995	176.993	157.517	0.168191	0.664589	0.802218	-	uvrA	excinuclease ABC subunit UvrA	GO:0005737;GO:0016887;GO:0009380;GO:0009381;GO:0006289;GO:0008270;GO:0009432;GO:0003677;GO:0005524	K03701-ko03420 Nucleotide excision repair	COG0178-Excinuclease ATPase subunit[L]
E5491_RS03625	79.5533	69.3433	0.198165	0.717448	0.835483	-	E5491_RS03625	hypothetical protein	GO:0016021	-	-
E5491_RS05720	3.22	6.15333	-0.934307	0.00201303	0.0139394	-	E5491_RS05720	TDT family transporter	GO:0016021;GO:0055085	K11041-ko05150 Staphylococcus aureus infection	COG1275-Tellurite resistance protein and related permeases[P]
E5491_RS00530	10.53	1.93333	2.44534	4.25389e-07	8.60642e-06	up	E5491_RS00530	MFS transporter	GO:0016021	-	-
E5491_RS05725	1.84	4.35333	-1.24241	0.0854844	0.220584	-	E5491_RS05725	hypothetical protein	-	-	-
E5491_RS00535	119.053	80.1733	0.570414	0.367252	0.560988	-	E5491_RS00535	(S)-acetoin forming diacetyl reductase	GO:0000721;GO:0052587;GO:0052588;GO:0045150	K03366-ko00650 Butanoate metabolism	COG1028-Dehydrogenases with different specificities (related to short-chain alcohol dehydrogenases)[IQR]
E5491_RS01840	10.32	4.63333	1.15532	0.00725733	0.0373846	up	E5491_RS01840	primase C-terminal domain-containing protein	-	-	-
E5491_RS01845	12.5167	8.14667	0.619569	0.117362	0.275942	-	E5491_RS01845	DUF927 domain-containing protein	-	-	COG5519-Superfamily II helicase and inactivated derivatives[L]
E5491_RS06260	6.32	0.946667	2.739	2.57539e-05	0.000363156	up	E5491_RS06260	DUF4355 domain-containing protein	-	-	-
E5491_RS00710	109.193	24.3833	2.16292	8.74114e-18	6.10132e-16	up	E5491_RS00710	type 8 capsular polysaccharide synthesis protein Cap8L	GO:0009243;GO:0016757	-	COG0438-Glycosyltransferase[M]
E5491_RS06265	4.82	1.77667	1.43986	0.00269724	0.017312	up	E5491_RS06265	phage major capsid protein	GO:0019028	-	-
E5491_RS10870	25.5333	24.56	0.0560713	0.260971	0.459057	-	E5491_RS10870	nicotinate phosphoribosyltransferase	GO:0019358;GO:0009435;GO:0016874;GO:0004514;GO:0004516	K00763-ko00760 Nicotinate and nicotinamide metabolism	COG1488-Nicotinic acid phosphoribosyltransferase[H]
E5491_RS00715	26.69	5.61667	2.24851	5.06207e-05	0.000645356	up	E5491_RS00715	type 8 capsular polysaccharide synthesis protein Cap8M	GO:0016021;GO:0005976;GO:0000271;GO:0016780;GO:0005886	-	COG2148-Sugar transferases involved in lipopolysaccharide synthesis[M]
E5491_RS08525	630.073	650.3	-0.0455857	0.148141	0.323384	-	E5491_RS08525	hypothetical protein	-	-	-
E5491_RS08520	73.1267	44.9033	0.703575	0.172699	0.358496	-	E5491_RS08520	PhoH family protein	GO:0005737;GO:0003723;GO:0005524	-	COG1702-Phosphate starvation-inducible protein PhoH, predicted ATPase[T]
E5491_RS12945	109.94	56.6933	0.955465	0.0265998	0.0962004	-	E5491_RS12945	YafY family transcriptional regulator	GO:0003700;GO:0005622	-	COG2378-Predicted transcriptional regulator[K]
E5491_RS02970	54.3367	64.3133	-0.243192	0.0798171	0.209666	-	E5491_RS02970	glycosyltransferase	GO:0005737;GO:0019350;GO:0016740;GO:0047265;GO:0071555	-	COG0438-Glycosyltransferase[M]
E5491_RS11560	101.813	112.743	-0.147116	0.186461	0.376428	-	rrf	5S ribosomal RNA	-	-	-
E5491_RS02975	263.533	285.447	-0.115236	0.0525286	0.156856	-	E5491_RS02975	GTP cyclohydrolase I FolE2	GO:0003934;GO:0035998	K09007-ko00790 Folate biosynthesis	COG1469-Uncharacterized conserved protein[S]
E5491_RS12940	17.4133	13.2433	0.394926	0.64526	0.790796	-	E5491_RS12940	inositol monophosphatase	GO:0005737;GO:0008934;GO:0052832;GO:0000287;GO:0052833;GO:0007165;GO:0046855;GO:0046854;GO:0006020	-	COG0483-Archaeal fructose-1,6-bisphosphatase and related enzymes of inositol monophosphatase family[G]
E5491_RS13635	89.65	87.6567	0.0324398	0.415733	0.608985	-	E5491_RS13635	C39 family peptidase	-	-	COG4990-Uncharacterized protein conserved in bacteria[S]
E5491_RS11565	0.01	0.00666667	0.584963	0.985748	1	-	E5491_RS11565	23S ribosomal RNA	-	-	-
E5491_RS03190	0.0001	0.0001	0	1	1	-	E5491_RS03190	hypothetical protein	-	-	-
E5491_RS07195	3.56333	4.26333	-0.258754	0.268941	0.465627	-	E5491_RS07195	hypothetical protein	GO:0016021	-	-
E5491_RS07190	0.446667	1.29667	-1.53754	0.232147	0.430095	-	E5491_RS07190	hypothetical protein	GO:0016021	-	-
E5491_RS03195	59.7067	35.62	0.745205	0.089297	0.226652	-	E5491_RS03195	DUF1934 domain-containing protein	-	-	COG4506-Uncharacterized protein conserved in bacteria[S]
E5491_RS00100	8.47333	11.5133	-0.442304	0.374947	0.565475	-	E5491_RS00100	tRNA-Glu	-	-	-
E5491_RS03755	78.0633	57.1267	0.450481	0.369002	0.562672	-	E5491_RS03755	biotin-dependent carboxyltransferase family protein	GO:0030435	-	COG1984-Allophanate hydrolase subunit 2[E]
E5491_RS03750	36.1433	53.5533	-0.567247	0.0453294	0.142844	-	E5491_RS03750	allophanate hydrolase subunit 1	GO:0004860;GO:0030435;GO:0016829;GO:0005524	-	COG2049-Allophanate hydrolase subunit 1[E]
E5491_RS09500	64.5567	94.6367	-0.551833	1.16993e-05	0.000179474	-	E5491_RS09500	MFS transporter	GO:0016021;GO:0055085;GO:0005886	-	-
E5491_RS05435	39.1833	36.9967	0.0828448	0.398386	0.589764	-	rsmD	16S rRNA (guanine(966)-N(2))-methyltransferase RsmD	GO:0008168;GO:0031167	-	COG0742-N6-adenine-specific methylase[L]
E5491_RS00405	64.33	44.0233	0.547223	0.138485	0.308825	-	E5491_RS00405	helix-turn-helix domain-containing protein	GO:0003700;GO:0043565;GO:0005975;GO:0006351	-	COG3664-Beta-xylosidase[G]
E5491_RS14380	112.503	35.3933	1.66842	5.52445e-06	9.02004e-05	up	E5491_RS14380	PTS transporter subunit IIC	GO:0009401;GO:0016021;GO:0008982	-	COG3641-Predicted membrane protein, putative toxin regulator[R]
E5491_RS05430	6.59	26.41	-2.00273	0.000383269	0.00378122	down	E5491_RS05430	hypothetical protein	-	-	-
E5491_RS00400	10.8633	7.99667	0.441996	0.679649	0.811103	-	E5491_RS00400	tandem-type lipoprotein	GO:0005886	-	-
E5491_RS02480	223.583	220.62	0.0192491	0.294418	0.489295	-	metG	methionine--tRNA ligase	GO:0005737;GO:0004825;GO:0000049;GO:0006431;GO:0005524	K01874-ko00970 Aminoacyl-tRNA biosynthesis;ko00450 Selenocompound metabolism	COG0143-Methionyl-tRNA synthetase[J]
E5491_RS11890	368.323	412.873	-0.164726	0.00707971	0.0368092	-	prmC	peptide chain release factor N(5)-glutamine methyltransferase	GO:0018364;GO:0036009;GO:0003676	-	COG2890-Methylase of polypeptide chain release factors[J]
E5491_RS02485	473.487	428.787	0.143064	0.610072	0.763821	-	E5491_RS02485	TatD family hydrolase	GO:0004536;GO:0016888;GO:0046872;GO:0006308	-	COG0084-Mg-dependent DNase[L]
E5491_RS11895	330.58	269.103	0.296839	0.978999	0.988959	-	prfA	peptide chain release factor 1	GO:0005737;GO:0016149	-	COG0216-Protein chain release factor A[J]
E5491_RS01665	0.296667	0.08	1.89077	0.307474	0.503977	-	E5491_RS01665	EfeM/EfeO family lipoprotein	GO:0005886	-	COG2822-Predicted periplasmic lipoprotein involved in iron transport[P]
E5491_RS05465	0.7	0.876667	-0.324673	0.286668	0.481864	-	isdB	heme uptake protein IsdB	GO:0015232;GO:0005618;GO:0016021;GO:0016020;GO:0005576;GO:0009405;GO:0046872	-	-
E5491_RS01660	30.1867	6.25333	2.27121	4.04432e-12	1.73719e-10	up	E5491_RS01660	GNAT family N-acetyltransferase	GO:0005737;GO:0017198;GO:0008080	-	COG1670-Acetyltransferases, including N-acetylases of ribosomal proteins[J]
E5491_RS09150	1473.65	1391.37	0.082888	0.553005	0.716136	-	pyk	pyruvate kinase	GO:0004743;GO:0000287;GO:0016301;GO:0030955;GO:0005524	K00873-ko00230 Purine metabolism;ko05203 Viral carcinogenesis;ko00620 Pyruvate metabolism;ko04922 Glucagon signaling pathway;ko00010 Glycolysis / Gluconeogenesis;ko04930 Type II diabetes mellitus;ko01230 Biosynthesis of amino acids;ko05230 Central carbon metabolism in cancer;ko01200 Carbon metabolism	COG0469-Pyruvate kinase[G]
E5491_RS03170	32.13	16.37	0.972867	0.218118	0.41484	-	E5491_RS03170	GNAT family N-acetyltransferase	GO:0008080	-	COG0456-Acetyltransferases[R]
E5491_RS13940	8.26667	3.62667	1.18866	0.0509361	0.15458	-	E5491_RS13940	tandem-type lipoprotein	GO:0005886	-	-
E5491_RS13295	24.38	32.82	-0.428877	0.097821	0.242124	-	E5491_RS13295	magnesium transporter CorA family protein	GO:0015087;GO:0016021;GO:0016020;GO:0015693;GO:0005886;GO:0046873;GO:0098655;GO:0015095	-	COG0598-Mg2+ and Co2+ transporters[P]
E5491_RS13945	12.74	13.75	-0.110066	0.0763574	0.204336	-	E5491_RS13945	DUF3427 domain-containing protein	GO:0032042;GO:0033676;GO:0004004;GO:0036464;GO:0003677;GO:0005759;GO:0007059;GO:0010501;GO:0006413;GO:0010468;GO:0005524	-	COG3886-Predicted HKD family nuclease[L]
E5491_RS02805	157.813	123.257	0.356553	0.83362	0.904734	-	rpmG	50S ribosomal protein L33	GO:0003735;GO:0005840;GO:0006412	-	COG0267-Ribosomal protein L33[J]
E5491_RS02375	30.17	26.6667	0.178077	0.689904	0.816885	-	treR	trehalose operon repressor	GO:0003700;GO:0006351;GO:0003677	-	COG2188-Transcriptional regulators[K]
E5491_RS11415	27.9533	70.8433	-1.34161	2.13379e-07	4.80447e-06	down	E5491_RS11415	accessory gene regulator ArgB-like protein	GO:0009372;GO:0008233;GO:0009405;GO:0016021;GO:0005886	K07813-ko02024 Quorum sensing;ko02020 Two-component system	COG4512-Membrane protein putatively involved in post-translational modification of the autoinducing quorum-sensing peptide[OTK]
E5491_RS02800	3.99	11.8833	-1.57448	0.000801962	0.00662449	down	E5491_RS02800	RNA polymerase sigma factor	GO:0003700;GO:0016987;GO:0006352;GO:0003677	-	-
E5491_RS11410	69.9	134.897	-0.94849	0.0178685	0.0725129	-	E5491_RS11410	delta-lysin family phenol-soluble modulin	GO:0016021;GO:0005576;GO:0019836;GO:0020002	K11039-ko02024 Quorum sensing	-
E5491_RS02370	35.9833	40.1033	-0.156393	0.0385112	0.125758	-	treC	alpha,alpha-phosphotrehalase	GO:0005737;GO:0008788;GO:0005993	K01226-ko00500 Starch and sucrose metabolism	COG0366-Glycosidases[G]
E5491_RS03285	95.3067	54.1633	0.815261	0.0184728	0.0741937	-	E5491_RS03285	Na+/H+ antiporter Mnh2 subunit D	GO:0015297;GO:0008137;GO:0006811;GO:0042773;GO:0005886;GO:0016021	-	COG0651-Formate hydrogenlyase subunit 3/Multisubunit Na+/H+ antiporter, MnhD subunit[CP]
E5491_RS10945	77.16	55.27	0.481357	0.591974	0.749226	-	E5491_RS10945	DUF4097 family beta strand repeat protein	GO:0016021	-	-
E5491_RS09155	873.16	544.177	0.682171	0.0221615	0.0838524	-	pfkA	6-phosphofructokinase	GO:0003872;GO:0005737;GO:0046872;GO:0006002;GO:0005524	K00850-ko00010 Glycolysis / Gluconeogenesis;ko03018 RNA degradation;ko00030 Pentose phosphate pathway;ko01230 Biosynthesis of amino acids;ko05230 Central carbon metabolism in cancer;ko01200 Carbon metabolism;ko00052 Galactose metabolism;ko00680 Methane metabolism;ko04152 AMPK signaling pathway;ko00051 Fructose and mannose metabolism	COG0205-6-phosphofructokinase[G]
E5491_RS03280	40.35	30.8067	0.389326	0.725813	0.838887	-	E5491_RS03280	Na+/H+ antiporter Mnh2 subunit C	GO:0015297;GO:0006811;GO:0042773;GO:0016651;GO:0005886;GO:0016021	-	COG1006-Multisubunit Na+/H+ antiporter, MnhC subunit[P]
E5491_RS12305	8.21	6.47667	0.342131	0.731299	0.841974	-	lacG	6-phospho-beta-galactosidase	GO:0033920;GO:0019512	K01220-ko00052 Galactose metabolism	COG2723-Beta-glucosidase/6-phospho-beta-glucosidase/beta-galactosidase[G]
E5491_RS10940	39.3367	26.7667	0.555437	0.196774	0.388814	-	E5491_RS10940	linear amide C-N hydrolase	GO:0016811	-	COG4927-Predicted choloylglycine hydrolase[R]
E5491_RS02575	173.023	105.59	0.712493	0.0238302	0.0878915	-	E5491_RS02575	septum formation initiator family protein	GO:0016021;GO:0007049	-	-
E5491_RS14540	24.1033	21.0767	0.193586	0.847755	0.913168	-	budA	acetolactate decarboxylase	GO:0047605;GO:0045151	K01575-ko00650 Butanoate metabolism;ko00660 C5-Branched dibasic acid metabolism	COG3527-Alpha-acetolactate decarboxylase[Q]
E5491_RS04250	18.5367	15.5933	0.249452	0.960714	0.979662	-	E5491_RS04250	type I 3-dehydroquinate dehydratase	GO:0009423;GO:0003855;GO:0009073	K03785-ko01230 Biosynthesis of amino acids;ko00400 Phenylalanine, tyrosine and tryptophan biosynthesis	COG0710-3-dehydroquinate dehydratase[E]
E5491_RS09465	40.9367	17.7933	1.20206	0.0274454	0.0981145	-	E5491_RS09465	YtxH domain-containing protein	-	-	-
E5491_RS02570	61.7233	19.25	1.68096	0.000490836	0.00462302	up	E5491_RS02570	RNA-binding S4 domain-containing protein	GO:0003723	-	COG1188-Ribosome-associated heat shock protein implicated in the recycling of the 50S subunit (S4 paralog)[J]
E5491_RS11960	116.407	213.477	-0.874905	0.00253683	0.0165487	-	coaW	type II pantothenate kinase	GO:0005737;GO:0004594;GO:0005524;GO:0015937	K09680-ko00770 Pantothenate and CoA biosynthesis	COG5146-Pantothenate kinase, acetyl-CoA regulated[H]
E5491_RS04255	50.6867	40.72	0.315869	0.83783	0.907731	-	E5491_RS04255	nitroreductase	GO:0016491	-	-
E5491_RS10785	0.653333	0.156667	2.06012	0.663057	0.801409	-	E5491_RS10785	hypothetical protein	GO:0016021	-	-
E5491_RS10780	71.0233	51.57	0.461761	0.375975	0.565888	-	E5491_RS10780	diacylglycerol kinase	GO:0003951;GO:0046872;GO:0004143;GO:0005524;GO:0008654	K07029-ko00561 Glycerolipid metabolism;ko00564 Glycerophospholipid metabolism	COG1597-Sphingosine kinase and enzymes related to eukaryotic diacylglycerol kinase[IR]
E5491_RS09010	555.14	405.81	0.452047	0.48762	0.668277	-	E5491_RS09010	glutamyl-tRNA reductase	GO:0006782;GO:0050661;GO:0008883	K02492-ko00860 Porphyrin and chlorophyll metabolism	COG0373-Glutamyl-tRNA reductase[H]
E5491_RS09460	357.347	288.087	0.310821	0.841458	0.90884	-	sapep	Mn(2+)-dependent dipeptidase Sapep	GO:0016805;GO:0008270;GO:0008237	K01439-ko00300 Lysine biosynthesis;ko01230 Biosynthesis of amino acids	COG0624-Acetylornithine deacetylase/Succinyl-diaminopimelate desuccinylase and related deacylases[E]
E5491_RS02395	181.76	125.59	0.533313	0.310561	0.506834	-	dnaX	DNA polymerase III subunit gamma/tau	GO:0003887;GO:0009360;GO:0006261;GO:0003677;GO:0006260;GO:0005524	K02343-ko00230 Purine metabolism;ko03030 DNA replication;ko00240 Pyrimidine metabolism;ko03430 Mismatch repair;ko03440 Homologous recombination	COG2812-DNA polymerase III, gamma/tau subunits[L]
E5491_RS01590	13.22	11.7833	0.165974	0.666177	0.802349	-	E5491_RS01590	PTS ascorbate transporter subunit IIC	GO:0009401;GO:0016021;GO:0005886	K03475-ko00053 Ascorbate and aldarate metabolism;ko02060 Phosphotransferase system (PTS)	COG3037-Uncharacterized protein conserved in bacteria[S]
E5491_RS02390	30.5567	36.3533	-0.2506	0.0578947	0.167853	-	E5491_RS02390	N-acetyltransferase	GO:0031248;GO:0005829;GO:0006474;GO:0004596;GO:0008080	-	COG3153-Predicted acetyltransferase[R]
E5491_RS01595	4.79667	3.1	0.629764	0.516694	0.688079	-	E5491_RS01595	PTS sugar transporter subunit IIB	GO:0009401;GO:0008982	K02822-ko00053 Ascorbate and aldarate metabolism;ko02060 Phosphotransferase system (PTS)	COG3414-Phosphotransferase system, galactitol-specific IIB component[G]
E5491_RS07505	41.7633	54.8933	-0.394394	0.00882716	0.0430864	-	E5491_RS07505	PepSY domain-containing protein	GO:0016021	-	COG3182-Uncharacterized iron-regulated membrane protein[S]
E5491_RS13345	10.3867	17.4433	-0.747943	0.00250489	0.016417	-	E5491_RS13345	NarK/NasA family nitrate transporter	GO:0016021;GO:0042128;GO:0055085;GO:0005886	K10850-ko02020 Two-component system	COG2223-Nitrate/nitrite transporter[P]
E5491_RS09015	122.807	120.253	0.030312	0.370955	0.563313	-	E5491_RS09015	YihA family ribosome biogenesis GTP-binding protein	GO:0000287;GO:0003924;GO:0051301;GO:0007049;GO:0005525	-	COG0218-Predicted GTPase[R]
E5491_RS07500	79.44	84.62	-0.0911331	0.0974484	0.24163	-	E5491_RS07500	dynamin family protein	GO:0003924;GO:0005524;GO:0000917	-	-
E5491_RS14860	1.71333	3.21667	-0.908761	0.0113366	0.0524461	-	secY2	accessory Sec system protein translocase subunit SecY2	GO:0065002;GO:0006605;GO:0005886;GO:0016021;GO:0005622	K03076-ko03060 Protein export;ko02024 Quorum sensing;ko03070 Bacterial secretion system	COG0201-Preprotein translocase subunit SecY[U]
E5491_RS12045	81.68	78.61	0.05527	0.363663	0.557577	-	czrB	CDF family zinc efflux transporter CzrB	GO:0016020;GO:0006813;GO:0016021;GO:0008324;GO:0005385;GO:0006824;GO:0005886;GO:0010043;GO:0061088	-	COG1230-Co/Zn/Cd efflux system component[P]
E5491_RS13350	13.46	9.29	0.534928	0.492637	0.671603	-	E5491_RS13350	DUF2268 domain-containing protein	-	-	COG5504-Predicted Zn-dependent protease[O]
E5491_RS12040	217.693	141.857	0.617863	0.0920725	0.23201	-	czrA	Zn(II)-responsive metalloregulatory transcriptional repressor CzrA	GO:0003700;GO:0005737;GO:0046872;GO:0006351;GO:0003677	-	COG0640-Predicted transcriptional regulators[K]
E5491_RS07750	1.25667	1.43667	-0.193123	0.623757	0.773669	-	E5491_RS07750	DUF1672 domain-containing protein	-	-	-
E5491_RS06000	7024.58	8568.18	-0.286576	0.219832	0.416116	-	E5491_RS06000	50S ribosomal protein L28	GO:0003735;GO:0005840;GO:0006412	K02902-ko03010 Ribosome	COG0227-Ribosomal protein L28[J]
E5491_RS06005	2235.28	1905.19	0.230525	0.824802	0.899483	-	E5491_RS06005	Asp23/Gls24 family envelope stress response protein	-	-	COG1302-Uncharacterized protein conserved in bacteria[S]
E5491_RS14820	55.5967	47.5267	0.226261	0.930072	0.960696	-	E5491_RS14820	cysteine hydrolase	GO:0003824;GO:0019740;GO:0016811;GO:0008152;GO:0006212	-	COG1535-Isochorismate hydrolase[Q]
E5491_RS13545	6.3	7.09	-0.170434	0.12442	0.286855	-	hlgB	bi-component gamma-hemolysin HlgAB/HlgCB subunit B	GO:0051715;GO:0005576;GO:0009405;GO:0044179	K11038-ko05150 Staphylococcus aureus infection	-
E5491_RS13540	3.54667	3.31667	0.0967297	0.579665	0.739176	-	hlgC	bi-component gamma-hemolysin HlgCB subunit C	GO:0051715;GO:0005576;GO:0009405;GO:0044179	K11038-ko05150 Staphylococcus aureus infection	-
E5491_RS02710	16.3767	13.7667	0.250462	0.962063	0.979682	-	rrf	5S ribosomal RNA	-	-	-
E5491_RS02715	3.37667	3.02	0.161051	0.755072	0.854849	-	E5491_RS02715	PLP-dependent aminotransferase family protein	GO:0008483;GO:0003700;GO:0003824;GO:0030170;GO:0003677;GO:0006351	-	COG1167-Transcriptional regulators containing a DNA-binding HTH domain and an aminotransferase domain (MocR family) and their eukaryotic orthologs[KE]
E5491_RS03370	204.877	151.657	0.433947	0.41752	0.610323	-	E5491_RS03370	ABC transporter ATP-binding protein	GO:0042626;GO:0016021;GO:0046677;GO:0034040;GO:0005886;GO:0005524	K18104-ko01501 beta-Lactam resistance;ko02010 ABC transporters	COG1132-ABC-type multidrug transport system, ATPase and permease components[V]
E5491_RS07755	4.37333	3.01667	0.535778	0.825385	0.899483	-	E5491_RS07755	hypothetical protein	-	-	-
E5491_RS03375	110.02	160.99	-0.549205	0.000593826	0.00524672	-	E5491_RS03375	nucleoside permease	GO:0005337;GO:0016021;GO:0015213;GO:0015861;GO:0005887;GO:0015506;GO:0015212	-	COG1972-Nucleoside permease[F]
E5491_RS09260	205.533	176.54	0.219377	0.720172	0.836165	-	ezrA	septation ring formation regulator EzrA	GO:0005940;GO:0016021;GO:0000921;GO:0007049;GO:0005886;GO:0051301	-	COG4477-Negative regulator of septation ring formation[D]
E5491_RS09915	0.816667	0.0001	12.9955	0.288004	0.482079	-	E5491_RS09915	XkdX family protein	-	-	-
E5491_RS09265	205.767	212.107	-0.0437807	0.45755	0.642595	-	E5491_RS09265	GAF domain-containing protein	-	K08968-ko00270 Cysteine and methionine metabolism	COG1956-GAF domain-containing protein[T]
E5491_RS09910	0.0001	0.0001	0	1	1	-	E5491_RS09910	DUF2951 domain-containing protein	-	-	-
E5491_RS14990	0.0001	0.0001	0	1	1	-	E5491_RS14990	ATP phosphoribosyltransferase	-	-	-
E5491_RS05290	2699.05	3493.32	-0.372149	0.0102583	0.0484622	-	lpdA	dihydrolipoyl dehydrogenase	GO:0005737;GO:0050660;GO:0016020;GO:0005623;GO:0004148;GO:0045454;GO:0006096	K00382-ko00260 Glycine, serine and threonine metabolism;ko00280 Valine, leucine and isoleucine degradation;ko00020 Citrate cycle (TCA cycle);ko00010 Glycolysis / Gluconeogenesis;ko00640 Propanoate metabolism;ko01200 Carbon metabolism;ko00630 Glyoxylate and dicarboxylate metabolism;ko00620 Pyruvate metabolism	COG1249-Pyruvate/2-oxoglutarate dehydrogenase complex, dihydrolipoamide dehydrogenase (E3) component, and related enzymes[C]
E5491_RS05925	123.203	118.71	0.0535998	0.280114	0.475428	-	gmk	guanylate kinase	GO:0005737;GO:0004385;GO:0005524	K00942-ko00230 Purine metabolism	COG0194-Guanylate kinase[F]
E5491_RS02020	111.503	72.83	0.614482	0.111705	0.267527	-	E5491_RS02020	hypothetical protein	-	-	-
E5491_RS05295	33.87	31.4533	0.106795	0.550367	0.714709	-	E5491_RS05295	UPF0223 family protein	-	-	COG4476-Uncharacterized protein conserved in bacteria[S]
E5491_RS02025	115.947	126.037	-0.120382	0.148649	0.32354	-	E5491_RS02025	general stress protein	-	-	-
E5491_RS05920	119.313	112.297	0.0874402	0.278524	0.475428	-	E5491_RS05920	fibronectin-binding domain-containing protein	-	-	COG1293-Predicted RNA-binding protein homologous to eukaryotic snRNP[K]
E5491_RS13195	31.7867	22.1	0.524375	0.440943	0.628439	-	E5491_RS13195	YdcF family protein	GO:0016021	-	COG1434-Uncharacterized conserved protein[S]
E5491_RS01285	56.4467	49.9367	0.176789	0.813643	0.893663	-	E5491_RS01285	LacI family DNA-binding transcriptional regulator	GO:0003700;GO:0006164;GO:0045892;GO:0006351;GO:0003677	-	COG1609-Transcriptional regulators[K]
E5491_RS01280	47.44	41.5533	0.19114	0.816039	0.895238	-	rbsU	ribose transporter RbsU	GO:0016021;GO:0015144;GO:0005886	-	COG4975-Putative glucose uptake permease[G]
E5491_RS01445	70.6	88.38	-0.324052	0.0449694	0.14203	-	E5491_RS01445	DUF4064 domain-containing protein	GO:0016021	-	-
E5491_RS07610	18.8833	31.0567	-0.71779	0.027488	0.0981414	-	E5491_RS07610	DUF1405 domain-containing protein	GO:0016021;GO:0005886	-	COG4347-Predicted membrane protein[S]
E5491_RS01440	2.26	1.61667	0.483301	0.80548	0.888893	-	E5491_RS01440	DUF4467 domain-containing protein	-	-	-
E5491_RS07615	121.027	107.473	0.171346	0.61952	0.770811	-	E5491_RS07615	YpiB family protein	-	-	COG5582-Uncharacterized conserved protein[S]
E5491_RS06715	76.5033	98.4467	-0.36382	0.00254433	0.0165589	-	E5491_RS06715	aquaporin family protein	GO:0009992;GO:0034220;GO:0005215;GO:0016021;GO:0015250;GO:0006071;GO:0015254;GO:0005887	-	COG0580-Glycerol uptake facilitator and related permeases (Major Intrinsic Protein Family)[G]
E5491_RS06710	41.6467	19.97	1.06037	0.0685222	0.189796	-	E5491_RS06710	glycerol-3-phosphate responsive antiterminator	GO:0031564;GO:0009607;GO:0045893;GO:0005623;GO:0006355;GO:0006071;GO:0006351;GO:0001072;GO:0071333;GO:0046677;GO:0060567;GO:0003723	-	COG1954-Glycerol-3-phosphate responsive antiterminator (mRNA-binding)[K]
E5491_RS13190	72.2333	101.537	-0.491264	0.000546349	0.00498499	-	E5491_RS13190	MarR family transcriptional regulator	GO:0003700;GO:0006351;GO:0003677	-	-
E5491_RS14815	391.95	221.053	0.826275	0.0166225	0.0689693	-	E5491_RS14815	amidase domain-containing protein	GO:0005576;GO:0004040	-	COG1705-Muramidase (flagellum-specific)[NU]
E5491_RS02625	4.07	13.4733	-1.72701	0.0192169	0.075782	-	E5491_RS02625	hypothetical protein	-	-	-
E5491_RS02155	51.2133	5.37333	3.25263	8.04677e-14	4.08483e-12	up	spn	myeloperoxidase inhibitor SPIN	-	-	-
E5491_RS02620	61.73	35.3367	0.804806	0.0373646	0.1223	-	folK	2-amino-4-hydroxy-6- hydroxymethyldihydropteridine diphosphokinase	GO:0009396;GO:0016301;GO:0003848;GO:0046654;GO:0005524;GO:0046656	K00950-ko00790 Folate biosynthesis	COG0801-7,8-dihydro-6-hydroxymethylpterin-pyrophosphokinase[H]
E5491_RS02150	48.3133	67.3733	-0.479756	0.00179478	0.0126922	-	E5491_RS02150	FKLRK protein	-	-	-
E5491_RS14340	20.1267	17.8867	0.170224	0.634112	0.782688	-	E5491_RS14340	phytoene/squalene synthase family protein	GO:0016117;GO:0016765;GO:0009058	K10208-ko00906 Carotenoid biosynthesis	COG1562-Phytoene/squalene synthetase[I]
E5491_RS10160	9.62667	3.97333	1.27669	0.0936374	0.234633	-	E5491_RS10160	DUF1270 family protein	-	-	-
E5491_RS10165	6.35667	1.12333	2.50048	0.00409469	0.0239672	up	E5491_RS10165	hypothetical protein	-	-	-
E5491_RS14810	250.46	155.223	0.690235	0.0228461	0.0854844	-	E5491_RS14810	YhgE/Pip domain-containing protein	GO:0016021;GO:0005886	-	COG1511-Predicted membrane protein[S]
E5491_RS06470	273.927	249.643	0.133921	0.672255	0.805326	-	hslV	ATP-dependent protease subunit HslV	GO:0009376;GO:0051603;GO:0046872;GO:0005839;GO:0004298	-	COG5405-ATP-dependent protease HslVU (ClpYQ), peptidase subunit[O]
E5491_RS08850	112.3	79.6767	0.495129	0.491143	0.671205	-	E5491_RS08850	adenine phosphoribosyltransferase	GO:0005737;GO:0006168;GO:0003999;GO:0044209	K00759-ko00230 Purine metabolism	COG0503-Adenine/guanine phosphoribosyltransferases and related PRPP-binding proteins[F]
E5491_RS09600	165.653	98.3667	0.751926	0.039781	0.1287	-	E5491_RS09600	transaldolase	GO:0005737;GO:0004801;GO:0005975;GO:0006098	K00616-ko00030 Pentose phosphate pathway;ko01230 Biosynthesis of amino acids;ko01200 Carbon metabolism	COG0176-Transaldolase[G]
E5491_RS06475	1705.41	693.833	1.29746	0.000399043	0.0039017	up	hslU	ATP-dependent protease ATPase subunit HslU	GO:0043335;GO:0016887;GO:0070011;GO:0009376;GO:0005524	-	COG1220-ATP-dependent protease HslVU (ClpYQ), ATPase subunit[O]
E5491_RS09605	3.16667	5.22667	-0.722926	0.0831197	0.216483	-	E5491_RS09605	hypothetical protein	GO:0016021	-	-
E5491_RS13150	106.62	79.34	0.426358	0.580628	0.739896	-	E5491_RS13150	hypothetical protein	GO:0016021	-	-
E5491_RS13155	186.523	211.437	-0.180869	0.0538768	0.159686	-	E5491_RS13155	DHA2 family efflux MFS transporter permease subunit	GO:0016021;GO:0055085;GO:0005886	-	-
E5491_RS06900	422.173	35.3533	3.57792	6.9461e-28	1.14079e-25	up	E5491_RS06900	homoserine kinase	GO:0005737;GO:0005524;GO:0004413;GO:0009088	K00872-ko00260 Glycine, serine and threonine metabolism;ko01230 Biosynthesis of amino acids	COG0083-Homoserine kinase[E]
E5491_RS09590	0.143333	0.92	-2.68226	0.0320946	0.109545	-	E5491_RS09590	hypothetical protein	GO:0016021	-	-
E5491_RS06675	42.32	26.4933	0.67571	0.0906607	0.229072	-	E5491_RS06675	2-oxoacid:ferredoxin oxidoreductase subunit beta	GO:0030976;GO:0005618;GO:0005829;GO:0000287;GO:0047553;GO:0003824;GO:0006099	K00175-ko00020 Citrate cycle (TCA cycle);ko00010 Glycolysis / Gluconeogenesis;ko01200 Carbon metabolism;ko00720 Carbon fixation pathways in prokaryotes;ko00650 Butanoate metabolism;ko00620 Pyruvate metabolism	COG1013-Pyruvate:ferredoxin oxidoreductase and related 2-oxoacid:ferredoxin oxidoreductases, beta subunit[C]
E5491_RS06905	275.63	217.13	0.344174	0.693716	0.820604	-	E5491_RS06905	Cof-type HAD-IIB family hydrolase	GO:0005737;GO:0046872;GO:0016791;GO:0044283	-	COG0561-Predicted hydrolases of the HAD superfamily[R]
E5491_RS06670	99.9133	49.4533	1.01461	0.00202201	0.0139394	up	E5491_RS06670	2-oxoacid:acceptor oxidoreductase subunit alpha	GO:0016903;GO:0047553	K00174-ko00020 Citrate cycle (TCA cycle);ko00010 Glycolysis / Gluconeogenesis;ko01200 Carbon metabolism;ko00720 Carbon fixation pathways in prokaryotes;ko00650 Butanoate metabolism;ko00620 Pyruvate metabolism	COG0674-Pyruvate:ferredoxin oxidoreductase and related 2-oxoacid:ferredoxin oxidoreductases, alpha subunit[C]
E5491_RS09595	1.04667	3.23	-1.62573	0.00573056	0.0310674	down	sdpA	CPBP family intramembrane metalloprotease SdpA	GO:0016021;GO:0005886	-	-
E5491_RS13795	10.16	8.93333	0.18563	0.761715	0.860318	-	E5491_RS13795	ABC transporter ATP-binding protein	GO:0015031;GO:0015833;GO:0016887;GO:0005524;GO:0005886	K10824-ko02010 ABC transporters	COG1124-ABC-type dipeptide/oligopeptide/nickel transport system, ATPase component[EP]
E5491_RS00880	17.4067	24.7367	-0.507011	0.0134935	0.0603747	-	E5491_RS00880	MurR/RpiR family transcriptional regulator	GO:0005975;GO:0004360;GO:0003700;GO:0030246;GO:0006047;GO:0006351;GO:0003677;GO:0006002	-	COG1737-Transcriptional regulators[K]
E5491_RS00885	4.99	5.54333	-0.151714	0.382207	0.573105	-	E5491_RS00885	hypothetical protein	GO:0016021	-	-
E5491_RS08855	102.163	117.953	-0.207339	0.00714297	0.0370003	-	recJ	single-stranded-DNA-specific exonuclease RecJ	GO:0006310;GO:0006281;GO:0008409;GO:0003676;GO:0003677	K07462-ko03410 Base excision repair;ko03430 Mismatch repair;ko03440 Homologous recombination	COG0608-Single-stranded DNA-specific exonuclease[L]
E5491_RS14780	27.0533	17.61	0.619411	0.0769766	0.205075	-	aur	zinc metalloproteinase aureolysin	GO:0046872;GO:0004222	K01401-ko05150 Staphylococcus aureus infection;ko01503 Cationic antimicrobial peptide (CAMP) resistance	COG3227-Zinc metalloprotease (elastase)[E]
E5491_RS14785	26.2433	22.8633	0.198915	0.700628	0.822349	-	isaB	immunodominant staphylococcal antigen IsaB	GO:0005576	-	-
E5491_RS08910	8890.72	7949.67	0.161405	0.602115	0.756994	-	rplU	50S ribosomal protein L21	GO:0003735;GO:0019843;GO:0005840;GO:0006412	K02888-ko03010 Ribosome	COG0261-Ribosomal protein L21[J]
E5491_RS11365	38.7567	20.63	0.909701	0.00189309	0.0132469	-	E5491_RS11365	ArgE/DapE family deacylase	GO:0016813;GO:0019877;GO:0009014;GO:0009089;GO:0046872;GO:0008237	K01439-ko00300 Lysine biosynthesis;ko01230 Biosynthesis of amino acids	COG0624-Acetylornithine deacetylase/Succinyl-diaminopimelate desuccinylase and related deacylases[E]
E5491_RS11360	12.67	6.90667	0.875355	0.0886086	0.225725	-	lukH	bi-component leukocidin LukGH subunit H	GO:0051715;GO:0005576;GO:0009405	K11038-ko05150 Staphylococcus aureus infection	-
E5491_RS01055	15.9033	12.15	0.388373	0.68812	0.816233	-	E5491_RS01055	complement inhibitor SCIN family protein	GO:0005576;GO:0009405	K14199-ko05150 Staphylococcus aureus infection	-
E5491_RS08905	5333.5	6606.31	-0.30876	0.0439382	0.139562	-	E5491_RS08905	ribosomal-processing cysteine protease Prp	-	-	COG2868-Predicted ribosomal protein[J]
E5491_RS01050	26.1767	29.5667	-0.17569	0.115596	0.27305	-	E5491_RS01050	glycerophosphoryl diester phosphodiesterase membrane domain-containing protein	GO:0005783;GO:0008889;GO:0016021;GO:0034479;GO:0005739;GO:0031966;GO:0046475;GO:0006629	K01126-ko00564 Glycerophospholipid metabolism	COG4781-Membrane domain of membrane-anchored glycerophosphoryl diester phosphodiesterase[C]
E5491_RS04520	597.167	457.38	0.38474	0.575011	0.734078	-	E5491_RS04520	Na+/H+ antiporter Mnh1 subunit D	GO:0008137;GO:0016021;GO:0006814;GO:0005886;GO:0015386;GO:0042773	-	COG0651-Formate hydrogenlyase subunit 3/Multisubunit Na+/H+ antiporter, MnhD subunit[CP]
E5491_RS08915	43.1467	100.27	-1.21657	8.5269e-07	1.61953e-05	down	mreD	rod shape-determining protein MreD	GO:0016021;GO:0008360	-	-
E5491_RS09735	0.0001	0.0001	0	1	1	-	E5491_RS09735	hypothetical protein	-	-	-
E5491_RS04525	187.03	190.667	-0.0277829	0.514287	0.687029	-	E5491_RS04525	Na+/H+ antiporter Mnh1 subunit C	GO:0015297;GO:0016021;GO:0008324;GO:0006814;GO:0016651;GO:0005886;GO:0042773	-	COG1006-Multisubunit Na+/H+ antiporter, MnhC subunit[P]
E5491_RS09730	43.8633	65.6367	-0.581487	0.0631788	0.178962	-	E5491_RS09730	type I restriction-modification system subunit M	GO:0009307;GO:0008170;GO:0009007;GO:0003677	-	COG0286-Type I restriction-modification system methyltransferase subunit[V]
E5491_RS14070	0.0001	0.0001	0	1	1	-	E5491_RS14070	hypothetical protein	-	-	-
E5491_RS06875	28.1167	35.81	-0.348937	0.0464076	0.145095	-	E5491_RS06875	hypothetical protein	-	-	-
E5491_RS09285	22.74	12.5933	0.852572	0.025772	0.0935699	-	E5491_RS09285	glycerophosphoryl diester phosphodiesterase	GO:0046872;GO:0006071;GO:0006629;GO:0008889	K01126-ko00564 Glycerophospholipid metabolism	COG0584-Glycerophosphoryl diester phosphodiesterase[C]
E5491_RS06870	61.5467	37.8867	0.699991	0.0595193	0.171317	-	E5491_RS06870	thermonuclease family protein	GO:0004518;GO:0004519;GO:0016021;GO:0005576;GO:0003676	-	COG1525-Micrococcal nuclease (thermonuclease) homologs[L]
E5491_RS14675	32.5233	19.9567	0.704604	0.120037	0.280454	-	E5491_RS14675	glutathione peroxidase	GO:0006979;GO:0004602	K00432-ko04918 Thyroid hormone synthesis;ko00590 Arachidonic acid metabolism;ko00480 Glutathione metabolism	COG0386-Glutathione peroxidase[O]
E5491_RS04340	817.9	687.25	0.251089	0.917889	0.953266	-	sufB	Fe-S cluster assembly protein SufB	GO:0016226	-	COG0719-ABC-type transport system involved in Fe-S cluster assembly, permease component[O]
E5491_RS12550	8028.62	5251.29	0.61248	0.295767	0.490952	-	E5491_RS12550	type Z 30S ribosomal protein S14	GO:0003735;GO:0019843;GO:0008270;GO:0005840;GO:0006412	K02954-ko03010 Ribosome	COG0199-Ribosomal protein S14[J]
E5491_RS14670	0.0001	0.0001	0	1	1	-	E5491_RS14670	hypothetical protein	GO:0016021	-	-
E5491_RS12555	2833.72	3268.07	-0.205745	0.0671396	0.187829	-	rplE	50S ribosomal protein L5	GO:0003735;GO:0019843;GO:0000049;GO:0005840;GO:0006412	K02931-ko03010 Ribosome	COG0094-Ribosomal protein L5[J]
E5491_RS07870	0.08	0.07	0.192645	0.986345	1	-	E5491_RS07870	hypothetical protein	-	-	-
E5491_RS07875	2.84333	2.50333	0.183733	0.900318	0.945667	-	E5491_RS07875	phage gp6-like head-tail connector protein	-	-	-
E5491_RS14095	13.44	24.9667	-0.89347	0.00126162	0.00952011	-	E5491_RS14095	fructose-1,6-bisphosphatase	GO:0042132;GO:0006094	K04041-ko00710 Carbon fixation in photosynthetic organisms;ko00010 Glycolysis / Gluconeogenesis;ko00030 Pentose phosphate pathway;ko01200 Carbon metabolism;ko00680 Methane metabolism;ko00051 Fructose and mannose metabolism	COG3855-Uncharacterized protein conserved in bacteria[G]
E5491_RS11090	10.67	0.7	3.93006	1.37512e-07	3.28149e-06	up	E5491_RS11090	hypothetical protein	GO:0016021	-	-
E5491_RS14090	5.68333	15.83	-1.47785	2.70949e-07	5.81915e-06	down	E5491_RS14090	ABC transporter permease	GO:0016021;GO:0006810	-	-
E5491_RS11095	0.31	0.08	1.9542	0.61837	0.770699	-	E5491_RS11095	hypothetical protein	-	-	-
E5491_RS05110	373.157	304.307	0.294256	0.965637	0.981025	-	E5491_RS05110	DUF5011 domain-containing protein	-	-	-
E5491_RS05115	75.6767	102.657	-0.439907	0.0181696	0.0732027	-	folD	bifunctional methylenetetrahydrofolate dehydrogenase/methenyltetrahydrofolate cyclohydrolase FolD	GO:0009396;GO:0004477;GO:0035999;GO:0004488;GO:0006164;GO:0000105;GO:0009086	K01491-ko00720 Carbon fixation pathways in prokaryotes;ko01200 Carbon metabolism;ko00670 One carbon pool by folate	COG0190-5,10-methylene-tetrahydrofolate dehydrogenase/Methenyl tetrahydrofolate cyclohydrolase[H]
E5491_RS04415	162.69	132.47	0.29646	0.914791	0.95231	-	E5491_RS04415	TIGR01457 family HAD-type hydrolase	GO:0016787;GO:0046872	-	COG0647-Predicted sugar phosphatases of the HAD superfamily[G]
E5491_RS01120	0.0001	0.0001	0	1	1	-	E5491_RS01120	hypothetical protein	-	-	-
E5491_RS04410	127.7	88.72	0.525427	0.391586	0.582477	-	E5491_RS04410	DUF86 domain-containing protein	-	-	COG2445-Uncharacterized conserved protein[S]
E5491_RS01125	73.31	1027.33	-3.80875	0.000399673	0.0039017	down	E5491_RS01125	L-lactate dehydrogenase	GO:0004459;GO:0005737;GO:0006096	K00016-ko00620 Pyruvate metabolism;ko00270 Cysteine and methionine metabolism;ko00010 Glycolysis / Gluconeogenesis;ko04922 Glucagon signaling pathway;ko00640 Propanoate metabolism	COG0039-Malate/lactate dehydrogenases[C]
E5491_RS13370	69.4633	50.3967	0.462923	0.506536	0.682508	-	E5491_RS13370	nitrate respiration regulation accessory nitrate sensor NreA	-	K10851-ko02020 Two-component system	-
E5491_RS13375	15.3767	11.5767	0.409523	0.769861	0.866366	-	narI	respiratory nitrate reductase subunit gamma	GO:0008940;GO:0009325;GO:0020037;GO:0016021;GO:0019645;GO:0046872;GO:0005886;GO:0042128;GO:0009055	K00374-ko02020 Two-component system;ko00910 Nitrogen metabolism	COG2181-Nitrate reductase gamma subunit[C]
E5491_RS06495	102.413	109.567	-0.0974054	0.352014	0.547229	-	E5491_RS06495	hypothetical protein	-	-	-
E5491_RS06490	11508.3	11080.6	0.0546429	0.202748	0.394475	-	rpsB	30S ribosomal protein S2	GO:0003735;GO:0006412;GO:0015935	K02967-ko03010 Ribosome	COG0052-Ribosomal protein S2[J]
E5491_RS15230	85.1733	59.38	0.520425	0.305397	0.502161	-	mnmE	tRNA uridine-5-carboxymethylaminomethyl(34) synthesis GTPase MnmE	GO:0005737;GO:0006400;GO:0046872;GO:0003924;GO:0005525	-	COG0486-Predicted GTPase[R]
E5491_RS15235	49.0767	38.76	0.340469	0.803724	0.887657	-	rnpA	ribonuclease P protein component	GO:0001682;GO:0000049;GO:0004526	-	COG0594-RNase P protein component[J]
E5491_RS08420	282.447	398.903	-0.498061	0.0392196	0.127475	-	rpmG	50S ribosomal protein L33	GO:0003735;GO:0005840;GO:0006412	K02913-ko03010 Ribosome	COG0267-Ribosomal protein L33[J]
E5491_RS14320	261.64	318.857	-0.285325	0.0586142	0.169286	-	copZ	copper chaperone CopZ	GO:0005737;GO:0005507;GO:0030001	K07213-ko04978 Mineral absorption	COG2608-Copper chaperone[P]
E5491_RS08425	216.52	221.913	-0.0354961	0.122249	0.284151	-	E5491_RS08425	penicillin-binding protein 2	GO:0008658;GO:0008360;GO:0016021;GO:0009252;GO:0005886	K12553-ko00550 Peptidoglycan biosynthesis;ko01501 beta-Lactam resistance	COG0768-Cell division protein FtsI/penicillin-binding protein 2[M]
E5491_RS15285	8.85333	14.24	-0.685657	0.00297737	0.0186758	-	E5491_RS15285	hypothetical protein	-	-	-
E5491_RS14325	66.4533	30.07	1.14402	0.00750624	0.0383134	up	E5491_RS14325	D-lactate dehydrogenase	GO:0051287;GO:0008720;GO:0016616	K03778-ko00620 Pyruvate metabolism	COG1052-Lactate dehydrogenase and related dehydrogenases[CHR]
E5491_RS11785	27.3267	13.1067	1.06001	0.00819296	0.0409208	up	E5491_RS11785	single-stranded DNA-binding protein	GO:0006260;GO:0003697	K03111-ko03030 DNA replication;ko03430 Mismatch repair;ko03440 Homologous recombination	COG0629-Single-stranded DNA-binding protein[L]
E5491_RS11780	15.6833	2.46	2.6725	1.40756e-12	6.44248e-11	up	sceD	lytic transglycosylase SceD	GO:0005576;GO:0016798;GO:0008152	-	-
E5491_RS04730	1.54333	0.4	1.94798	0.0306109	0.106169	-	E5491_RS04730	ABC transporter ATP-binding protein	GO:0015833;GO:0006865;GO:0016887;GO:0005524;GO:0005886	K02031-ko02024 Quorum sensing	COG0444-ABC-type dipeptide/oligopeptide/nickel transport system, ATPase component[EP]
E5491_RS04735	1.33333	0.336667	1.98564	0.0331307	0.112258	-	E5491_RS04735	dipeptide ABC transporter ATP-binding protein	GO:0030420;GO:0030435;GO:0015833;GO:0016887;GO:0005886;GO:0015031;GO:0005524	K02032-ko02024 Quorum sensing	COG4608-ABC-type oligopeptide transport system, ATPase component[E]
E5491_RS00230	4.61667	2.13667	1.11149	0.244913	0.441159	-	E5491_RS00230	hypothetical protein	-	-	-
E5491_RS11145	6.1	2.35	1.37615	0.0482459	0.148935	-	E5491_RS11145	head-tail adaptor protein	-	-	-
E5491_RS05605	0.0001	0.27	-11.3987	0.626246	1	-	E5491_RS05605	hypothetical protein	-	-	-
E5491_RS11140	35.8667	6.61333	2.43919	5.26922e-06	8.65392e-05	up	E5491_RS11140	HK97 gp10 family phage protein	-	-	-
E5491_RS05600	50.4867	40.2467	0.327033	0.903149	0.946543	-	E5491_RS05600	metallophosphoesterase	GO:0016787;GO:0046872	-	COG0622-Predicted phosphoesterase[R]
E5491_RS10415	23.2867	64.8033	-1.47656	0.00644484	0.0340795	down	E5491_RS10415	tRNA-Leu	-	-	-
E5491_RS13815	9.91	8.31333	0.253458	0.999982	0.999982	-	cntA	staphylopine-dependent metal ABC transporter substrate-binding protein CntA	GO:0043190;GO:0016151;GO:0046914;GO:0020037;GO:0042597;GO:0030288;GO:0050919;GO:0015675;GO:0055085	K15584-ko02010 ABC transporters	COG0747-ABC-type dipeptide transport system, periplasmic component[E]
E5491_RS15280	1.95333	1.90667	0.0348855	0.755295	0.854849	-	E5491_RS15280	hypothetical protein	-	-	-
E5491_RS10410	0.0001	0.0433333	-8.75933	0.616891	1	-	E5491_RS10410	ISL3-like element IS1181 family transposase	GO:0006310;GO:0032196;GO:0003677	-	COG3464-Transposase and inactivated derivatives[L]
E5491_RS05510	69.6167	65.58	0.0861768	0.318308	0.514083	-	E5491_RS05510	RNA methyltransferase	GO:0008173;GO:0008168;GO:0003723;GO:0006396;GO:0001510	-	COG0566-rRNA methylases[J]
E5491_RS13205	7.35	5.16667	0.50851	0.696867	0.820604	-	E5491_RS13205	ABC transporter permease	GO:0016021;GO:0006810;GO:0005886	K09813-ko02010 ABC transporters	-
E5491_RS05515	123.457	99.6533	0.309015	0.832846	0.904734	-	pheS	phenylalanine--tRNA ligase subunit alpha	GO:0005737;GO:0004826;GO:0000049;GO:0006432;GO:0000287;GO:0005524	K01889-ko00970 Aminoacyl-tRNA biosynthesis	COG0016-Phenylalanyl-tRNA synthetase alpha subunit[J]
E5491_RS14255	388.647	397.29	-0.0317333	0.367294	0.560988	-	E5491_RS14255	hydroxymethylglutaryl-CoA synthase	GO:0004421;GO:0008299	K01641-ko00650 Butanoate metabolism;ko00900 Terpenoid backbone biosynthesis;ko00072 Synthesis and degradation of ketone bodies;ko00280 Valine, leucine and isoleucine degradation	COG3425-3-hydroxy-3-methylglutaryl CoA synthase[I]
E5491_RS13200	17.17	12.0733	0.508066	0.392888	0.583791	-	E5491_RS13200	ABC transporter ATP-binding protein	GO:0006810;GO:0016887;GO:0005524;GO:0005886	K09814-ko02010 ABC transporters	COG1136-ABC-type antimicrobial peptide transport system, ATPase component[V]
E5491_RS14995	0.0001	0.0001	0	1	1	-	E5491_RS14995	ATP phosphoribosyltransferase regulatory subunit	-	-	-
E5491_RS13095	44.36	46.57	-0.0701415	0.0701484	0.193341	-	E5491_RS13095	ABC transporter ATP-binding protein	GO:0006810;GO:0016887;GO:0005524;GO:0005886	-	COG4152-ABC-type uncharacterized transport system, ATPase component[R]
E5491_RS01940	1.45	1.14333	0.342807	0.999536	0.999894	-	E5491_RS01940	YxeA family protein	GO:0016021	-	COG5294-Uncharacterized protein conserved in bacteria[S]
E5491_RS07295	1797.67	2720.55	-0.597767	0.0307084	0.106374	-	E5491_RS07295	cold shock protein CspA	GO:0005737;GO:0006355;GO:0003677	-	COG1278-Cold shock proteins[K]
E5491_RS10430	1057.9	1399.81	-0.404024	0.127207	0.291355	-	E5491_RS10430	tRNA-Gln	-	-	-
E5491_RS01945	362.483	113.78	1.67167	2.93471e-15	1.78124e-13	up	E5491_RS01945	PepSY domain-containing protein	-	-	COG3212-Predicted membrane protein[S]
E5491_RS07290	2.15667	4.81333	-1.15823	0.0125905	0.0570661	-	msa	sarA expression modulator MsaC	GO:0016021;GO:0005886	-	-
E5491_RS15125	65.75	29.5933	1.15172	0.000479533	0.0045385	up	pcp	pyroglutamyl-peptidase I	GO:0005829;GO:0008234;GO:0016920	-	COG2039-Pyrrolidone-carboxylate peptidase (N-terminal pyroglutamyl peptidase)[O]
E5491_RS15120	146.157	68.9967	1.08292	0.000788113	0.00652941	up	E5491_RS15120	rhodanese-related sulfurtransferase	GO:0016740	-	COG1054-Predicted sulfurtransferase[R]
E5491_RS07055	193.13	202.663	-0.0695128	0.130814	0.297709	-	E5491_RS07055	alanine:cation symporter family protein	GO:0015655;GO:0016021;GO:0005886	-	COG1115-Na+/alanine symporter[E]
E5491_RS04085	1173.82	1057.09	0.151122	0.642161	0.789311	-	E5491_RS04085	triose-phosphate isomerase	GO:0005737;GO:0006096;GO:0006098;GO:0004807;GO:0006094	K01803-ko00710 Carbon fixation in photosynthetic organisms;ko00010 Glycolysis / Gluconeogenesis;ko01230 Biosynthesis of amino acids;ko01200 Carbon metabolism;ko00562 Inositol phosphate metabolism;ko00051 Fructose and mannose metabolism	COG0149-Triosephosphate isomerase[G]
E5491_RS08730	205.867	160.443	0.359646	0.672355	0.805326	-	E5491_RS08730	U32 family peptidase	GO:0008233	K08303-ko05120 Epithelial cell signaling in Helicobacter pylori infection	COG0826-Collagenase and related proteases[O]
E5491_RS04080	685.077	746.333	-0.123555	0.269435	0.465627	-	E5491_RS04080	phosphoglycerate kinase	GO:0005737;GO:0004618;GO:0006096;GO:0005524	K00927-ko00010 Glycolysis / Gluconeogenesis;ko01230 Biosynthesis of amino acids;ko01200 Carbon metabolism;ko00710 Carbon fixation in photosynthetic organisms	COG0126-3-phosphoglycerate kinase[G]
E5491_RS00095	211.39	213.48	-0.0141938	0.195082	0.38722	-	E5491_RS00095	adenylosuccinate synthase	GO:0004019;GO:0005737;GO:0000287;GO:0044208;GO:0005525	K01939-ko00230 Purine metabolism;ko00250 Alanine, aspartate and glutamate metabolism	COG0104-Adenylosuccinate synthase[F]
E5491_RS08080	42.2367	67.7367	-0.681441	0.0116791	0.0534556	-	E5491_RS08080	hypothetical protein	-	-	-
E5491_RS08085	15.8267	9.13	0.793671	0.429903	0.619664	-	E5491_RS08085	hypothetical protein	-	-	-
E5491_RS04645	70.9967	42.7933	0.730365	0.0186011	0.0742252	-	clpB	ATP-dependent chaperone ClpB	GO:0005737;GO:0009408;GO:0016485;GO:0005524	K03695-ko04213 Longevity regulating pathway - multiple species	COG0542-ATPases with chaperone activity, ATP-binding subunit[O]
E5491_RS03615	25.2967	22.9267	0.141921	0.473119	0.655235	-	E5491_RS03615	DASS family sodium-coupled anion symporter	GO:0005215;GO:0016021;GO:0006814;GO:0055085;GO:0005886	-	COG0471-Di- and tricarboxylate transporters[P]
E5491_RS10575	11.1733	14.0433	-0.329826	0.337207	0.534023	-	bcp	thioredoxin-dependent thiol peroxidase	GO:0016209;GO:0051920;GO:0004601;GO:0016491	-	COG1225-Peroxiredoxin[O]
E5491_RS04640	4.83	5.77333	-0.257381	0.031077	0.10712	-	E5491_RS04640	acetyltransferase	GO:0016021;GO:0016747;GO:0005886	-	COG1835-Predicted acyltransferases[I]
E5491_RS10570	68.73	49.0267	0.487373	0.29005	0.484922	-	E5491_RS10570	phosphoglycerate dehydrogenase	GO:0005737;GO:0047964;GO:0016616;GO:0051287	-	COG0111-Phosphoglycerate dehydrogenase and related dehydrogenases[HE]
E5491_RS03610	3.97667	13.84	-1.79921	0.00028571	0.00289023	down	E5491_RS03610	hypothetical protein	-	-	-
E5491_RS00520	6.25333	5.47	0.193085	0.795308	0.881501	-	sbnI	bifunctional transcriptional regulator/O-phospho-L-serine synthase SbnI	-	-	-
E5491_RS05730	0.02	0.0166667	0.263034	0.985336	1	-	E5491_RS05730	ISL3-like element IS1181 family transposase	GO:0006310;GO:0032196;GO:0003677	-	COG3464-Transposase and inactivated derivatives[L]
E5491_RS05735	8.56	31.2967	-1.87033	0.00418244	0.0241767	down	E5491_RS05735	tRNA-Arg	-	-	-
E5491_RS06455	464.69	345.8	0.426331	0.490707	0.671124	-	topA	type I DNA topoisomerase	GO:0006265;GO:0003917;GO:0000287;GO:0005694;GO:0003677	-	COG0550-Topoisomerase IA[L]
E5491_RS11175	6.55333	1.48	2.14663	6.59234e-08	1.70424e-06	up	E5491_RS11175	terminase large subunit	GO:0019076	-	COG4626-Phage terminase-like protein, large subunit[R]
E5491_RS00705	2.53	1.09333	1.2104	0.0884721	0.225584	-	E5491_RS00705	capsular polysaccharide biosynthesis protein	GO:0016021	-	-
E5491_RS00700	9.31	2.26667	2.03821	2.56446e-07	5.59373e-06	up	E5491_RS00700	O-antigen ligase family protein	GO:0016021	-	-
E5491_RS06270	10.4867	5.35	0.970945	0.0996104	0.24525	-	E5491_RS06270	hypothetical protein	-	-	-
E5491_RS06275	8.04667	2.90667	1.46903	0.0230269	0.0859506	-	E5491_RS06275	phage head-tail connector protein	-	-	-
E5491_RS08550	1173.84	478.45	1.2948	0.00723195	0.0373227	up	E5491_RS08550	16S rRNA (uracil(1498)-N(3))-methyltransferase	GO:0005737;GO:0008168;GO:0070475;GO:0006364;GO:0070042	-	COG1385-Uncharacterized protein conserved in bacteria[S]
E5491_RS11555	429.283	1.55333	8.11042	1.00288e-92	3.50004e-90	up	ilvA	threonine ammonia-lyase IlvA	GO:0006566;GO:0004794;GO:0030170;GO:0009097	K01754-ko00260 Glycine, serine and threonine metabolism;ko01230 Biosynthesis of amino acids;ko01200 Carbon metabolism;ko00290 Valine, leucine and isoleucine biosynthesis	COG1171-Threonine dehydratase[E]
E5491_RS08880	684.87	469.813	0.543743	0.420796	0.613184	-	ruvB	Holliday junction branch migration DNA helicase RuvB	GO:0006310;GO:0009378;GO:0006281;GO:0009432;GO:0003677;GO:0005524	K03551-ko03440 Homologous recombination	COG2255-Holliday junction resolvasome, helicase subunit[L]
E5491_RS08555	148.747	120.277	0.306501	0.864359	0.924473	-	prmA	50S ribosomal protein L11 methyltransferase	GO:0005737;GO:0008276;GO:0005840	-	COG2264-Ribosomal protein L11 methylase[J]
E5491_RS08885	1154.66	605.39	0.931531	0.131301	0.2982	-	ruvA	Holliday junction branch migration protein RuvA	GO:0006310;GO:0009379;GO:0009378;GO:0006281;GO:0009432;GO:0003677;GO:0005524	K03550-ko03440 Homologous recombination	COG0632-Holliday junction resolvasome, DNA-binding subunit[L]
E5491_RS11550	1830.31	3.86	8.88927	3.30667e-242	9.23223e-239	up	leuD	3-isopropylmalate dehydratase small subunit	GO:0003861;GO:0009316;GO:0009098	K01704-ko00290 Valine, leucine and isoleucine biosynthesis;ko01230 Biosynthesis of amino acids;ko00660 C5-Branched dibasic acid metabolism;ko01210 2-Oxocarboxylic acid metabolism	COG0066-3-isopropylmalate dehydratase small subunit[E]
E5491_RS12220	35.91	77.8667	-1.11662	0.000860718	0.00700619	down	E5491_RS12220	hypothetical protein	-	-	-
E5491_RS02960	97.9067	50.2833	0.961327	0.00108146	0.00841069	-	sdrE	MSCRAMM family adhesin SdrE	GO:0005618;GO:0007155;GO:0016020;GO:0005576;GO:0009405	K14194-ko05150 Staphylococcus aureus infection	-
E5491_RS12955	0.193333	0.163333	0.243271	0.958322	0.978136	-	E5491_RS12955	hypothetical protein	-	-	-
E5491_RS12225	125.07	206.883	-0.726082	0.00432302	0.0247841	-	E5491_RS12225	YjiH family protein	GO:0016021	-	COG3314-Uncharacterized protein conserved in bacteria[S]
E5491_RS12950	27.3567	54.8733	-1.00421	1.37345e-06	2.49005e-05	down	sdpB	CPBP family intramembrane metalloprotease SdpB	GO:0008233;GO:0016021	-	-
E5491_RS02965	14.5967	14.57	0.00263807	0.288925	0.483331	-	E5491_RS02965	glycosyltransferase	GO:0005737;GO:0019350;GO:0016740;GO:0047265;GO:0071555	-	COG0438-Glycosyltransferase[M]
E5491_RS04390	326.533	313.61	0.0582587	0.360816	0.55488	-	lipA	lipoyl synthase	GO:0005737;GO:0009249;GO:0046872;GO:0016992;GO:0051539	K03644-ko00785 Lipoic acid metabolism	COG0320-Lipoate synthase[H]
E5491_RS14970	0.0001	0.0001	0	1	1	-	hisH	imidazole glycerol phosphate synthase subunit HisH	GO:0000107;GO:0005737;GO:0000105;GO:0006541	K02501-ko01230 Biosynthesis of amino acids;ko00340 Histidine metabolism	COG0118-Glutamine amidotransferase[E]
E5491_RS04395	28.8867	25.16	0.199272	0.872162	0.930484	-	E5491_RS04395	YutD family protein	-	-	COG4470-Uncharacterized protein conserved in bacteria[S]
E5491_RS09475	117.983	117.61	0.00457234	0.178781	0.365682	-	E5491_RS09475	polysaccharide biosynthesis protein	GO:0006855;GO:0016021;GO:0015238;GO:0007049;GO:0005886;GO:0051301	-	-
E5491_RS04220	95.78	62.6367	0.612717	0.37429	0.565475	-	E5491_RS04220	sterile alpha motif-like domain-containing protein	-	-	-
E5491_RS13160	69.0533	106.113	-0.619823	0.00132846	0.0098645	-	E5491_RS13160	HlyD family secretion protein	GO:0016021;GO:0005886	-	COG1566-Multidrug resistance efflux pump[V]
E5491_RS03760	998.647	786.387	0.344735	0.896223	0.94353	-	ltaS	polyglycerol-phosphate lipoteichoic acid synthase LtaS	GO:0008152;GO:0016021;GO:0071555;GO:0016740;GO:0005576;GO:0070395;GO:0008484;GO:0005886;GO:0046872	K19005-ko00561 Glycerolipid metabolism	COG1368-Phosphoglycerol transferase and related proteins, alkaline phosphatase superfamily[M]
E5491_RS13225	12.1633	20.32	-0.740362	0.0006689	0.0056938	-	E5491_RS13225	DUF3021 domain-containing protein	GO:0016021	-	-
E5491_RS03765	95.5233	65.5533	0.543184	0.245444	0.44183	-	E5491_RS03765	ABC-F family ATP-binding cassette domain-containing protein	GO:0006810;GO:0016887;GO:0005524;GO:0003677	-	COG0488-ATPase components of ABC transporters with duplicated ATPase domains[R]
E5491_RS00410	25.79	16.85	0.614063	0.25991	0.458913	-	E5491_RS00410	amidohydrolase	GO:0016787;GO:0046872;GO:0008152	-	COG1473-Metal-dependent amidase/aminoacylase/carboxypeptidase[R]
E5491_RS10690	135.407	104.863	0.368788	0.638383	0.785758	-	vraR	two-component system response regulator VraR	GO:0005737;GO:0000160;GO:0005622;GO:0006355;GO:0006351;GO:0003677	K07694-ko02020 Two-component system	COG2197-Response regulator containing a CheY-like receiver domain and an HTH DNA-binding domain[TK]
E5491_RS05425	11.7167	22.1967	-0.921781	0.0765458	0.204336	-	E5491_RS05425	YlbG family protein	GO:0005737	-	COG4471-Uncharacterized protein conserved in bacteria[S]
E5491_RS00415	23.96	16.3233	0.553692	0.242602	0.438694	-	E5491_RS00415	MFS transporter	GO:0016021;GO:0046677;GO:0055085;GO:0005886	-	-
E5491_RS05420	395.817	236.897	0.740574	0.0675742	0.1886	-	E5491_RS05420	glycerophosphodiester phosphodiesterase	GO:0016021;GO:0046872;GO:0006071;GO:0006629;GO:0008889	K01126-ko00564 Glycerophospholipid metabolism	COG0584-Glycerophosphoryl diester phosphodiesterase[C]
E5491_RS02490	116.26	53.83	1.11087	0.0079175	0.0399741	up	rnmV	ribonuclease M5	GO:0005737;GO:0000287;GO:0006364;GO:0043822;GO:0019843	-	COG1658-Small primase-like proteins (Toprim domain)[L]
E5491_RS02495	68.8467	66.1267	0.0581546	0.235111	0.431862	-	rsmA	16S rRNA (adenine(1518)-N(6)/adenine(1519)-N(6))- dimethyltransferase RsmA	GO:0005737;GO:0052908;GO:0000179;GO:0003723	-	COG0030-Dimethyladenosine transferase (rRNA methylation)[J]
E5491_RS13975	6.01	3.26333	0.881019	0.183378	0.372087	-	E5491_RS13975	MFS transporter	-	-	-
E5491_RS03140	4.75667	6.08	-0.35412	0.21701	0.413577	-	E5491_RS03140	DUF443 domain-containing protein	-	-	-
E5491_RS01615	23.0967	19.3533	0.255103	0.901585	0.94597	-	mepR	multidrug efflux transporter transcriptional repressor MepR	GO:0003700;GO:0017000;GO:0009405;GO:0006351;GO:0003677	-	-
E5491_RS03145	2.03333	1.56333	0.379221	0.88063	0.933455	-	E5491_RS03145	DUF443 family protein	GO:0016021	-	-
E5491_RS13970	0.113333	0.0966667	0.229482	0.986345	1	-	E5491_RS13970	hypothetical protein	GO:0016021	-	-
E5491_RS07475	7.35667	11.6367	-0.661554	0.0133158	0.0596752	-	norB	multidrug efflux MFS transporter NorB	GO:0016021;GO:0046677;GO:0055085;GO:0005886	-	-
E5491_RS13790	64.63	49.1533	0.394915	0.608932	0.763054	-	E5491_RS13790	MFS transporter	GO:0016021;GO:0055085;GO:0005886	-	-
E5491_RS13535	2.6	2.98333	-0.198414	0.272805	0.469878	-	hlgA	bi-component gamma-hemolysin HlgAB subunit A	GO:0051715;GO:0005576;GO:0009405;GO:0044179	K11038-ko05150 Staphylococcus aureus infection	-
E5491_RS07470	14.4967	9.26667	0.645599	0.10362	0.252671	-	ebh	hyperosmolarity resistance protein Ebh	GO:0016021;GO:0009405;GO:0005886	-	-
E5491_RS02360	3.92333	14.6733	-1.90304	0.0114292	0.0526608	-	E5491_RS02360	tRNA-Ser	-	-	-
E5491_RS12315	0.816667	1.11667	-0.451379	0.569366	0.729272	-	E5491_RS12315	PTS lactose/cellobiose transporter subunit IIA	GO:0005737;GO:0008982;GO:0103111;GO:0009401;GO:0016740;GO:0046872	K02786-ko02060 Phosphotransferase system (PTS);ko00052 Galactose metabolism	COG1447-Phosphotransferase system cellobiose-specific component IIA[G]
E5491_RS02815	513.74	581.273	-0.178178	0.042182	0.13537	-	nusG	transcription termination/antitermination protein NusG	GO:0006354;GO:0031564;GO:0032784;GO:0006353	-	COG0250-Transcription antiterminator[K]
E5491_RS10525	6187.07	7285.98	-0.235867	0.311015	0.506834	-	E5491_RS10525	tRNA-Lys	-	-	-
E5491_RS02365	82.3667	146.197	-0.827778	6.491e-06	0.000105366	-	treP	PTS system trehalose-specific EIIBC component	GO:0015574;GO:0008982;GO:0043610;GO:0015771;GO:0016021;GO:0016301;GO:0009401;GO:0090589;GO:0005886	K02819-ko00500 Starch and sucrose metabolism;ko02060 Phosphotransferase system (PTS)	COG1263-Phosphotransferase system IIC components, glucose/maltose/N-acetylglucosamine-specific[G]
E5491_RS02810	103.33	83.77	0.302754	0.994653	0.99724	-	secE	preprotein translocase subunit SecE	GO:0015450;GO:0009306;GO:0016021;GO:0006605;GO:0043952;GO:0065002;GO:0005886;GO:0005622	K03073-ko03060 Protein export;ko02024 Quorum sensing;ko03070 Bacterial secretion system	COG0690-Preprotein translocase subunit SecE[U]
E5491_RS07275	90.2467	14.2667	2.66123	2.9928e-20	2.69546e-18	up	E5491_RS07275	amidohydrolase	GO:0016787;GO:0008152	-	COG1473-Metal-dependent amidase/aminoacylase/carboxypeptidase[R]
E5491_RS03545	5.85333	5.6	0.0638316	0.653087	0.794865	-	E5491_RS03545	GNAT family N-acetyltransferase	GO:0008080	-	-
E5491_RS07270	130.373	11.4333	3.51133	3.11276e-21	3.34263e-19	up	dapD	2,3,4,5-tetrahydropyridine-2,6-dicarboxylate N-acetyltransferase	GO:0009089;GO:0047200;GO:0019877	K05822-ko00300 Lysine biosynthesis;ko01230 Biosynthesis of amino acids	COG2171-Tetrahydrodipicolinate N-succinyltransferase[E]
E5491_RS03540	7.68	4.94	0.636595	0.513055	0.686368	-	E5491_RS03540	hypothetical protein	GO:0016021	-	-
E5491_RS15265	6.43333	7.31333	-0.184963	0.447745	0.635538	-	E5491_RS15265	transposase	GO:0006310;GO:0015074;GO:0032196;GO:0003677	-	-
E5491_RS02565	205.817	161.76	0.347505	0.725914	0.838887	-	E5491_RS02565	nucleotide pyrophosphohydrolase	GO:0016787;GO:0046081;GO:0046052;GO:0006203;GO:0046061;GO:0046076;GO:0047429;GO:0008168;GO:0046047	-	COG3956-Protein containing tetrapyrrole methyltransferase domain and MazG-like (predicted pyrophosphatase) domain[R]
E5491_RS13235	47.1533	322.033	-2.77178	0.000230043	0.00243288	down	E5491_RS13235	L-lactate permease	GO:0015129;GO:0005887	-	COG1620-L-lactate permease[C]
E5491_RS02560	188.773	150.22	0.329578	0.810299	0.892197	-	E5491_RS02560	polysaccharide biosynthesis protein	GO:0016021;GO:0006810;GO:0005886	-	-
E5491_RS10795	567.46	758.69	-0.418992	0.0010259	0.00811417	-	gatA	Asp-tRNA(Asn)/Glu-tRNA(Gln) amidotransferase subunit GatA	GO:0016740;GO:0050567;GO:0006412;GO:0005524	K02433-ko00970 Aminoacyl-tRNA biosynthesis	COG0154-Asp-tRNAAsn/Glu-tRNAGln amidotransferase A subunit and related amidases[J]
E5491_RS04060	249.357	76.0933	1.71237	4.3386e-05	0.000563413	up	E5491_RS04060	DUF4887 domain-containing protein	GO:0016021	-	-
E5491_RS10790	1557.87	1399.41	0.154759	0.545406	0.711245	-	gatB	Asp-tRNA(Asn)/Glu-tRNA(Gln) amidotransferase subunit GatB	GO:0016740;GO:0050567;GO:0006412;GO:0005524	K02434-ko00970 Aminoacyl-tRNA biosynthesis	COG0064-Asp-tRNAAsn/Glu-tRNAGln amidotransferase B subunit (PET112 homolog)[J]
E5491_RS02385	10.79	25.5833	-1.24551	0.0449607	0.14203	-	E5491_RS02385	hypothetical protein	-	-	-
E5491_RS15260	22.8233	22.7533	0.0044316	0.515747	0.687982	-	E5491_RS15260	hypothetical protein	-	-	-
E5491_RS01725	95.2833	41.3	1.20608	0.000320312	0.00321695	up	E5491_RS01725	cyclase family protein	GO:0004061;GO:0019441	-	COG1878-Predicted metal-dependent hydrolase[R]
E5491_RS10695	77.1233	87.7133	-0.185629	0.0155157	0.06586	-	E5491_RS10695	sensor histidine kinase	GO:0000155;GO:0016021;GO:0005886;GO:0005524;GO:0005622	K07681-ko02020 Two-component system	COG4585-Signal transduction histidine kinase[T]
E5491_RS01720	117.67	116.947	0.00889581	0.426012	0.616602	-	E5491_RS01720	acetyl-CoA C-acetyltransferase	GO:0005737;GO:0003985;GO:0008152	K00626-ko00380 Tryptophan metabolism;ko00362 Benzoate degradation;ko00900 Terpenoid backbone biosynthesis;ko00071 Fatty acid degradation;ko00280 Valine, leucine and isoleucine degradation;ko00620 Pyruvate metabolism;ko00630 Glyoxylate and dicarboxylate metabolism;ko00640 Propanoate metabolism;ko01200 Carbon metabolism;ko02020 Two-component system;ko01212 Fatty acid metabolism;ko00720 Carbon fixat…	COG0183-Acetyl-CoA acetyltransferase[I]
E5491_RS12030	703.14	918.767	-0.385887	0.00136103	0.0100796	-	E5491_RS12030	class I mannose-6-phosphate isomerase	GO:0005975;GO:0004476;GO:0008270	K01809-ko00520 Amino sugar and nucleotide sugar metabolism;ko00051 Fructose and mannose metabolism	COG1482-Phosphomannose isomerase[G]
E5491_RS08655	120.09	102.35	0.230605	0.778124	0.871203	-	mtnN	5'-methylthioadenosine/S-adenosylhomocysteine nucleosidase	GO:0009164;GO:0008782;GO:0019509;GO:0019284;GO:0008930	K01243-ko01230 Biosynthesis of amino acids;ko00270 Cysteine and methionine metabolism	COG0775-Nucleoside phosphorylase[F]
E5491_RS12035	58.65	29.9733	0.968452	0.000959907	0.00767926	-	E5491_RS12035	SDR family oxidoreductase	GO:0016829	-	-
E5491_RS06010	445.987	515.343	-0.208533	0.00671896	0.0351299	-	E5491_RS06010	fatty acid kinase catalytic subunit FakA	GO:0004371;GO:0006071	-	COG1461-Predicted kinase related to dihydroxyacetone kinase[R]
E5491_RS06015	20.5533	20.1633	0.0276382	0.227448	0.425057	-	recG	ATP-dependent DNA helicase RecG	GO:0006310;GO:0006281;GO:0004003;GO:0003676;GO:0003677;GO:0005524	K03655-ko03440 Homologous recombination	COG1200-RecG-like helicase[LK]
E5491_RS13570	10.7967	7.22667	0.579184	0.194986	0.38722	-	bioA	adenosylmethionine--8-amino-7-oxononanoate transaminase	GO:0005737;GO:0042802;GO:0004015;GO:0030170;GO:0009102	K00833-ko00780 Biotin metabolism	COG0161-Adenosylmethionine-8-amino-7-oxononanoate aminotransferase[H]
E5491_RS13575	2.03333	2.88667	-0.505558	0.153605	0.331358	-	bioD	dethiobiotin synthase	GO:0005737;GO:0000287;GO:0005524;GO:0004141;GO:0009102	K01935-ko00780 Biotin metabolism	COG0132-Dethiobiotin synthetase[H]
E5491_RS03385	139.607	101.413	0.46112	0.360264	0.554802	-	E5491_RS03385	YitT family protein	GO:0016021;GO:0005886	-	COG1284-Uncharacterized conserved protein[S]
E5491_RS08825	344.423	251.46	0.453854	0.375069	0.565475	-	aspS	aspartate--tRNA ligase	GO:0005737;GO:0004815;GO:0005524;GO:0003676;GO:0006418	K01876-ko00970 Aminoacyl-tRNA biosynthesis	COG0173-Aspartyl-tRNA synthetase[J]
E5491_RS02700	0.0166667	0.0001	7.38082	0.826971	1	-	E5491_RS02700	16S ribosomal RNA	-	-	-
E5491_RS08710	49.0633	24.6133	0.995205	0.00127984	0.00960835	-	E5491_RS08710	biotin-dependent carboxyltransferase family protein	GO:0030435	-	COG1984-Allophanate hydrolase subunit 2[E]
E5491_RS03380	0.0001	0.83	-13.0189	0.450003	0.63756	-	E5491_RS03380	hypothetical protein	-	-	-
E5491_RS02705	0.0366667	0.0133333	1.45943	0.729464	0.840901	-	E5491_RS02705	23S ribosomal RNA	-	-	-
E5491_RS02035	565.957	554.597	0.0292526	0.25862	0.457584	-	E5491_RS02035	purine permease	GO:0005215;GO:0016021;GO:0055085;GO:0005886	-	COG2233-Xanthine/uracil permeases[F]
E5491_RS09920	1.48667	0.956667	0.635993	0.640767	0.788116	-	E5491_RS09920	DUF2977 domain-containing protein	-	-	-
E5491_RS02030	179.86	152.027	0.24255	0.805106	0.888832	-	xpt	xanthine phosphoribosyltransferase	GO:0005737;GO:0046110;GO:0006166;GO:0000310;GO:0032265	K03816-ko00230 Purine metabolism	COG0503-Adenine/guanine phosphoribosyltransferases and related PRPP-binding proteins[F]
E5491_RS08715	52.53	24.4467	1.1035	0.000765858	0.00636392	up	pxpB	5-oxoprolinase subunit PxpB	GO:0004860;GO:0016787;GO:0005524;GO:0030435	-	COG2049-Allophanate hydrolase subunit 1[E]
E5491_RS09925	2.04	0.553333	1.88235	0.000491776	0.00462302	up	E5491_RS09925	BppU family phage baseplate upper protein	-	-	-
E5491_RS05930	67.32	39.2967	0.776628	0.115219	0.272621	-	E5491_RS05930	DNA-directed RNA polymerase subunit omega	GO:0003899;GO:0006351;GO:0003677	K03060-ko00230 Purine metabolism;ko00240 Pyrimidine metabolism;ko03020 RNA polymerase	COG1758-DNA-directed RNA polymerase, subunit K/omega[K]
E5491_RS05280	4106.39	3581.58	0.197276	0.653401	0.7949	-	E5491_RS05280	alpha-ketoacid dehydrogenase subunit beta	GO:0004739;GO:0006096	K00162-ko00020 Citrate cycle (TCA cycle);ko04922 Glucagon signaling pathway;ko00010 Glycolysis / Gluconeogenesis;ko04066 HIF-1 signaling pathway;ko05230 Central carbon metabolism in cancer;ko01200 Carbon metabolism;ko00620 Pyruvate metabolism	COG0022-Pyruvate/2-oxoglutarate dehydrogenase complex, dehydrogenase (E1) component, eukaryotic type, beta subunit[C]
E5491_RS05935	70.72	45.2933	0.64282	0.0479325	0.148367	-	coaBC	bifunctional phosphopantothenoylcysteine decarboxylase/phosphopantothenate--cysteine ligase CoaBC	GO:0046872;GO:0015937;GO:0015941;GO:0010181;GO:0004633;GO:0004632	K13038-ko00770 Pantothenate and CoA biosynthesis	COG0452-Phosphopantothenoylcysteine synthetase/decarboxylase[H]
E5491_RS05285	3616.89	3449.03	0.0685604	0.27545	0.472393	-	E5491_RS05285	2-oxo acid dehydrogenase subunit E2	GO:0004742;GO:0006096;GO:0008152	K00627-ko00010 Glycolysis / Gluconeogenesis;ko00020 Citrate cycle (TCA cycle);ko01200 Carbon metabolism;ko00620 Pyruvate metabolism	COG0508-Pyruvate/2-oxoglutarate dehydrogenase complex, dihydrolipoamide acyltransferase (E2) component, and related enzymes[C]
E5491_RS12785	245.09	124.907	0.972461	0.0196524	0.0768343	-	E5491_RS12785	biotin transporter BioY	GO:0016021;GO:0015225;GO:0005886	K03523-ko02010 ABC transporters	COG1268-Uncharacterized conserved protein[R]
E5491_RS09450	1071.09	1195.87	-0.158985	0.0121363	0.0553669	-	E5491_RS09450	phosphotransferase family protein	GO:0016740;GO:0016301;GO:0005524	-	COG0510-Predicted choline kinase involved in LPS biosynthesis[M]
E5491_RS09455	223.807	268.507	-0.262705	0.112772	0.269076	-	dat	D-amino-acid transaminase	GO:0047810;GO:0046416;GO:0019478;GO:0046437;GO:0030170	K00824-ko00472 D-Arginine and D-ornithine metabolism;ko00473 D-Alanine metabolism;ko00330 Arginine and proline metabolism;ko00360 Phenylalanine metabolism;ko00310 Lysine degradation	COG0115-Branched-chain amino acid aminotransferase/4-amino-4-deoxychorismate lyase[EH]
E5491_RS12780	196.327	158.18	0.311689	0.865203	0.924473	-	E5491_RS12780	GNAT family N-acetyltransferase	GO:0008080	-	-
E5491_RS07605	1339.96	1513.47	-0.175677	0.19419	0.386995	-	E5491_RS07605	zinc metallopeptidase	GO:0016021;GO:0046872;GO:0008237;GO:0005886	-	COG2738-Predicted Zn-dependent protease[R]
E5491_RS07600	5.70333	3.86667	0.560715	0.66924	0.804514	-	E5491_RS07600	nucleotide pyrophosphohydrolase	GO:0047693	-	-
E5491_RS12145	621.997	1177.72	-0.921022	0.0100951	0.0480162	-	E5491_RS12145	tRNA-Tyr	-	-	-
E5491_RS01430	2.15333	1.14	0.917538	0.375791	0.565888	-	E5491_RS01430	TIGR01741 family protein	-	-	-
E5491_RS01435	2.74667	0.97	1.50163	0.112947	0.269076	-	E5491_RS01435	TIGR01741 family protein	-	-	-
E5491_RS12140	298.96	552.217	-0.885282	0.0278163	0.098808	-	E5491_RS12140	tRNA-Gln	-	-	-
E5491_RS04235	55.9633	17.03	1.7164	4.04689e-06	6.72554e-05	up	E5491_RS04235	amino acid transporter	GO:1902023;GO:0016021;GO:0006865;GO:0015181;GO:0005886	-	COG1279-Lysine efflux permease[R]
E5491_RS06705	36.6233	19.18	0.93316	0.024315	0.0893258	-	mutL	DNA mismatch repair endonuclease MutL	GO:0032300;GO:0006298;GO:0005524;GO:0030983	K03572-ko03430 Mismatch repair	COG0323-DNA mismatch repair enzyme (predicted ATPase)[L]
E5491_RS10385	20.8667	30.55	-0.549972	0.00277684	0.0176907	-	trmL	tRNA (uridine(34)/cytosine(34)/5- carboxymethylaminomethyluridine(34)-2'-O)- methyltransferase TrmL	GO:0005737;GO:0008757;GO:0003723;GO:0008175	-	COG0219-Predicted rRNA methylase (SpoU class)[J]
E5491_RS06700	58.9167	47.83	0.30076	0.881596	0.934124	-	mutS	DNA mismatch repair protein MutS	GO:0030983;GO:0003684;GO:0005524;GO:0006298	K03555-ko03430 Mismatch repair	COG0249-Mismatch repair ATPase (MutS family)[L]
E5491_RS09855	0.253333	0.15	0.756074	0.752184	0.85371	-	seo	staphylococcal enterotoxin type O	GO:0046872;GO:0005576;GO:0009405	K11040-ko05150 Staphylococcus aureus infection	-
E5491_RS11860	950.937	885.447	0.102944	0.286903	0.481924	-	wecB	UDP-N-acetylglucosamine 2-epimerase (non-hydrolyzing)	GO:0005737;GO:0019350;GO:0008761;GO:0071555	K01791-ko00520 Amino sugar and nucleotide sugar metabolism	COG0381-UDP-N-acetylglucosamine 2-epimerase[M]
E5491_RS09850	0.203333	0.3	-0.561116	0.512774	0.68632	-	sem	staphylococcal enterotoxin type M	GO:0046872;GO:0005576;GO:0009405	K11040-ko05150 Staphylococcus aureus infection	-
E5491_RS02140	51.2367	51.0833	0.00432395	0.203673	0.395182	-	E5491_RS02140	restriction endonuclease subunit S	GO:0006304;GO:0003677	-	-
E5491_RS04230	134.853	66.9433	1.01038	0.0556963	0.163366	-	E5491_RS04230	histidine phosphatase family protein	GO:0003824;GO:0004619;GO:0006096;GO:0008152	-	COG0406-Fructose-2,6-bisphosphatase[G]
E5491_RS02635	840.12	1378.03	-0.71394	0.00598116	0.0321142	-	rrf	5S ribosomal RNA	-	-	-
E5491_RS02145	51.2467	58.5067	-0.191143	0.113232	0.269517	-	E5491_RS02145	superantigen-like protein SSL11	GO:0005576;GO:0009405	-	-
E5491_RS02630	657.583	460.93	0.512626	0.279175	0.475428	-	lysS	lysine--tRNA ligase	GO:0004824;GO:0005737;GO:0006430;GO:0000287;GO:0003676;GO:0005524	K04567-ko00970 Aminoacyl-tRNA biosynthesis	COG1190-Lysyl-tRNA synthetase (class II)[J]
E5491_RS11865	657.34	623.217	0.076906	0.28585	0.481068	-	upp	uracil phosphoribosyltransferase	GO:0006223;GO:0044206;GO:0000287;GO:0004845;GO:0005525	K00761-ko00240 Pyrimidine metabolism	COG0035-Uracil phosphoribosyltransferase[F]
E5491_RS09635	407.72	553.79	-0.44176	0.00331024	0.0203505	-	E5491_RS09635	methionine adenosyltransferase	GO:0005737;GO:0004478;GO:0006556;GO:0006730;GO:0000287;GO:0005524	K00789-ko01230 Biosynthesis of amino acids;ko00270 Cysteine and methionine metabolism	COG0192-S-adenosylmethionine synthetase[H]
E5491_RS09630	62.44	75.7533	-0.278839	0.137683	0.307899	-	E5491_RS09630	NERD domain-containing protein	GO:0016021	-	-
E5491_RS03455	8.78667	9.4	-0.0973448	0.42238	0.61471	-	E5491_RS03455	response regulator transcription factor GraR/ApsR	GO:0005737;GO:0000160;GO:0005622;GO:0006355;GO:0009405;GO:0006351;GO:0003677;GO:0046677	K19078-ko02020 Two-component system;ko01503 Cationic antimicrobial peptide (CAMP) resistance	COG0745-Response regulators consisting of a CheY-like receiver domain and a winged-helix DNA-binding domain[TK]
E5491_RS03940	22.04	12.69	0.796432	0.151859	0.328675	-	E5491_RS03940	DEAD/DEAH box helicase	GO:0030420;GO:0016787;GO:0004386;GO:0005524;GO:0003677	-	COG4098-Superfamily II DNA/RNA helicase required for DNA uptake (late competence protein)[L]
E5491_RS04885	123.117	112.183	0.134168	0.476447	0.658083	-	E5491_RS04885	TrkH family potassium uptake protein	GO:0006813;GO:0016021;GO:0008324;GO:0005886	-	COG0168-Trk-type K+ transport systems, membrane components[P]
E5491_RS04880	20.4867	25.1333	-0.294917	0.00744877	0.0380897	-	E5491_RS04880	serine protease	GO:0004252;GO:0016021;GO:0005886	-	COG0265-Trypsin-like serine proteases, typically periplasmic, contain C-terminal PDZ domain[O]
E5491_RS00895	2.56667	6.09	-1.24655	0.00239635	0.0158922	down	E5491_RS00895	hypothetical protein	GO:0016021	-	-
E5491_RS06640	152.233	134.3	0.180825	0.688803	0.816273	-	pgsA	CDP-diacylglycerol--glycerol-3-phosphate 3-phosphatidyltransferase	GO:0006655;GO:0008444;GO:0008654;GO:0016021;GO:0005886	K00995-ko00564 Glycerophospholipid metabolism	COG0558-Phosphatidylglycerophosphate synthase[I]
E5491_RS00890	40.3867	44.7767	-0.148868	0.0362337	0.119727	-	E5491_RS00890	type I restriction endonuclease subunit R	GO:0009307;GO:0009035;GO:0005524;GO:0003677	-	COG0610-Type I site-specific restriction-modification system, R (restriction) subunit and related helicases[V]
E5491_RS04665	0.73	0.816667	-0.161851	0.504012	0.680794	-	E5491_RS04665	membrane protein	GO:0016021	-	-
E5491_RS06645	41.8533	37.6167	0.153971	0.661433	0.800893	-	E5491_RS06645	CinA family nicotinamide mononucleotide deamidase-related protein	-	-	COG1058-Predicted nucleotide-utilizing enzyme related to molybdopterin-biosynthesis enzyme MoeA[R]
E5491_RS01545	103.627	76.5633	0.43667	0.523359	0.695349	-	E5491_RS01545	alpha/beta hydrolase	GO:0016787;GO:0008152	-	-
E5491_RS01540	447.887	178.577	1.32659	2.89866e-05	0.000394783	up	lip2	YSIRK domain-containing triacylglycerol lipase Lip2/Geh	GO:0046872;GO:0016020;GO:0005576;GO:0004806;GO:0016042	K01046-ko00561 Glycerolipid metabolism	COG1075-Predicted acetyltransferases and hydrolases with the alpha/beta hydrolase fold[R]
E5491_RS03450	23.5333	21.38	0.138444	0.668634	0.80432	-	E5491_RS03450	auxiliary protein GraX/ApsX	GO:0003824;GO:0050662	-	-
E5491_RS14985	0.0001	0.0001	0	1	1	-	E5491_RS14985	histidinol dehydrogenase	GO:0051287;GO:0000105;GO:0004399;GO:0008270	K00013-ko01230 Biosynthesis of amino acids;ko00340 Histidine metabolism	COG0141-Histidinol dehydrogenase[E]
E5491_RS13395	11.68	12.46	-0.0932638	0.184972	0.374233	-	cobA	uroporphyrinogen-III C-methyltransferase	GO:0009236;GO:0006779;GO:0019354;GO:0008168;GO:0004851;GO:0055114	K02303-ko00860 Porphyrin and chlorophyll metabolism	COG0007-Uroporphyrinogen-III methylase[H]
E5491_RS14790	15.8167	10.96	0.529198	0.355572	0.550919	-	E5491_RS14790	hypothetical protein	-	-	-
E5491_RS14795	4.59	6.79333	-0.565625	0.00214264	0.0146266	-	E5491_RS14795	BglG family transcription antiterminator	GO:0008982;GO:0016301;GO:0009401;GO:0006355;GO:0006351;GO:0003677	-	COG3711-Transcriptional antiterminator[K]
E5491_RS11310	97.95	79.8133	0.295416	0.967225	0.981989	-	E5491_RS11310	hypothetical protein	-	-	-
E5491_RS11315	19.9467	9.94667	1.00386	0.0483272	0.148935	-	E5491_RS11315	transcriptional regulator	-	-	-
E5491_RS05715	11.2367	55.6533	-2.30825	7.57901e-10	2.58056e-08	down	E5491_RS05715	hypothetical protein	GO:0016021	-	-
E5491_RS01040	16.1867	385.453	-4.57368	6.74765e-07	1.33613e-05	down	pflB	formate C-acetyltransferase	GO:0005737;GO:0006006;GO:0005975;GO:0008861	K00656-ko00650 Butanoate metabolism;ko00620 Pyruvate metabolism;ko00640 Propanoate metabolism	COG1882-Pyruvate-formate lyase[C]
E5491_RS09040	96.6267	51.7867	0.899841	0.103074	0.251558	-	E5491_RS09040	NUDIX domain-containing protein	GO:0016787	-	COG4112-Predicted phosphoesterase (MutT family)[R]
E5491_RS01045	22.4633	491.02	-4.45014	3.0318e-07	6.46166e-06	down	pflA	pyruvate formate lyase-activating protein	GO:0005737;GO:0051539;GO:0016829;GO:0006006;GO:0046872;GO:0043365	-	COG1180-Pyruvate-formate lyase-activating enzyme[O]
E5491_RS13385	3.15	6.07667	-0.947928	0.0190369	0.0753916	-	narH	nitrate reductase subunit beta	GO:0005737;GO:0042126;GO:0008940;GO:0051538;GO:0009325;GO:0051539;GO:0016020;GO:0042128;GO:0046872;GO:0009061;GO:0005886;GO:0016491;GO:0009055	K00371-ko02020 Two-component system;ko00910 Nitrogen metabolism	COG1140-Nitrate reductase beta subunit[C]
E5491_RS09700	2.21	2.00667	0.139245	0.738373	0.845932	-	E5491_RS09700	IS3 family transposase	-	-	-
E5491_RS09705	143.78	127.337	0.175215	0.90878	0.948529	-	pepA1	type I toxin-antitoxin system Fst family toxin PepA1	-	-	-
E5491_RS14060	95.2	125.36	-0.397044	0.00844251	0.0414261	-	E5491_RS14060	MFS transporter	GO:0005215;GO:0016021;GO:0022857;GO:0006820;GO:0005886;GO:0055085	-	COG2271-Sugar phosphate permease[G]
E5491_RS14065	33.3367	35.3667	-0.0852804	0.224532	0.421582	-	E5491_RS14065	DedA family protein	GO:0016021;GO:0005886	-	COG0586-Uncharacterized membrane-associated protein[S]
E5491_RS12130	30.9533	21.81	0.505105	0.65062	0.793245	-	rocF	arginase	GO:0000050;GO:0046872;GO:0006525;GO:0004053	K01476-ko05146 Amoebiasis;ko01230 Biosynthesis of amino acids;ko00330 Arginine and proline metabolism;ko00220 Arginine biosynthesis	COG0010-Arginase/agmatinase/formimionoglutamate hydrolase, arginase family[E]
E5491_RS06800	0.61	0.216667	1.49333	0.817002	1	-	E5491_RS06800	hypothetical protein	-	-	-
E5491_RS12565	10916.1	10328.1	0.079874	0.433902	0.621896	-	rplN	50S ribosomal protein L14	GO:0003735;GO:0015934;GO:0006412;GO:0019843	K02874-ko03010 Ribosome	COG0093-Ribosomal protein L14[J]
E5491_RS12560	1437.59	1121.67	0.358007	0.847079	0.913144	-	rplX	50S ribosomal protein L24	GO:0003735;GO:0019843;GO:0005840;GO:0006412	K02895-ko03010 Ribosome	COG0198-Ribosomal protein L24[J]
E5491_RS07865	1.2	1.22667	-0.0317089	0.659239	0.799278	-	E5491_RS07865	hypothetical protein	-	-	-
E5491_RS14665	30.8867	22.0567	0.485769	0.357453	0.552033	-	E5491_RS14665	assimilatory sulfite reductase (NADPH) flavoprotein subunit	GO:0050660;GO:0070814;GO:0019344;GO:0010181;GO:0000103;GO:0004783	K00380-ko00920 Sulfur metabolism	COG0369-Sulfite reductase, alpha subunit (flavoprotein)[P]
E5491_RS07860	1.19	1.21	-0.0240455	0.800635	0.885259	-	E5491_RS07860	DUF3168 domain-containing protein	-	-	-
E5491_RS14660	204.49	122.91	0.734428	0.034214	0.114503	-	E5491_RS14660	NAD(P)-binding protein	GO:0009236;GO:0043115;GO:0019354	K02304-ko00860 Porphyrin and chlorophyll metabolism	COG1648-Siroheme synthase (precorrin-2 oxidase/ferrochelatase domain)[H]
E5491_RS12765	116.143	128.18	-0.142265	0.0859667	0.22142	-	modB	molybdate ABC transporter permease subunit	GO:0016021;GO:0015098;GO:0005886	K02018-ko02010 ABC transporters	COG4149-ABC-type molybdate transport system, permease component[P]
E5491_RS12760	61.4967	93.4867	-0.604252	0.0220471	0.083749	-	E5491_RS12760	ATP-binding cassette domain-containing protein	GO:0016887;GO:0042888;GO:0015412;GO:0005524;GO:0043190	K02017-ko02010 ABC transporters	COG4148-ABC-type molybdate transport system, ATPase component[P]
E5491_RS15195	3.99	6.12667	-0.618714	0.0455021	0.143069	-	E5491_RS15195	helix-turn-helix transcriptional regulator	GO:0006355;GO:0016021;GO:0006351;GO:0043565	-	-
E5491_RS12890	6.05333	6.76	-0.159293	0.341289	0.536833	-	E5491_RS12890	DUF4870 domain-containing protein	GO:0016021	-	COG3296-Uncharacterized protein conserved in bacteria[S]
E5491_RS11225	3.72667	0.0001	15.1856	0.00238875	0.0158795	up	E5491_RS11225	hypothetical protein	-	-	-
E5491_RS05125	26.0433	23.63	0.140294	0.538282	0.706795	-	purK	5-(carboxyamino)imidazole ribonucleotide synthase	GO:0046872;GO:0051287;GO:0004638;GO:0006189;GO:0055114;GO:0034028;GO:0005524	K01589-ko00230 Purine metabolism	COG0026-Phosphoribosylaminoimidazole carboxylase (NCAIR synthetase)[F]
E5491_RS11220	8.95333	1.35333	2.72591	5.14006e-06	8.49174e-05	up	E5491_RS11220	dUTP diphosphatase	GO:0004170	-	-
E5491_RS05120	12.2533	25.05	-1.03164	0.000272242	0.00279084	down	purE	5-(carboxyamino)imidazole ribonucleotide mutase	GO:0034023;GO:0006189	K01588-ko00230 Purine metabolism	COG0041-Phosphoribosylcarboxyaminoimidazole (NCAIR) mutase[F]
E5491_RS01135	40.7967	39.0567	0.0628825	0.413914	0.607277	-	E5491_RS01135	nucleoside hydrolase	GO:0005737;GO:0006206;GO:0045437;GO:0015949;GO:0016799	-	COG1957-Inosine-uridine nucleoside N-ribohydrolase[F]
E5491_RS01130	28.64	19.3167	0.568185	0.287101	0.481924	-	E5491_RS01130	PTS transporter subunit EIIC	GO:0005355;GO:0008982;GO:0016021;GO:0016301;GO:0009401;GO:0005886	K02791-ko00500 Starch and sucrose metabolism;ko00520 Amino sugar and nucleotide sugar metabolism;ko00010 Glycolysis / Gluconeogenesis;ko02060 Phosphotransferase system (PTS)	COG1263-Phosphotransferase system IIC components, glucose/maltose/N-acetylglucosamine-specific[G]
E5491_RS10660	296.107	230.41	0.361914	0.666381	0.802349	-	E5491_RS10660	acyl-CoA thioesterase	GO:0016787	-	COG1607-Acyl-CoA hydrolase[I]
E5491_RS04460	10.2367	8.93333	0.196476	0.864316	0.924473	-	E5491_RS04460	YuzD family protein	-	-	COG4837-Uncharacterized protein conserved in bacteria[S]
E5491_RS10310	510.333	453.81	0.169351	0.495558	0.674597	-	yhaM	3'-5' exoribonuclease YhaM	GO:0003677;GO:0003676;GO:0000175	-	COG3481-Predicted HD-superfamily hydrolase[R]
E5491_RS04465	224.683	233.543	-0.0557972	0.431169	0.619688	-	E5491_RS04465	NAD(P)/FAD-dependent oxidoreductase	GO:0016491	K03885-ko00190 Oxidative phosphorylation	COG1252-NADH dehydrogenase, FAD-containing subunit[C]
E5491_RS10315	163.397	169.083	-0.0493559	0.0813954	0.212986	-	E5491_RS10315	AAA family ATPase	GO:0016021;GO:0005886	-	COG4717-Uncharacterized conserved protein[S]
E5491_RS15215	618.373	623.82	-0.0126517	0.292792	0.487464	-	noc	nucleoid occlusion protein	GO:0005737;GO:0051301;GO:0009295;GO:0007049;GO:0003677	-	COG1475-Predicted transcriptional regulators[K]
E5491_RS13360	56.8133	52.4133	0.116296	0.434626	0.622417	-	E5491_RS13360	nitrate respiration regulation response regulator NreC	GO:0005737;GO:0000160;GO:0005622;GO:0006355;GO:0006351;GO:0003677	K07696-ko02020 Two-component system	COG2197-Response regulator containing a CheY-like receiver domain and an HTH DNA-binding domain[TK]
E5491_RS09505	349.543	270.69	0.36883	0.616634	0.770655	-	E5491_RS09505	TIGR01212 family radical SAM protein	GO:0005737;GO:0051539;GO:0051536;GO:0004402;GO:0033588;GO:0003824;GO:0006357;GO:0006368;GO:0046872	-	COG1242-Predicted Fe-S oxidoreductase[R]
E5491_RS13365	59.52	43.5333	0.451254	0.510069	0.684729	-	E5491_RS13365	nitrate respiration regulation sensor histidine kinase NreB	GO:0005737;GO:0051539;GO:0000155;GO:0016021;GO:0005506;GO:0005524	K07683-ko02020 Two-component system	COG4585-Signal transduction histidine kinase[T]
E5491_RS14335	54.83	55.0133	-0.00481585	0.279453	0.475428	-	E5491_RS14335	NAD(P)/FAD-dependent oxidoreductase	GO:0016117;GO:0016491	K10209-ko00906 Carotenoid biosynthesis	COG1233-Phytoene dehydrogenase and related proteins[Q]
E5491_RS14330	54.0867	26.8367	1.01107	0.0348791	0.11607	-	E5491_RS14330	aminotransferase class I/II-fold pyridoxal phosphate-dependent enzyme	GO:0008483;GO:0009058;GO:0019509;GO:0030170	K08969-ko00270 Cysteine and methionine metabolism	COG0436-Aspartate/tyrosine/aromatic aminotransferase[E]
E5491_RS14980	0.0001	0.0001	0	1	1	-	E5491_RS14980	histidinol-phosphate aminotransferase family protein	GO:0009058;GO:0080130;GO:0016740;GO:0004400;GO:0000105;GO:0030170	K00817-ko00340 Histidine metabolism;ko00400 Phenylalanine, tyrosine and tryptophan biosynthesis;ko01230 Biosynthesis of amino acids;ko00360 Phenylalanine metabolism;ko00350 Tyrosine metabolism;ko00401 Novobiocin biosynthesis;ko00960 Tropane, piperidine and pyridine alkaloid biosynthesis	COG0079-Histidinol-phosphate/aromatic aminotransferase and cobyric acid decarboxylase[E]
E5491_RS08430	767.817	465.437	0.722177	0.0278096	0.098808	-	E5491_RS08430	superoxide dismutase	GO:0004784;GO:0046872	K04564-ko04146 Peroxisome;ko04212 Longevity regulating pathway - worm;ko05016 Huntington's disease;ko04213 Longevity regulating pathway - multiple species;ko04068 FoxO signaling pathway;ko04013 MAPK signaling pathway - fly;ko04211 Longevity regulating pathway - mammal	COG0605-Superoxide dismutase[P]
E5491_RS08435	13.2167	17.0433	-0.366849	0.155209	0.333855	-	E5491_RS08435	transcriptional repressor	GO:0003700;GO:0005737;GO:0046872;GO:0006351;GO:0003677	-	COG0735-Fe2+/Zn2+ uptake regulation proteins[P]
E5491_RS04720	147.88	18.9833	2.96162	1.89926e-19	1.51506e-17	up	E5491_RS04720	peptide ABC transporter substrate-binding protein	GO:0015031;GO:0030435;GO:0043190;GO:0055085;GO:0030288	K15580-ko02024 Quorum sensing;ko01501 beta-Lactam resistance;ko02010 ABC transporters	COG4166-ABC-type oligopeptide transport system, periplasmic component[E]
E5491_RS04725	0.91	0.343333	1.40626	0.0752454	0.203374	-	E5491_RS04725	oligopeptide ABC transporter substrate-binding protein	GO:0043190;GO:0030420;GO:0030435;GO:0030288;GO:0015031;GO:0055085	K02035-ko02024 Quorum sensing	COG0747-ABC-type dipeptide transport system, periplasmic component[E]
E5491_RS11130	3.05333	0.296667	3.36347	0.000223147	0.00236892	up	E5491_RS11130	phage tail protein	-	-	-
E5491_RS05630	31.2433	28.91	0.11198	0.584309	0.742729	-	efb	complement convertase inhibitor Efb	GO:0005615	K14200-ko05150 Staphylococcus aureus infection	-
E5491_RS11135	3.55667	1.45333	1.29116	0.27781	0.475274	-	E5491_RS11135	hypothetical protein	-	-	-
E5491_RS05635	20.6233	47.6667	-1.2087	9.74383e-08	2.4075e-06	down	scb	complement inhibitor SCIN-B	GO:0005576;GO:0009405	K14199-ko05150 Staphylococcus aureus infection	-
E5491_RS10405	31.5733	42.04	-0.413056	0.00215027	0.0146428	-	E5491_RS10405	PTS transporter subunit IIC	GO:0009401;GO:0016021;GO:0008982	-	COG3641-Predicted membrane protein, putative toxin regulator[R]
E5491_RS03810	305.85	343.167	-0.166085	0.143163	0.316228	-	E5491_RS03810	peptide MFS transporter	GO:0006857;GO:0016021;GO:0005886	-	COG3104-Dipeptide/tripeptide permease[E]
E5491_RS10400	21.6	19.86	0.121166	0.510693	0.684849	-	E5491_RS10400	ABC transporter permease subunit	GO:0005215;GO:0016021;GO:0015171;GO:0005886	-	COG0765-ABC-type amino acid transport system, permease component[E]
E5491_RS14250	142.51	146.007	-0.0349711	0.318356	0.514083	-	E5491_RS14250	hydroxymethylglutaryl-CoA reductase, degradative	GO:0004420;GO:0050662;GO:0042282;GO:0015936	K00054-ko00900 Terpenoid backbone biosynthesis	COG1257-Hydroxymethylglutaryl-CoA reductase[I]
E5491_RS14240	147.783	277.84	-0.910771	0.175182	0.361233	-	E5491_RS14240	sterile alpha motif-like domain-containing protein	-	-	-
E5491_RS13215	53.15	35.2267	0.593402	0.356865	0.551936	-	hssS	heme sensor histidine kinase HssS	GO:0000155;GO:0016021;GO:0005622;GO:0009405;GO:0005886;GO:0005524	-	COG5002-Signal transduction histidine kinase[T]
E5491_RS14245	92.9333	131.393	-0.499624	0.0318329	0.108918	-	E5491_RS14245	CHAP domain-containing protein	GO:0019835;GO:0051301;GO:0008745;GO:0009986;GO:0071555;GO:0005576;GO:0009405;GO:0042742;GO:0008152;GO:0007049	-	COG3942-Surface antigen[R]
E5491_RS12135	149.397	161.957	-0.11646	0.493301	0.672179	-	E5491_RS12135	tRNA-Lys	-	-	-
E5491_RS07280	66.6133	13.64	2.28797	2.23537e-12	9.80895e-11	up	E5491_RS07280	alanine racemase	GO:0030632;GO:0008784;GO:0030170	K01775-ko00473 D-Alanine metabolism;ko01502 Vancomycin resistance	COG0787-Alanine racemase[M]
E5491_RS14835	86.1667	65.81	0.388823	0.532576	0.702079	-	gtfA	accessory Sec system glycosyltransferase GtfA	GO:0005737;GO:0016757;GO:0005886	-	COG0438-Glycosyltransferase[M]
E5491_RS01950	64.56	22.7767	1.50308	0.000249814	0.00260254	up	E5491_RS01950	helix-turn-helix transcriptional regulator	GO:0043565	-	-
E5491_RS07285	135.55	37.1967	1.86558	2.44798e-13	1.15843e-11	up	lysA	diaminopimelate decarboxylase	GO:0008836;GO:0009089;GO:0030170;GO:0046677	K01586-ko00300 Lysine biosynthesis;ko01230 Biosynthesis of amino acids	COG0019-Diaminopimelate decarboxylase[E]
E5491_RS01955	465.19	248.83	0.90266	0.0295701	0.103588	-	E5491_RS01955	GlsB/YeaQ/YmgE family stress response membrane protein	GO:0016021;GO:0005886	-	-
E5491_RS12815	12.1633	4.27333	1.5091	0.000532847	0.00487773	up	E5491_RS12815	urease subunit beta	GO:0005737;GO:0009039;GO:0043419	K01429-ko00230 Purine metabolism;ko00791 Atrazine degradation;ko00220 Arginine biosynthesis	COG0832-Urea amidohydrolase (urease) beta subunit[E]
E5491_RS15110	51.5167	32.0467	0.684865	0.192933	0.385507	-	E5491_RS15110	polyisoprenoid-binding protein	-	-	COG2353-Uncharacterized conserved protein[S]
E5491_RS15115	18.8133	17.5433	0.100833	0.445602	0.634108	-	E5491_RS15115	SMP-30/gluconolactonase/LRE family protein	GO:0005737;GO:0016787;GO:0046872;GO:0046677	-	COG3386-Gluconolactonase[G]
E5491_RS12810	22.4167	12.82	0.806176	0.0879155	0.22478	-	E5491_RS12810	urease subunit gamma	GO:0005737;GO:0009039;GO:0016151;GO:0043419	K01430-ko00230 Purine metabolism;ko00791 Atrazine degradation;ko00220 Arginine biosynthesis	COG0831-Urea amidohydrolase (urease) gamma subunit[E]
E5491_RS04090	903.8	918.87	-0.0238572	0.300271	0.496362	-	E5491_RS04090	2,3-bisphosphoglycerate-independent phosphoglycerate mutase	GO:0005737;GO:0046537;GO:0006007;GO:0006096;GO:0030145	K15633-ko00010 Glycolysis / Gluconeogenesis;ko01230 Biosynthesis of amino acids;ko01200 Carbon metabolism;ko00260 Glycine, serine and threonine metabolism;ko00680 Methane metabolism	COG0696-Phosphoglyceromutase[G]
E5491_RS08095	15.68	8.40667	0.89932	0.12283	0.2846	-	E5491_RS08095	site-specific integrase	GO:0006310;GO:0016787;GO:0075713;GO:0015074;GO:0016740;GO:0003677;GO:0046718	-	COG4974-Site-specific recombinase XerD[L]
E5491_RS07045	220.633	265.573	-0.26746	0.00517548	0.0287275	-	parC	DNA topoisomerase IV subunit A	GO:0019897;GO:0006265;GO:0003677;GO:0007059;GO:0005694;GO:0003918;GO:0005524	-	COG0188-Type IIA topoisomerase (DNA gyrase/topo II, topoisomerase IV), A subunit[L]
E5491_RS08090	20.5733	20.19	0.0271347	0.408813	0.602324	-	E5491_RS08090	hypothetical protein	GO:0016021	-	-
E5491_RS04095	1521.72	1598.73	-0.0712264	0.268237	0.464878	-	eno	phosphopyruvate hydratase	GO:0000015;GO:0009986;GO:0000287;GO:0004634;GO:0005576;GO:0009405;GO:0006096	K01689-ko00010 Glycolysis / Gluconeogenesis;ko03018 RNA degradation;ko04066 HIF-1 signaling pathway;ko01230 Biosynthesis of amino acids;ko01200 Carbon metabolism;ko00680 Methane metabolism	COG0148-Enolase[G]
E5491_RS07040	250.383	248.787	0.00922936	0.214429	0.409777	-	parE	DNA topoisomerase IV subunit B	GO:0000287;GO:0006265;GO:0003677;GO:0007059;GO:0005694;GO:0003918;GO:0005524	-	COG0187-Type IIA topoisomerase (DNA gyrase/topo II, topoisomerase IV), B subunit[L]
E5491_RS03600	16.1267	17.95	-0.154536	0.0722582	0.197789	-	E5491_RS03600	GTP-binding protein	GO:0009236;GO:0005525	-	COG0523-Putative GTPases (G3E family)[R]
E5491_RS04655	0.216667	0.103333	1.06817	0.637397	0.785354	-	E5491_RS04655	2-isopropylmalate synthase	GO:0046912;GO:0019752;GO:0009098;GO:0003852	-	COG0119-Isopropylmalate/homocitrate/citramalate synthases[E]
E5491_RS03605	205.44	141.85	0.534351	0.38041	0.571037	-	E5491_RS03605	aldo/keto reductase family oxidoreductase	GO:0016491	-	COG4989-Predicted oxidoreductase[R]
E5491_RS03970	2.02333	2.15	-0.0876026	0.798466	0.883948	-	E5491_RS03970	hypothetical protein	-	-	-
E5491_RS11045	239.673	238.88	0.00478333	0.332619	0.528621	-	E5491_RS11045	SH3 domain-containing protein	-	-	-
E5491_RS00550	2.70333	2.64	0.0342015	0.632595	0.781853	-	E5491_RS00550	sugar transferase	GO:0050845;GO:0016780;GO:0005976;GO:0016021;GO:0071555;GO:0016757;GO:0005886	-	COG2148-Sugar transferases involved in lipopolysaccharide synthesis[M]
E5491_RS05705	6.07	5.26667	0.204806	0.855436	0.918958	-	arcC	carbamate kinase	GO:0005737;GO:0008804;GO:0035975;GO:0006525;GO:0005524	K00926-ko00230 Purine metabolism;ko00220 Arginine biosynthesis;ko01200 Carbon metabolism;ko00910 Nitrogen metabolism	COG0549-Carbamate kinase[E]
E5491_RS00555	9.01333	10.3733	-0.202747	0.163449	0.34572	-	E5491_RS00555	glycosyltransferase family 4 protein	GO:0009243;GO:0016757	-	COG0438-Glycosyltransferase[M]
E5491_RS11040	12.1433	14.84	-0.289327	0.23367	0.43131	-	E5491_RS11040	chemotaxis-inhibiting protein CHIPS	GO:0005576;GO:0009405	K14202-ko05150 Staphylococcus aureus infection	-
E5491_RS05700	10.91	6.42	0.765006	0.143601	0.316694	-	argF	ornithine carbamoyltransferase	GO:0005737;GO:0004585;GO:0016597;GO:0006526	K00611-ko01230 Biosynthesis of amino acids;ko00220 Arginine biosynthesis	COG0078-Ornithine carbamoyltransferase[E]
E5491_RS13875	31.3133	23.4167	0.419241	0.619154	0.770699	-	E5491_RS13875	SDR family oxidoreductase	GO:0016491	-	COG4221-Short-chain alcohol dehydrogenase of unknown specificity[R]
E5491_RS13690	68.6467	59.2733	0.211806	0.87582	0.932073	-	E5491_RS13690	MFS transporter	GO:0016021;GO:0046677;GO:0055085;GO:0005886	-	-
E5491_RS00395	3.98	2.03333	0.968922	0.233729	0.43131	-	E5491_RS00395	tandem-type lipoprotein	GO:0005886	-	-
E5491_RS00390	0.503333	0.21	1.26112	0.445254	0.633937	-	E5491_RS00390	tandem-type lipoprotein	GO:0005886	-	-
E5491_RS00770	117.857	61	0.950152	0.00314276	0.0194559	-	E5491_RS00770	ABC transporter ATP-binding protein	GO:0042128;GO:0015112;GO:0016887;GO:0005524;GO:0005886	-	COG1116-ABC-type nitrate/sulfonate/bicarbonate transport system, ATPase component[P]
E5491_RS06245	5.62333	3.02333	0.895286	0.023432	0.0869578	-	E5491_RS06245	phage portal protein	GO:0046718;GO:0046729;GO:0019012;GO:0019028;GO:0019076	-	-
E5491_RS00775	118.493	77.7533	0.607829	0.216326	0.412839	-	E5491_RS00775	ABC transporter substrate-binding protein	GO:0015112;GO:0016887;GO:0005524;GO:0005886	-	COG0715-ABC-type nitrate/sulfonate/bicarbonate transport systems, periplasmic components[P]
E5491_RS06240	10.1133	4.11	1.29905	0.00104967	0.00822543	up	E5491_RS06240	PBSX family phage terminase large subunit	GO:0006323;GO:0019076	-	COG1783-Phage terminase large subunit[R]
E5491_RS08895	279.647	248.447	0.170669	0.678566	0.810736	-	obgE	GTPase ObgE	GO:0005737;GO:0000287;GO:0003924;GO:0042254;GO:0005525	-	COG0536-Predicted GTPase[R]
E5491_RS08890	104.243	172.763	-0.728842	0.00461298	0.0260191	-	E5491_RS08890	ACT domain-containing protein	GO:0009094;GO:0016597	K06209-ko01230 Biosynthesis of amino acids;ko00400 Phenylalanine, tyrosine and tryptophan biosynthesis	COG4492-ACT domain-containing protein[R]
E5491_RS11540	2137.61	1.86667	10.1613	1.84524e-228	1.7173e-225	up	leuB	3-isopropylmalate dehydrogenase	GO:0005737;GO:0051287;GO:0000287;GO:0009098;GO:0003862	K00052-ko00290 Valine, leucine and isoleucine biosynthesis;ko01230 Biosynthesis of amino acids;ko00660 C5-Branched dibasic acid metabolism;ko01210 2-Oxocarboxylic acid metabolism	COG0473-Isocitrate/isopropylmalate dehydrogenase[CE]
E5491_RS02955	9.45667	18.53	-0.970459	7.15844e-08	1.80057e-06	-	sdrD	MSCRAMM family adhesin SdrD	GO:0005618;GO:0007155;GO:0016020;GO:0005576	K14194-ko05150 Staphylococcus aureus infection	COG4932-Predicted outer membrane protein[M]
E5491_RS11545	885.003	1.36	9.34593	3.28279e-235	4.58277e-232	up	leuC	3-isopropylmalate dehydratase large subunit	GO:0003861;GO:0046872;GO:0051539;GO:0009098	K01703-ko00290 Valine, leucine and isoleucine biosynthesis;ko01230 Biosynthesis of amino acids;ko00660 C5-Branched dibasic acid metabolism;ko01210 2-Oxocarboxylic acid metabolism	COG0065-3-isopropylmalate dehydratase large subunit[E]
E5491_RS02950	5.30667	5.79667	-0.127418	0.0981408	0.242486	-	sdrC	MSCRAMM family adhesin SdrC	GO:0005618;GO:0007155;GO:0016020;GO:0005576	K14194-ko05150 Staphylococcus aureus infection	-
E5491_RS04385	63.81	56.1067	0.18561	0.664075	0.801945	-	E5491_RS04385	bifunctional metallophosphatase/5'-nucleotidase	GO:0009166;GO:0016787;GO:0046872;GO:0000166	-	COG0737-5'-nucleotidase/2',3'-cyclic phosphodiesterase and related esterases[F]
E5491_RS12960	127.427	178.107	-0.483074	0.00458015	0.0258862	-	E5491_RS12960	MurR/RpiR family transcriptional regulator	GO:0003700;GO:0030246;GO:0005975;GO:0006351;GO:0003677	-	COG1737-Transcriptional regulators[K]
E5491_RS04380	64.3967	70.1933	-0.124348	0.107032	0.259629	-	E5491_RS04380	sulfite exporter TauE/SafE family protein	GO:0016021;GO:0005886	-	-
E5491_RS12965	170.773	177.673	-0.0571445	0.107323	0.259883	-	E5491_RS12965	amino acid permease	GO:0015297;GO:0016021;GO:0015171;GO:0005887;GO:0015179	-	COG1113-Gamma-aminobutyrate permease and related permeases[E]
E5491_RS03775	51.7033	33.04	0.646044	0.0798262	0.209666	-	E5491_RS03775	ABC transporter ATP-binding protein	GO:0031460;GO:0016020;GO:0006865;GO:0016887;GO:0005524	K05847-ko02010 ABC transporters	COG1125-ABC-type proline/glycine betaine transport systems, ATPase components[E]
E5491_RS03770	133.477	91.4133	0.546111	0.328664	0.525265	-	recQ	DNA helicase RecQ	GO:0005737;GO:0006310;GO:0009378;GO:0009432;GO:0006281;GO:0005622;GO:0006260;GO:0043590;GO:0003676;GO:0003677;GO:0005694;GO:0005524;GO:0043140	K03654-ko03018 RNA degradation	COG0514-Superfamily II DNA helicase[L]
E5491_RS12870	3137.14	3586.48	-0.193117	0.256197	0.455607	-	E5491_RS12870	CHAP domain-containing protein	GO:0005576;GO:0009405	-	COG3942-Surface antigen[R]
E5491_RS00170	1101.24	742.133	0.569383	0.221175	0.417809	-	bleO	bleomycin binding protein	GO:0046677;GO:0008144	-	-
E5491_RS00175	101.317	56.64	0.838978	0.00972867	0.0464315	-	E5491_RS00175	plasmid recombination protein	GO:0006310;GO:0005727;GO:0003677	-	-
E5491_RS03155	85.5233	56.26	0.604209	0.239655	0.435623	-	E5491_RS03155	aldo/keto reductase	GO:0016491	-	COG0667-Predicted oxidoreductases (related to aryl-alcohol dehydrogenases)[C]
E5491_RS03150	2.18	4.47	-1.03595	0.00429733	0.0246875	down	E5491_RS03150	DUF443 family protein	GO:0016021	-	-
E5491_RS00605	349.28	286.097	0.287881	0.968627	0.982636	-	deoB	phosphopentomutase	GO:0005737;GO:0043094;GO:0008973;GO:0000287;GO:0030145;GO:0009264;GO:0006015	K01839-ko00030 Pentose phosphate pathway;ko00230 Purine metabolism	COG1015-Phosphopentomutase[G]
E5491_RS01600	4.47	4.52667	-0.0181742	0.534037	0.702984	-	E5491_RS01600	PTS sugar transporter subunit IIA	GO:0005737;GO:0005215;GO:0016301;GO:0009401	K02821-ko00053 Ascorbate and aldarate metabolism;ko02060 Phosphotransferase system (PTS)	COG1762-Phosphotransferase system mannitol/fructose-specific IIA domain (Ntr-type)[GT]
E5491_RS00600	68.17	74.71	-0.132164	0.291837	0.486884	-	deoC	deoxyribose-phosphate aldolase	GO:0005737;GO:0004139;GO:0016052;GO:0009264;GO:0046386	K01619-ko00030 Pentose phosphate pathway	COG0274-Deoxyribose-phosphate aldolase[F]
E5491_RS01605	3.74333	3.79667	-0.0204098	0.270977	0.467595	-	E5491_RS01605	BglG family transcription antiterminator	GO:0008982;GO:0016301;GO:0009401;GO:0006355;GO:0003723;GO:0006351	-	COG3711-Transcriptional antiterminator[K]
E5491_RS11435	2.57333	6.16333	-1.26007	0.0884473	0.225584	-	E5491_RS11435	hypothetical protein	-	-	-
E5491_RS11430	720.987	861.033	-0.256097	0.00362691	0.021824	-	E5491_RS11430	response regulator transcription factor	GO:0005737;GO:0000160;GO:0005622;GO:0006355;GO:0006351;GO:0003677	K07707-ko02024 Quorum sensing;ko02020 Two-component system	COG3279-Response regulator of the LytR/AlgR family[KT]
E5491_RS07465	8.81	8.65333	0.025886	0.470755	0.65389	-	E5491_RS07465	ribonuclease HI family protein	GO:0005618;GO:0004523;GO:0071555;GO:0005576;GO:0003676;GO:0046872	K03469-ko03030 DNA replication	COG0328-Ribonuclease HI[L]
E5491_RS06390	4.92333	4.56333	0.109547	0.780246	0.871727	-	tnpA	IS200/IS605 family transposase	GO:0004803;GO:0006313;GO:0003677	-	COG1943-Transposase and inactivated derivatives[L]
E5491_RS02820	11030.3	10697.6	0.0441856	0.350937	0.546468	-	rplK	50S ribosomal protein L11	GO:0003735;GO:0070180;GO:0005840;GO:0006412	K02867-ko03010 Ribosome	COG0080-Ribosomal protein L11[J]
E5491_RS06395	1201.01	1625.9	-0.436983	0.0473099	0.147195	-	rpsP	30S ribosomal protein S16	GO:0003735;GO:0005840;GO:0006412	K02959-ko03010 Ribosome	COG0228-Ribosomal protein S16[J]
E5491_RS02825	9279.74	13380	-0.527924	0.0108782	0.0507045	-	rplA	50S ribosomal protein L1	GO:0000049;GO:0015934;GO:0019843;GO:0003735;GO:0006417;GO:0006412	K02863-ko03010 Ribosome	COG0081-Ribosomal protein L1[J]
E5491_RS03550	114.4	40.4133	1.50118	0.0181092	0.0730648	-	E5491_RS03550	hypothetical protein	-	-	-
E5491_RS11945	790.553	629.653	0.328305	0.795959	0.881872	-	E5491_RS11945	CTP synthase	GO:0006541;GO:0044210;GO:0003883;GO:0005524	K01937-ko00240 Pyrimidine metabolism	COG0504-CTP synthase (UTP-ammonia lyase)[F]
E5491_RS07265	115.287	12.06	3.25692	1.43204e-13	6.89354e-12	up	E5491_RS07265	4-hydroxy-tetrahydrodipicolinate reductase	GO:0005737;GO:0050661;GO:0016726;GO:0051287;GO:0019877;GO:0009089;GO:0008839	K00215-ko00300 Lysine biosynthesis;ko01230 Biosynthesis of amino acids;ko00261 Monobactam biosynthesis	COG0289-Dihydrodipicolinate reductase[E]
E5491_RS11940	55.33	95.8833	-0.793218	0.000620982	0.00536052	-	E5491_RS11940	DUF2529 domain-containing protein	-	-	-
E5491_RS03555	29.9067	24.3967	0.293783	0.819878	0.896856	-	E5491_RS03555	hypothetical protein	-	-	-
E5491_RS07260	139.91	8.8	3.99085	1.82105e-19	1.4954e-17	up	E5491_RS07260	4-hydroxy-tetrahydrodipicolinate synthase	GO:0005737;GO:0008840;GO:0009089;GO:0019877	K01714-ko00300 Lysine biosynthesis;ko01230 Biosynthesis of amino acids;ko00261 Monobactam biosynthesis	COG0329-Dihydrodipicolinate synthase/N-acetylneuraminate lyase[EM]
E5491_RS02550	96.5167	72.1767	0.419246	0.540739	0.707772	-	E5491_RS02550	aminoacyl-tRNA hydrolase	GO:0005737;GO:0004045;GO:0006412	-	COG0193-Peptidyl-tRNA hydrolase[J]
E5491_RS02555	123.153	72.4967	0.764469	0.0184953	0.0741937	-	mfd	transcription-repair coupling factor	GO:0005737;GO:0000716;GO:0004386;GO:0006355;GO:0003684;GO:0005524	K03723-ko03420 Nucleotide excision repair	COG1197-Transcription-repair coupling factor (superfamily II helicase)[LK]
E5491_RS10740	100.5	69.4033	0.534119	0.45835	0.642766	-	E5491_RS10740	type 1 glutamine amidotransferase	GO:0009236;GO:0003824;GO:0006541;GO:0015420	-	COG3442-Predicted glutamine amidotransferase[R]
E5491_RS04075	4118.78	4591.27	-0.156677	0.193634	0.386438	-	gap	type I glyceraldehyde-3-phosphate dehydrogenase	GO:0005737;GO:0004365;GO:0051287;GO:0016620;GO:0006006;GO:0006096;GO:0050661	K00134-ko00710 Carbon fixation in photosynthetic organisms;ko00010 Glycolysis / Gluconeogenesis;ko04066 HIF-1 signaling pathway;ko01230 Biosynthesis of amino acids;ko01200 Carbon metabolism;ko05010 Alzheimer's disease	COG0057-Glyceraldehyde-3-phosphate dehydrogenase/erythrose-4-phosphate dehydrogenase[G]
E5491_RS04070	6568.31	7389.77	-0.170009	0.249332	0.445954	-	E5491_RS04070	sugar-binding transcriptional regulator	GO:0030246;GO:0006355;GO:0006351;GO:0003677	-	COG2390-Transcriptional regulator, contains sigma factor-related N-terminal domain[K]
E5491_RS01735	49.7567	6.15	3.01623	1.79541e-14	9.82897e-13	up	E5491_RS01735	bifunctional homocysteine S-methyltransferase/methylenetetrahydrofolate reductase	GO:0009086;GO:0006555;GO:0035999;GO:0004489;GO:0008168;GO:0046872	-	COG0646-Methionine synthase I (cobalamin-dependent), methyltransferase domain[E]
E5491_RS12390	1.5	0.38	1.98089	0.0939994	0.235167	-	E5491_RS12390	MAP domain-containing protein	GO:0005576;GO:0009405	-	-
E5491_RS01730	69.9567	12.45	2.49032	6.29326e-16	3.99336e-14	up	metE	5-methyltetrahydropteroyltriglutamate-- homocysteine S-methyltransferase	GO:0003871;GO:0009086;GO:0008270	K00549-ko01230 Biosynthesis of amino acids;ko00450 Selenocompound metabolism;ko00270 Cysteine and methionine metabolism	COG0620-Methionine synthase II (cobalamin-independent)[E]
E5491_RS06025	459.743	347.287	0.404702	0.511348	0.685069	-	plsX	phosphate acyltransferase PlsX	GO:0005737;GO:0006633;GO:0016747;GO:0016616;GO:0008654	K03621-ko00561 Glycerolipid metabolism;ko00564 Glycerophospholipid metabolism	COG0416-Fatty acid/phospholipid biosynthesis enzyme[I]
E5491_RS00040	19.22	20.3433	-0.0819478	0.127995	0.29268	-	hutH	histidine ammonia-lyase	GO:0005737;GO:0019556;GO:0004397;GO:0019557	K01745-ko00340 Histidine metabolism	COG2986-Histidine ammonia-lyase[E]
E5491_RS06020	169.627	169.52	0.000907498	0.137738	0.307899	-	fapR	transcription factor FapR	GO:0006633;GO:0003700;GO:0045892;GO:0006351;GO:0003677;GO:0045717	-	-
E5491_RS13565	24.7433	12.7467	0.95692	0.00179117	0.0126922	-	bioB	biotin synthase BioB	GO:0004076;GO:0005506;GO:0051537;GO:0051539;GO:0009102	K01012-ko00780 Biotin metabolism	COG0502-Biotin synthase and related enzymes[H]
E5491_RS13560	10.0967	7.26333	0.475175	0.50718	0.682762	-	E5491_RS13560	pyridoxal phosphate-dependent aminotransferase family protein	GO:0008710;GO:0008890;GO:0003824;GO:0009058;GO:0030170;GO:0009102	K00652-ko00780 Biotin metabolism	COG0156-7-keto-8-aminopelargonate synthetase and related enzymes[H]
E5491_RS02735	82.3267	43.2833	0.927548	0.00237207	0.015842	-	E5491_RS02735	CtsR family transcriptional regulator	GO:0006355;GO:0006950;GO:0006351;GO:0003677	-	COG4463-Transcriptional repressor of class III stress genes[K]
E5491_RS02730	71.2133	157.153	-1.14195	3.15134e-07	6.61545e-06	down	E5491_RS02730	NupC/NupG family nucleoside CNT transporter	GO:0005337;GO:0016021;GO:0015213;GO:0015861;GO:0005887;GO:0015506;GO:0015212	-	COG1972-Nucleoside permease[F]
E5491_RS03395	165.233	125.5	0.396817	0.597081	0.751939	-	E5491_RS03395	iron ABC transporter permease	GO:0005215;GO:0006811;GO:0055072;GO:0016021;GO:0005886	K02015-ko02010 ABC transporters	COG4139-ABC-type cobalamin transport system, permease component[H]
E5491_RS03390	209.593	203.077	0.0455683	0.29209	0.486884	-	E5491_RS03390	ABC transporter ATP-binding protein	GO:0006811;GO:0015623;GO:0055072;GO:0016887;GO:0005886;GO:0005524	K02013-ko02010 ABC transporters	COG1120-ABC-type cobalamin/Fe3+-siderophores transport systems, ATPase components[PH]
E5491_RS00160	28.0833	26.9167	0.0612144	0.425966	0.616602	-	E5491_RS00160	protein rep	GO:0005727;GO:0006260;GO:0003677	-	COG5655-Plasmid rolling circle replication initiator protein and truncated derivatives[L]
E5491_RS02040	873.297	623.497	0.48609	0.293285	0.487992	-	guaB	IMP dehydrogenase	GO:0046872;GO:0006177;GO:0003938;GO:0000166	K00088-ko00230 Purine metabolism;ko00983 Drug metabolism - other enzymes	COG0516-IMP dehydrogenase/GMP reductase[F]
E5491_RS02045	983.193	721.903	0.445669	0.357477	0.552033	-	guaA	glutamine-hydrolyzing GMP synthase	GO:0016462;GO:0003922;GO:0006177;GO:0006541;GO:0005524	K01951-ko00230 Purine metabolism;ko00983 Drug metabolism - other enzymes	COG0519-GMP synthase, PP-ATPase domain/subunit[F]
E5491_RS09135	115.11	90.3533	0.349363	0.618306	0.770699	-	icd	NADP-dependent isocitrate dehydrogenase	GO:0004450;GO:0006099;GO:0000287;GO:0006097;GO:0051287	K00031-ko04146 Peroxisome;ko00020 Citrate cycle (TCA cycle);ko00480 Glutathione metabolism;ko01230 Biosynthesis of amino acids;ko01200 Carbon metabolism;ko01210 2-Oxocarboxylic acid metabolism;ko00720 Carbon fixation pathways in prokaryotes	COG0538-Isocitrate dehydrogenases[C]
E5491_RS09445	262.367	364.1	-0.47275	0.000277109	0.00282368	-	trmB	tRNA (guanosine(46)-N7)-methyltransferase TrmB	GO:0008176	-	COG0220-Predicted S-adenosylmethionine-dependent methyltransferase[R]
E5491_RS09440	22.8567	15.3367	0.57563	0.203819	0.395182	-	E5491_RS09440	MBL fold metallo-hydrolase	GO:0016787;GO:0046872	-	-
E5491_RS00955	33.09	7.77667	2.08917	2.74062e-14	1.4715e-12	up	E5491_RS00955	peptide ABC transporter substrate-binding protein	-	K02035-ko02024 Quorum sensing	-
E5491_RS00950	23.2967	5.46333	2.09227	7.1706e-15	4.08578e-13	up	E5491_RS00950	ABC transporter permease	GO:0015031;GO:0015833;GO:0006810;GO:0016021;GO:0005886	K02034-ko02024 Quorum sensing	COG1173-ABC-type dipeptide/oligopeptide/nickel transport systems, permease components[EP]
E5491_RS07670	8196.25	5684.25	0.527994	0.396003	0.587169	-	E5491_RS07670	HU family DNA-binding protein	GO:0030261;GO:0003677	-	COG0776-Bacterial nucleoid DNA-binding protein[L]
E5491_RS07675	179.427	138.573	0.372745	0.737595	0.845388	-	E5491_RS07675	NAD(P)H-dependent glycerol-3-phosphate dehydrogenase	GO:0004367;GO:0047952;GO:0005975;GO:0006650;GO:0009331;GO:0008654;GO:0046167;GO:0051287;GO:0046168	K00057-ko00564 Glycerophospholipid metabolism	COG0240-Glycerol-3-phosphate dehydrogenase[C]
E5491_RS01420	1.10667	0.843333	0.392046	0.961993	0.979682	-	E5491_RS01420	TIGR01741 family protein	-	-	-
E5491_RS12155	124.24	118.6	0.0670257	0.650341	0.793245	-	E5491_RS12155	tRNA-Glu	-	-	-
E5491_RS12150	504.78	656.737	-0.37966	0.196968	0.38892	-	E5491_RS12150	tRNA-Val	-	-	-
E5491_RS01425	2.21333	1.45	0.610168	0.698954	0.821329	-	E5491_RS01425	TIGR01741 family protein	-	-	-
E5491_RS06730	41.1	30.3067	0.439503	0.454047	0.640183	-	E5491_RS06730	alpha/beta hydrolase	GO:0006633;GO:2000124;GO:0043196;GO:0009966;GO:0047372;GO:0005829;GO:0060292;GO:0050727;GO:0019898;GO:0005654;GO:0051930;GO:0019433;GO:0019369;GO:0045202;GO:0030516;GO:0046464;GO:0030424;GO:0042803	-	COG2267-Lysophospholipase[I]
E5491_RS14905	35.2167	55.46	-0.655189	0.00648165	0.0341449	-	E5491_RS14905	tyrosine-protein phosphatase	GO:0004725;GO:0030145;GO:0045227	-	COG4464-Capsular polysaccharide biosynthesis protein[GM]
E5491_RS06735	65.5733	50.2433	0.384177	0.780833	0.871868	-	miaA	tRNA (adenosine(37)-N6)-dimethylallyltransferase MiaA	GO:0052381;GO:0008033;GO:0005524	K00791-ko00908 Zeatin biosynthesis	COG0324-tRNA delta(2)-isopentenylpyrophosphate transferase[J]
E5491_RS09840	0.356667	0.763333	-1.09774	0.146449	0.320193	-	seu	staphylococcal enterotoxin type C1/U	-	-	-
E5491_RS09035	87.5833	113.78	-0.377519	0.0341124	0.114466	-	E5491_RS09035	hypothetical protein	-	-	-
E5491_RS09560	3.61	10.8633	-1.5894	0.0107947	0.050467	-	E5491_RS09560	winged helix-turn-helix transcriptional regulator	GO:0003700;GO:0046685;GO:0005622;GO:0006351;GO:0003677	-	COG0640-Predicted transcriptional regulators[K]
E5491_RS09845	0.12	0.226667	-0.917538	0.55523	0.718018	-	sei	staphylococcal enterotoxin type I	GO:0046872;GO:0005576;GO:0009405	K11040-ko05150 Staphylococcus aureus infection	-
E5491_RS02600	101.797	99.48	0.0332119	0.492504	0.671603	-	hslO	Hsp33 family molecular chaperone HslO	GO:0005737;GO:0006457	-	COG1281-Disulfide bond chaperones of the HSP33 family[O]
E5491_RS02605	444.553	323.233	0.459781	0.28293	0.478172	-	cysK	cysteine synthase A	GO:0006535;GO:0016740;GO:0004124	K01738-ko01230 Biosynthesis of amino acids;ko01200 Carbon metabolism;ko00920 Sulfur metabolism;ko00270 Cysteine and methionine metabolism	COG0031-Cysteine synthase[E]
E5491_RS10145	19.5267	4.23333	2.20558	1.5528e-05	0.00023279	up	E5491_RS10145	hypothetical protein	-	-	-
E5491_RS09565	33.3967	46.37	-0.473488	0.00349081	0.0211813	-	arsB	arsenite efflux transporter membrane subunit ArsB	GO:0015105;GO:0016021;GO:0015700;GO:0046685;GO:0005886	-	COG1055-Na+/H+ antiporter NhaD and related arsenite permeases[P]
E5491_RS10140	3.68	2.7	0.446746	0.802899	0.887097	-	E5491_RS10140	siphovirus Gp157 family protein	-	-	-
E5491_RS09620	0.933333	0.593333	0.65355	0.530384	0.700883	-	E5491_RS09620	IS1182 family transposase	-	-	-
E5491_RS14900	3.61	4.46667	-0.3072	0.2086	0.401386	-	E5491_RS14900	GNAT family N-acetyltransferase	GO:0005737;GO:0006325;GO:0004145;GO:0004059;GO:0008080	-	COG3153-Predicted acetyltransferase[R]
E5491_RS09625	68.7167	47.1067	0.544729	0.284157	0.479086	-	E5491_RS09625	aldo/keto reductase	GO:0043892;GO:0016491	-	COG0656-Aldo/keto reductases, related to diketogulonate reductase[R]
E5491_RS09030	2.65333	1.68	0.659345	0.685438	0.815192	-	E5491_RS09030	hypothetical protein	-	-	-
E5491_RS09480	80.2767	88.7233	-0.144333	0.027541	0.0982049	-	E5491_RS09480	NAD(P)/FAD-dependent oxidoreductase	GO:0016491	-	COG2081-Predicted flavoproteins[R]
E5491_RS13175	0.196667	0.77	-1.96911	0.372942	0.564977	-	E5491_RS13175	hypothetical protein	-	-	-
E5491_RS05380	126.483	204.837	-0.695527	0.000118457	0.00138963	-	ftsW	cell division protein FtsW	GO:0016021;GO:0006810;GO:0071555;GO:0008360;GO:0051301;GO:0009252;GO:0005886;GO:0007049	K03588-ko04112 Cell cycle - Caulobacter	COG0772-Bacterial cell division membrane protein[D]
E5491_RS05385	151.37	82.7133	0.871887	0.105944	0.257661	-	E5491_RS05385	pyruvate carboxylase	GO:0046872;GO:0004736;GO:0009374;GO:0003677;GO:0004075;GO:0006090;GO:0005524;GO:0006094	K01958-ko00720 Carbon fixation pathways in prokaryotes;ko01230 Biosynthesis of amino acids;ko00620 Pyruvate metabolism;ko01200 Carbon metabolism;ko00020 Citrate cycle (TCA cycle)	COG1038-Pyruvate carboxylase[C]
E5491_RS13170	103.38	96.71	0.0962201	0.554029	0.716798	-	E5491_RS13170	multidrug effflux MFS transporter	GO:0005215;GO:0016021;GO:0055085;GO:0005886	-	-
E5491_RS04890	26.42	26.6167	-0.0106994	0.277139	0.474416	-	E5491_RS04890	bifunctional metallophosphatase/5'-nucleotidase	GO:0016787;GO:0005618;GO:0008663;GO:0008254;GO:0008253;GO:0000166;GO:0009166;GO:0005576;GO:0046872	-	COG0737-5'-nucleotidase/2',3'-cyclic phosphodiesterase and related esterases[F]
E5491_RS06655	544.807	450.723	0.273502	0.972177	0.984423	-	rny	ribonuclease Y	GO:0016021;GO:0004521;GO:0009405;GO:0003723;GO:0005886;GO:0006402	K18682-ko03018 RNA degradation	COG1418-Predicted HD superfamily hydrolase[R]
E5491_RS06650	436.69	352.627	0.308468	0.863824	0.924473	-	recA	recombinase RecA	GO:0005737;GO:0006310;GO:0006281;GO:0008094;GO:0003697;GO:0009432;GO:0003684;GO:0005524	K03553-ko03440 Homologous recombination	COG0468-RecA/RadA recombinase[L]
E5491_RS04895	2.31	4.51333	-0.9663	0.323717	0.520283	-	E5491_RS04895	tRNA-Ser	-	-	-
E5491_RS13425	1.92667	7.23667	-1.90922	0.00201847	0.0139394	down	E5491_RS13425	hypothetical protein	GO:0016021	-	-
E5491_RS07705	38.96	36.53	0.0929119	0.474904	0.656401	-	E5491_RS07705	(d)CMP kinase	GO:0005737;GO:0006220;GO:0005524;GO:0004127	K00945-ko00240 Pyrimidine metabolism	COG0283-Cytidylate kinase[F]
E5491_RS07700	0.38	0.883333	-1.21696	0.435674	0.623321	-	E5491_RS07700	hypothetical protein	-	-	-
E5491_RS14410	53.2567	56.7733	-0.0922513	0.10185	0.249616	-	E5491_RS14410	NmrA/HSCARG family protein	GO:0005634;GO:0048471	-	-
E5491_RS13740	264.313	359.687	-0.444491	0.000607467	0.00531676	-	E5491_RS13740	MFS transporter	GO:0016021;GO:0055085;GO:0005886	-	COG2814-Arabinose efflux permease[G]
E5491_RS01555	0.0001	0.246667	-11.2683	0.80041	1	-	E5491_RS01555	hypothetical protein	-	-	-
E5491_RS01550	63.5	36.9267	0.782094	0.0849109	0.219701	-	E5491_RS01550	NADH-dependent flavin oxidoreductase	GO:0016491;GO:0010181	-	COG1902-NADH:flavin oxidoreductases, Old Yellow Enzyme family[C]
E5491_RS09485	4.59	3.40667	0.430133	0.53362	0.702794	-	sasC	LPXTG-anchored repetitive surface protein SasC	GO:0005618;GO:0016021;GO:0016020;GO:0005576;GO:0009405;GO:0005886	-	-
E5491_RS09935	7.12333	4.78667	0.573531	0.324248	0.520587	-	E5491_RS09935	phage tail protein	-	-	-
E5491_RS09930	3.39333	1.37333	1.30502	0.00668932	0.0351063	up	E5491_RS09930	hypothetical protein	GO:0019350;GO:0071555	-	-
E5491_RS11300	22.98	8.15333	1.49492	0.00158877	0.0115517	up	E5491_RS11300	hypothetical protein	-	-	-
E5491_RS09360	8.53333	7.66667	0.15451	0.59438	0.75092	-	acsA	acetate--CoA ligase	GO:0003824;GO:0046872;GO:0008152;GO:0005524;GO:0003987	K01895-ko00620 Pyruvate metabolism;ko00010 Glycolysis / Gluconeogenesis;ko00640 Propanoate metabolism;ko01200 Carbon metabolism;ko00720 Carbon fixation pathways in prokaryotes;ko00680 Methane metabolism	COG0365-Acyl-coenzyme A synthetases/AMP-(fatty) acid ligases[I]
E5491_RS11305	67.8133	16.5833	2.03183	4.94183e-12	2.09054e-10	up	E5491_RS11305	phage antirepressor KilAC domain-containing protein	GO:0003677	-	COG3561-Phage anti-repressor protein[K]
E5491_RS09715	18.7467	45.98	-1.29437	0.000523886	0.00482736	down	E5491_RS09715	transposase	-	-	-
E5491_RS09710	0.25	0.443333	-0.826464	0.751063	0.853506	-	E5491_RS09710	hypothetical protein	-	-	-
E5491_RS14415	79.2767	38.9467	1.0254	0.0224837	0.0847159	-	E5491_RS14415	DUF2316 family protein	-	-	COG4367-Uncharacterized protein conserved in bacteria[S]
E5491_RS10090	0.73	0.246667	1.56533	0.358807	0.553475	-	E5491_RS10090	DUF1064 domain-containing protein	GO:0004536;GO:0003677	-	-
E5491_RS13075	53.6633	70.5567	-0.394846	0.00248594	0.0163312	-	E5491_RS13075	galactose mutarotase	GO:0005737;GO:0005975;GO:0070062;GO:0004034;GO:0030246;GO:0006012;GO:0006006	K01785-ko00010 Glycolysis / Gluconeogenesis;ko00052 Galactose metabolism	COG2017-Galactose mutarotase and related enzymes[G]
E5491_RS10095	14.6933	5.25333	1.48386	0.00160832	0.0116634	up	E5491_RS10095	DNA N-6-adenine-methyltransferase	GO:0009007;GO:0003677	-	-
E5491_RS13165	10.1033	11.6667	-0.207561	0.174031	0.359923	-	E5491_RS13165	TetR/AcrR family transcriptional regulator	GO:0006355;GO:0006351;GO:0003677	-	-
E5491_RS05255	110.697	95.6333	0.211026	0.883442	0.935015	-	E5491_RS05255	DNA-dependent RNA polymerase auxiliary subunit epsilon family protein	-	-	COG5503-Uncharacterized conserved small protein[S]
E5491_RS06810	0.38	0.0001	11.8918	0.555089	1	-	E5491_RS06810	hypothetical protein	-	-	-
E5491_RS05250	1110.64	1202.67	-0.114858	0.0835049	0.21719	-	E5491_RS05250	ribonuclease J	GO:0005737;GO:0004534;GO:0004521;GO:0006364;GO:0008270;GO:0003723	K12574-ko03018 RNA degradation	COG0595-Predicted hydrolase of the metallo-beta-lactamase superfamily[R]
E5491_RS06815	0.0001	0.113333	-10.1464	0.80041	1	-	E5491_RS06815	minor capsid protein	-	-	-
E5491_RS07810	1.01333	0.42	1.27065	0.153692	0.331358	-	E5491_RS07810	phage baseplate upper protein	-	-	-
E5491_RS14650	24.17	13.7467	0.814136	0.00823736	0.040923	-	E5491_RS14650	CitMHS family transporter	GO:0015293;GO:0005215;GO:0016021;GO:0015137;GO:0006101;GO:0005886;GO:0098656	-	COG2851-H+/citrate symporter[C]
E5491_RS07815	7.96333	5.63667	0.49853	0.365668	0.559834	-	E5491_RS07815	minor structural protein	GO:0019350;GO:0071555	-	-
E5491_RS14655	0.606667	0.24	1.33787	0.798288	1	-	E5491_RS14655	hypothetical protein	-	-	-
E5491_RS12775	36.6033	21.17	0.789954	0.053433	0.158876	-	fdhD	formate dehydrogenase accessory sulfurtransferase FdhD	GO:0005737;GO:0006777;GO:0016783;GO:0097163	-	COG1526-Uncharacterized protein required for formate dehydrogenase activity[C]
E5491_RS12770	117.42	56.9733	1.04332	0.046405	0.145095	-	modA	molybdate ABC transporter substrate-binding protein	GO:0030288;GO:0015412;GO:0005886	K02020-ko02010 ABC transporters	COG0725-ABC-type molybdate transport system, periplasmic component[P]
E5491_RS08740	59.7633	135.927	-1.1855	8.13163e-07	1.56576e-05	down	E5491_RS08740	O-methyltransferase	GO:0046872;GO:0008171	-	COG4122-Predicted O-methyltransferase[R]
E5491_RS05130	9.55333	8.45333	0.176484	0.685556	0.815192	-	E5491_RS05130	phosphoribosylaminoimidazolesuccinocarboxamide synthase	GO:0004639;GO:0006189;GO:0005524	K01923-ko00230 Purine metabolism	COG0152-Phosphoribosylaminoimidazolesuccinocarboxamide (SAICAR) synthase[F]
E5491_RS11235	9.93667	2.52667	1.97553	0.000582672	0.00521047	up	E5491_RS11235	RusA family crossover junction endodeoxyribonuclease	-	-	-
E5491_RS05135	11.32	8.23	0.45991	0.824035	0.899213	-	purS	phosphoribosylformylglycinamidine synthase subunit PurS	GO:0005737;GO:0004642;GO:0006189;GO:0005524	-	COG1828-Phosphoribosylformylglycinamidine (FGAM) synthase, PurS component[F]
E5491_RS11230	3.19	0.666667	2.25852	0.112279	0.268392	-	E5491_RS11230	DUF1024 family protein	-	-	-
E5491_RS11440	71.49	64.4267	0.150083	0.610561	0.76409	-	E5491_RS11440	carbohydrate kinase	GO:0016773;GO:0008865;GO:0016301;GO:0004747;GO:0006014;GO:0005524;GO:0019252	K00847-ko00500 Starch and sucrose metabolism;ko00520 Amino sugar and nucleotide sugar metabolism;ko00051 Fructose and mannose metabolism	COG0524-Sugar kinases, ribokinase family[G]
E5491_RS01140	0.0001	0.0001	0	1	1	-	E5491_RS01140	hypothetical protein	-	-	-
E5491_RS10325	10.4233	11.5067	-0.142653	0.582027	0.741003	-	E5491_RS10325	hypothetical protein	-	-	-
E5491_RS01145	1.1	0.893333	0.300233	0.978914	0.988959	-	E5491_RS01145	transcription antiterminator	GO:0008982;GO:0016301;GO:0009401;GO:0006355;GO:0006351;GO:0003677	-	COG3711-Transcriptional antiterminator[K]
E5491_RS10320	70.4233	91.6467	-0.380029	0.00455742	0.02581	-	E5491_RS10320	exonuclease SbcCD subunit D	GO:0016787;GO:0046872	-	COG0420-DNA repair exonuclease[L]
E5491_RS04470	74.3133	39.3933	0.91567	0.0270047	0.0973734	-	E5491_RS04470	YuzB family protein	-	-	COG4844-Uncharacterized protein conserved in bacteria[S]
E5491_RS04475	109.817	89.3033	0.298311	0.880508	0.933455	-	E5491_RS04475	iron-sulfur cluster assembly accessory protein	GO:0097428;GO:0051539;GO:0051536;GO:0051537;GO:0016226;GO:0008198;GO:0006790;GO:0005198	-	COG0316-Uncharacterized conserved protein[S]
E5491_RS01385	11.8533	6.4	0.889149	0.157014	0.336958	-	E5491_RS01385	hypothetical protein	-	-	-
E5491_RS01380	2.23333	2.53333	-0.181838	0.418263	0.610449	-	E5491_RS01380	DUF5081 family protein	-	-	-
E5491_RS07925	0.0001	0.646667	-12.6588	0.446335	0.634332	-	E5491_RS07925	hypothetical protein	-	-	-
E5491_RS07920	1.55667	0.47	1.72773	0.242042	0.438038	-	E5491_RS07920	VRR-NUC domain-containing protein	GO:0004518;GO:0046872;GO:0016788	-	-
E5491_RS08155	101.097	75.6133	0.419023	0.452197	0.638935	-	E5491_RS08155	aldo/keto reductase	GO:0016491	-	COG0667-Predicted oxidoreductases (related to aryl-alcohol dehydrogenases)[C]
E5491_RS11830	1947.23	2176.34	-0.16048	0.0850418	0.219701	-	E5491_RS11830	F0F1 ATP synthase subunit alpha	GO:0045261;GO:0046933;GO:0015991;GO:0046961;GO:0005886;GO:0042777;GO:0005524	K02111-ko00195 Photosynthesis;ko00190 Oxidative phosphorylation	COG0056-F0F1-type ATP synthase, alpha subunit[C]
E5491_RS08405	20.2067	17.2233	0.230467	0.862159	0.92424	-	E5491_RS08405	YqgQ family protein	-	-	COG4483-Uncharacterized protein conserved in bacteria[S]
E5491_RS14345	39.06	26.8233	0.542203	0.229264	0.427447	-	E5491_RS14345	4,4'-diaponeurosporenoate glycosyltransferase	GO:0016117;GO:0016021;GO:0016757;GO:0005886	K10211-ko00906 Carotenoid biosynthesis	COG1215-Glycosyltransferases, probably involved in cell wall biogenesis[M]
E5491_RS08150	12.3633	10.59	0.223365	0.865072	0.924473	-	E5491_RS08150	NUDIX hydrolase	GO:0016787;GO:0046872;GO:0047631	K01515-ko00230 Purine metabolism	-
E5491_RS08400	121.867	222.363	-0.867615	1.50839e-06	2.69962e-05	-	E5491_RS08400	ROK family glucokinase	GO:0005737;GO:0004340;GO:0005524;GO:0006096	K00845-ko00500 Starch and sucrose metabolism;ko00520 Amino sugar and nucleotide sugar metabolism;ko00010 Glycolysis / Gluconeogenesis;ko01200 Carbon metabolism;ko00052 Galactose metabolism;ko00521 Streptomycin biosynthesis;ko00524 Neomycin, kanamycin and gentamicin biosynthesis	COG1940-Transcriptional regulator/sugar kinase[KG]
E5491_RS07310	87.3033	25.09	1.79892	0.000567428	0.0051437	up	E5491_RS07310	acylphosphatase	GO:0016787;GO:0003998	K01512-ko00627 Aminobenzoate degradation;ko00620 Pyruvate metabolism	COG1254-Acylphosphatases[C]
E5491_RS13220	1.01667	2.38	-1.22711	0.171491	0.356518	-	E5491_RS13220	response regulator transcription factor	GO:0005737;GO:0006355;GO:0006351;GO:0003677	-	COG3279-Response regulator of the LytR/AlgR family[KT]
E5491_RS04715	259.973	42.4333	2.61509	4.26974e-11	1.65571e-09	up	E5491_RS04715	ATP-binding cassette domain-containing protein	GO:0030420;GO:0030435;GO:0015833;GO:0016887;GO:0005886;GO:0015031;GO:0005524	K10823-ko02024 Quorum sensing;ko01501 beta-Lactam resistance;ko02010 ABC transporters	COG4608-ABC-type oligopeptide transport system, ATPase component[E]
E5491_RS04710	183.047	15.2467	3.58565	1.67166e-23	1.9447e-21	up	E5491_RS04710	ABC transporter ATP-binding protein	GO:0030420;GO:0030435;GO:0015833;GO:0016887;GO:0005886;GO:0015031;GO:0005524	K15583-ko02024 Quorum sensing;ko01501 beta-Lactam resistance;ko02010 ABC transporters	COG0444-ABC-type dipeptide/oligopeptide/nickel transport system, ATPase component[EP]
E5491_RS05625	1.16333	2.50667	-1.10751	0.0282071	0.0996889	-	E5491_RS05625	hypothetical protein	GO:0016021	-	-
E5491_RS05620	3.25333	2.01333	0.692333	0.633406	0.782508	-	E5491_RS05620	formyl peptide receptor-like 1 inhibitory protein	GO:0005576;GO:0009405	K14203-ko05150 Staphylococcus aureus infection	-
E5491_RS11835	1154.73	1588.9	-0.460476	0.000600732	0.00527435	-	E5491_RS11835	F0F1 ATP synthase subunit delta	GO:0045261;GO:0042777;GO:0046933;GO:0005886	K02113-ko00195 Photosynthesis;ko00190 Oxidative phosphorylation	COG0712-F0F1-type ATP synthase, delta subunit (mitochondrial oligomycin sensitivity protein)[C]
E5491_RS03910	59.21	61.5433	-0.0557617	0.262108	0.460092	-	E5491_RS03910	threonine/serine exporter family protein	GO:0016021;GO:0005886	-	COG3610-Uncharacterized conserved protein[S]
E5491_RS11120	9.06	2.46	1.88085	0.00255898	0.0166155	up	E5491_RS11120	hypothetical protein	-	-	-
E5491_RS11125	30.46	7.37	2.04718	0.000110234	0.00131527	up	E5491_RS11125	Ig-like domain-containing protein	-	-	-
E5491_RS03805	0.0001	0.0001	0	1	1	-	E5491_RS03805	hypothetical protein	-	-	-
E5491_RS03800	74.74	52.0067	0.523184	0.416652	0.609692	-	E5491_RS03800	diacylglycerol kinase family lipid kinase	GO:0003951;GO:0046872;GO:0016301;GO:0005524;GO:0008654	-	COG1597-Sphingosine kinase and enzymes related to eukaryotic diacylglycerol kinase[IR]
E5491_RS11930	169.14	111.807	0.597212	0.111239	0.26682	-	E5491_RS11930	UDP-N-acetylglucosamine 1-carboxyvinyltransferase	GO:0005737;GO:0008760;GO:0019277;GO:0071555;GO:0008360;GO:0051301;GO:0009252;GO:0007049	K00790-ko00550 Peptidoglycan biosynthesis;ko00520 Amino sugar and nucleotide sugar metabolism	COG0766-UDP-N-acetylglucosamine enolpyruvyl transferase[M]
E5491_RS01090	6.73667	1.31333	2.3588	3.47351e-09	1.07756e-07	up	E5491_RS01090	acyl CoA:acetate/3-ketoacid CoA transferase	GO:0008410;GO:0046952;GO:0016782	-	COG4670-Acyl CoA:acetate/3-ketoacid CoA transferase[I]
E5491_RS01095	105.02	161.787	-0.623429	0.00541102	0.0299753	-	E5491_RS01095	PrsW family intramembrane metalloprotease	GO:0008233;GO:0016021	-	COG2339-Predicted membrane protein[S]
E5491_RS03915	52.39	43.2733	0.275813	0.969744	0.982768	-	E5491_RS03915	threonine/serine exporter ThrE family protein	GO:0016021;GO:0005886	-	COG2966-Uncharacterized conserved protein[S]
E5491_RS15105	10.0333	1.00667	3.31714	5.46662e-14	2.82645e-12	up	E5491_RS15105	S-adenosyl-l-methionine hydroxide adenosyltransferase family protein	GO:0016740	-	COG1912-Uncharacterized conserved protein[S]
E5491_RS08970	14.4467	14.46	-0.0013309	0.41217	0.605354	-	E5491_RS08970	DNA-3-methyladenine glycosylase I	GO:0006284;GO:0046872;GO:0008725	K01246-ko03410 Base excision repair	COG2818-3-methyladenine DNA glycosylase[L]
E5491_RS15100	5.97333	0.896667	2.73589	9.33719e-06	0.000146458	up	E5491_RS15100	ECF-type riboflavin transporter substrate-binding protein	GO:0016021;GO:0005886	-	COG4720-Predicted membrane protein[S]
E5491_RS13630	20.6667	14.6433	0.497062	0.534463	0.703214	-	E5491_RS13630	AraC family transcriptional regulator	-	-	COG3708-Uncharacterized protein conserved in bacteria[S]
E5491_RS09070	632.35	433.423	0.544946	0.127	0.291187	-	thrS	threonine--tRNA ligase	GO:0005737;GO:0006435;GO:0046872;GO:0004829;GO:0005524	K01868-ko00970 Aminoacyl-tRNA biosynthesis	COG0441-Threonyl-tRNA synthetase[J]
E5491_RS12805	2.25333	2.51333	-0.157541	0.361119	0.55488	-	yut	urea transporter	GO:0070207;GO:0033219;GO:0015204;GO:0071918;GO:0015265;GO:0031226;GO:0016021	-	COG4413-Urea transporter[E]
E5491_RS07070	393.24	307.51	0.354777	0.722668	0.838051	-	E5491_RS07070	AI-2E family transporter	GO:0016021;GO:0005886	-	COG0628-Predicted permease[R]
E5491_RS08975	12.88	18.55	-0.526287	0.00391693	0.0232529	-	E5491_RS08975	AbrB family transcriptional regulator	GO:0016021;GO:0010628;GO:0010468;GO:0005886	-	COG3180-Putative ammonia monooxygenase[R]
E5491_RS07075	133.727	117.307	0.189002	0.825181	0.899483	-	mprF	bifunctional lysylphosphatidylglycerol flippase/synthetase MprF	GO:0006629;GO:0016021;GO:0005886;GO:0046677;GO:0050071;GO:0009405	K14205-ko02020 Two-component system;ko05150 Staphylococcus aureus infection;ko01503 Cationic antimicrobial peptide (CAMP) resistance	COG2898-Uncharacterized conserved protein[S]
E5491_RS10555	264.247	207.503	0.348751	0.895099	0.94353	-	E5491_RS10555	tRNA-Ile	-	-	-
E5491_RS11680	11.9067	7.69667	0.629464	0.119094	0.27942	-	E5491_RS11680	sensor histidine kinase KdpD	GO:0000155;GO:0016021;GO:0005886;GO:0005524;GO:0005622	K07646-ko02020 Two-component system	COG2205-Osmosensitive K+ channel histidine kinase[T]
E5491_RS10550	1221.12	974.303	0.325762	0.903995	0.946719	-	E5491_RS10550	tRNA-Ala	-	-	-
E5491_RS04660	0.29	0.453333	-0.644519	0.531271	0.700997	-	E5491_RS04660	L-threonylcarbamoyladenylate synthase	GO:0005737;GO:0003725;GO:0002949;GO:0005524;GO:0061710	-	COG0009-Putative translation factor (SUA5)[J]
E5491_RS03945	2.32333	1.39333	0.737656	0.46165	0.644826	-	E5491_RS03945	ComF family protein	GO:0030420	-	COG1040-Predicted amidophosphoribosyltransferases[R]
E5491_RS05710	24.1367	17.9067	0.43073	0.486153	0.667281	-	E5491_RS05710	YfcC family protein	GO:0098656;GO:0005215;GO:0016021;GO:0005886	-	COG1288-Predicted membrane protein[S]
E5491_RS00540	0.0001	0.0001	0	1	1	-	E5491_RS00540	hypothetical protein	-	-	-
E5491_RS03400	68.2167	54.1467	0.333252	0.736698	0.845272	-	E5491_RS03400	iron ABC transporter permease	GO:0005215;GO:0006811;GO:0055072;GO:0016021;GO:0005886	K02015-ko02010 ABC transporters	COG4139-ABC-type cobalamin transport system, permease component[H]
E5491_RS00545	0.593333	1.19	-1.00405	0.0673194	0.188144	-	E5491_RS00545	NAD-dependent epimerase/dehydratase family protein	GO:0050662;GO:0003824;GO:0003978;GO:0006012	K01784-ko00520 Amino sugar and nucleotide sugar metabolism;ko00052 Galactose metabolism	COG0451-Nucleoside-diphosphate-sugar epimerases[MG]
E5491_RS08395	150.993	278.127	-0.881257	0.000613949	0.00534002	-	E5491_RS08395	MTH1187 family thiamine-binding protein	-	-	COG0011-Uncharacterized conserved protein[S]
E5491_RS01890	3.77	8.91	-1.24086	0.000100937	0.00120951	down	E5491_RS01890	hypothetical protein	-	-	-
E5491_RS14515	1.93667	1.45667	0.410905	0.7525	0.85371	-	E5491_RS14515	trypsin-like serine protease	GO:0004252;GO:0005576	-	COG3591-V8-like Glu-specific endopeptidase[E]
E5491_RS01895	25.6867	56.3033	-1.1322	1.13939e-08	3.27956e-07	down	E5491_RS01895	hypothetical protein	-	-	-
E5491_RS08390	559.237	395	0.501606	0.330617	0.527175	-	E5491_RS08390	MBL fold metallo-hydrolase	GO:0016787;GO:0046872	K01069-ko00620 Pyruvate metabolism	COG0491-Zn-dependent hydrolases, including glyoxylases[R]
E5491_RS00380	0.41	0.176667	1.21459	0.562974	0.724009	-	E5491_RS00380	tandem-type lipoprotein	GO:0005886	-	-
E5491_RS00385	1.02667	0.506667	1.01886	0.360731	0.55488	-	E5491_RS00385	tandem-type lipoprotein	GO:0005886	-	-
E5491_RS06250	5.27333	1.58667	1.73272	0.000850664	0.00694461	up	E5491_RS06250	minor capsid protein	-	-	-
E5491_RS00760	8.33	4.24333	0.973118	0.194889	0.38722	-	E5491_RS00760	hypothetical protein	-	-	-
E5491_RS06255	1.12333	0.263333	2.09282	0.307669	0.503977	-	E5491_RS06255	hypothetical protein	-	-	-
E5491_RS00765	31.1767	15.12	1.04401	0.00515726	0.0286834	up	E5491_RS00765	DUF4242 domain-containing protein	-	-	-
E5491_RS07380	61.1167	36.9767	0.724951	0.0951317	0.23715	-	E5491_RS07380	phosphatase PAP2 family protein	GO:0016787;GO:0016021;GO:0005886	K19302-ko00550 Peptidoglycan biosynthesis	-
E5491_RS08575	102.757	94.0933	0.127068	0.43798	0.624854	-	hrcA	heat-inducible transcription repressor HrcA	GO:0045892;GO:0006351;GO:0003677	-	COG1420-Transcriptional regulator of heat shock gene[K]
E5491_RS03405	10.44	7.86667	0.408297	0.679236	0.811103	-	dhaK	dihydroxyacetone kinase subunit DhaK	GO:0019563;GO:0004371;GO:0006071	K05878-ko00561 Glycerolipid metabolism	COG2376-Dihydroxyacetone kinase[G]
E5491_RS07385	71.78	57.44	0.321526	0.841993	0.909066	-	E5491_RS07385	undecaprenyldiphospho-muramoylpentapeptide beta-N-acetylglucosaminyltransferase	GO:0071555;GO:0008360;GO:0051301;GO:0009252;GO:0005886;GO:0050511;GO:0030259;GO:0007049;GO:0051991	K02563-ko00550 Peptidoglycan biosynthesis;ko04112 Cell cycle - Caulobacter;ko01502 Vancomycin resistance	COG0707-UDP-N-acetylglucosamine:LPS N-acetylglucosamine transferase[M]
E5491_RS08570	61.18	30.1333	1.0217	0.0339259	0.114259	-	grpE	nucleotide exchange factor GrpE	GO:0005737;GO:0006457;GO:0000774	-	COG0576-Molecular chaperone GrpE (heat shock protein)[O]
E5491_RS02940	90.4567	62.8533	0.525238	0.490843	0.671124	-	E5491_RS02940	NAD(P)H-dependent oxidoreductase	GO:0008770;GO:0016491	-	COG0431-Predicted flavoprotein[R]
E5491_RS12975	49.9567	35.2133	0.504555	0.662056	0.800893	-	E5491_RS12975	hypothetical protein	GO:0016021	-	-
E5491_RS12970	13.2	15.2867	-0.211736	0.122648	0.2846	-	E5491_RS12970	hypothetical protein	GO:0016021	-	-
E5491_RS08375	5.12667	1.18333	2.11516	0.072788	0.198461	-	E5491_RS08375	prepilin-type N-terminal cleavage/methylation domain-containing protein	GO:0008565;GO:0030420;GO:0015628;GO:0009986;GO:0015627;GO:0005886;GO:0003677;GO:0016021	-	COG4537-Competence protein ComGC[U]
E5491_RS03490	46.2	29.4733	0.648483	0.224271	0.421375	-	E5491_RS03490	Bax inhibitor-1 family protein	GO:0016021;GO:0005886	-	COG0670-Integral membrane protein, interacts with FtsH[R]
E5491_RS10880	67.1033	61.16	0.133796	0.514767	0.6873	-	E5491_RS10880	prephenate dehydratase	GO:0004664;GO:0016597;GO:0009094	K04518-ko01230 Biosynthesis of amino acids;ko00400 Phenylalanine, tyrosine and tryptophan biosynthesis	COG0077-Prephenate dehydratase[E]
E5491_RS03495	8.12667	8.00333	0.0220627	0.457399	0.642595	-	E5491_RS03495	helix-turn-helix transcriptional regulator	GO:0003700;GO:0043565;GO:0005975;GO:0006351	-	COG2207-AraC-type DNA-binding domain-containing proteins[K]
E5491_RS08370	2.18333	1.38	0.661864	0.590991	0.749036	-	E5491_RS08370	type II secretion system protein	GO:0016021;GO:0030420	-	-
E5491_RS10885	0.233333	0.25	-0.0995357	0.985374	1	-	E5491_RS10885	hypothetical protein	-	-	-
E5491_RS03700	178.96	184.503	-0.0440097	0.136997	0.307225	-	E5491_RS03700	DoxX family protein	GO:0016021	K16937-ko00920 Sulfur metabolism	-
E5491_RS03705	106.687	82.84	0.36498	0.755724	0.854936	-	E5491_RS03705	DM13 domain-containing protein	-	-	-
E5491_RS00165	486.283	582.27	-0.259891	0.262771	0.460551	-	aadD1	aminoglycoside O-nucleotidyltransferase ANT(4')-Ia	GO:0016779;GO:0046677	-	-
E5491_RS05400	48.2033	73.78	-0.614097	0.0024541	0.0161982	-	E5491_RS05400	DUF420 domain-containing protein	GO:0016021;GO:0005886	-	COG2322-Predicted membrane protein[S]
E5491_RS01965	32.3433	25.96	0.317178	0.787315	0.877168	-	E5491_RS01965	histidine phosphatase family protein	GO:0003824;GO:0004331;GO:0008152;GO:0003873;GO:0006000;GO:0005524;GO:0006003	K01834-ko00260 Glycine, serine and threonine metabolism;ko04922 Glucagon signaling pathway;ko00010 Glycolysis / Gluconeogenesis;ko01230 Biosynthesis of amino acids;ko05230 Central carbon metabolism in cancer;ko01200 Carbon metabolism;ko00680 Methane metabolism	COG0588-Phosphoglycerate mutase 1[G]
E5491_RS01960	1.15	2.96667	-1.36721	0.123169	0.284912	-	E5491_RS01960	hypothetical protein	GO:0016021	-	-
E5491_RS13995	0.19	0.49	-1.36678	0.14251	0.315533	-	sarU	HTH-type transcriptional regulator SarU	GO:0005737;GO:0006355;GO:0009405;GO:0006351;GO:0003677	-	-
E5491_RS03120	37.0333	33.69	0.136504	0.788357	0.877553	-	E5491_RS03120	FAD-containing oxidoreductase	GO:0016668;GO:0045454;GO:0050660;GO:1901530;GO:0005623	-	COG1249-Pyruvate/2-oxoglutarate dehydrogenase complex, dihydrolipoamide dehydrogenase (E3) component, and related enzymes[C]
E5491_RS01635	14.68	14.83	-0.0146666	0.356121	0.551159	-	E5491_RS01635	VOC family protein	GO:0005737;GO:0019439;GO:0046872;GO:0009636;GO:0051213	-	COG0346-Lactoylglutathione lyase and related lyases[E]
E5491_RS03125	25.0333	26.26	-0.0690165	0.314291	0.510768	-	E5491_RS03125	Rrf2 family transcriptional regulator	-	-	-
E5491_RS13990	0.09	0.416667	-2.2109	0.200794	0.392769	-	sarT	HTH-type transcriptional regulator SarT	GO:0003700;GO:0005737;GO:0009405;GO:0006351;GO:0003677	-	COG1846-Transcriptional regulators[K]
E5491_RS01630	35.9967	64.2933	-0.836806	0.00061786	0.00535734	-	glpT	glycerol-3-phosphate transporter	GO:0016021;GO:0006820;GO:0022857;GO:0006071;GO:0005886;GO:0015169;GO:0055085	-	COG2271-Sugar phosphate permease[G]
E5491_RS00615	6.94667	6.55667	0.0833583	0.649565	0.793074	-	phnE	phosphonate ABC transporter, permease protein PhnE	GO:0015604;GO:0005887	K02042-ko02010 ABC transporters	COG3639-ABC-type phosphate/phosphonate transport system, permease component[P]
E5491_RS00610	4.88667	4.04667	0.272117	0.9828	0.990605	-	phnE	phosphonate ABC transporter, permease protein PhnE	GO:0015604;GO:0005887	K02042-ko02010 ABC transporters	COG3639-ABC-type phosphate/phosphonate transport system, permease component[P]
E5491_RS14510	12.6333	5.84667	1.11155	0.0287226	0.101188	-	E5491_RS14510	LPXTG cell wall anchor domain-containing protein	-	-	-
E5491_RS07495	105.25	94.9433	0.148682	0.476592	0.658083	-	E5491_RS07495	5'-3' exonuclease	GO:0004527;GO:0003677	-	COG0258-5'-3' exonuclease (including N-terminal domain of PolI)[L]
E5491_RS07490	2.23	6.41	-1.52328	0.00352126	0.02128	down	ald	alanine dehydrogenase	GO:0000286;GO:0042853	K00259-ko00250 Alanine, aspartate and glutamate metabolism;ko00430 Taurine and hypotaurine metabolism	COG0686-Alanine dehydrogenase[E]
E5491_RS02835	14983.9	20138.2	-0.426524	0.0560728	0.163932	-	E5491_RS02835	50S ribosomal protein L10	GO:0003735;GO:0042254;GO:0070180;GO:0005840;GO:0006412	K02864-ko03010 Ribosome	COG0244-Ribosomal protein L10[J]
E5491_RS11445	155.143	130.147	0.253463	0.917047	0.952883	-	E5491_RS11445	glycoside hydrolase family 32 protein	GO:0005737;GO:0005975;GO:0005985;GO:0004575	K01193-ko00500 Starch and sucrose metabolism;ko00052 Galactose metabolism	COG1621-Beta-fructosidases (levanase/invertase)[G]
E5491_RS06450	23.0633	10.6533	1.1143	0.0298172	0.103956	-	dprA	DNA-protecting protein DprA	-	-	-
E5491_RS04285	15.0833	17.1033	-0.181322	0.176883	0.363712	-	E5491_RS04285	toprim domain-containing protein	-	-	COG1658-Small primase-like proteins (Toprim domain)[L]
E5491_RS06380	6.68333	3.58333	0.899266	0.399335	0.590855	-	E5491_RS06380	hypothetical protein	-	-	-
E5491_RS04280	6.79667	7.16667	-0.0764749	0.263581	0.46168	-	E5491_RS04280	DUF1963 domain-containing protein	-	-	COG3878-Uncharacterized protein conserved in bacteria[S]
E5491_RS06385	2.72333	1.42333	0.9361	0.425892	0.616602	-	E5491_RS06385	hypothetical protein	-	-	-
E5491_RS02545	3945.31	6321.02	-0.680019	0.00690244	0.0360217	-	E5491_RS02545	50S ribosomal protein L25/general stress protein Ctc	GO:0003735;GO:0008097;GO:0005840;GO:0006412	K02897-ko03010 Ribosome	COG1825-Ribosomal protein L25 (general stress protein Ctc)[J]
E5491_RS11685	4.09333	2.78333	0.556462	0.511899	0.685478	-	E5491_RS11685	response regulator transcription factor	GO:0005737;GO:0000160;GO:0005622;GO:0001131;GO:0006355;GO:0006351;GO:0003677;GO:0000986	K07667-ko02024 Quorum sensing;ko02020 Two-component system	COG0745-Response regulators consisting of a CheY-like receiver domain and a winged-helix DNA-binding domain[TK]
E5491_RS07250	51.8933	4.89667	3.40568	6.5405e-19	4.93542e-17	up	E5491_RS07250	aspartate kinase	GO:0019877;GO:0009089;GO:0009088;GO:0016597;GO:0004072;GO:0005524	K00928-ko00260 Glycine, serine and threonine metabolism;ko00270 Cysteine and methionine metabolism;ko00300 Lysine biosynthesis;ko01230 Biosynthesis of amino acids;ko00261 Monobactam biosynthesis;ko01210 2-Oxocarboxylic acid metabolism	COG0527-Aspartokinases[E]
E5491_RS11935	3253.94	4091.72	-0.330519	0.211561	0.405685	-	E5491_RS11935	fructose-bisphosphate aldolase	GO:0030388;GO:0006096;GO:0004332;GO:0008270	K01624-ko00710 Carbon fixation in photosynthetic organisms;ko00010 Glycolysis / Gluconeogenesis;ko00030 Pentose phosphate pathway;ko01230 Biosynthesis of amino acids;ko01200 Carbon metabolism;ko00680 Methane metabolism;ko00051 Fructose and mannose metabolism	COG0191-Fructose/tagatose bisphosphate aldolase[G]
E5491_RS07255	80	5.22	3.93788	1.261e-24	1.67653e-22	up	E5491_RS07255	aspartate-semialdehyde dehydrogenase	GO:0005737;GO:0050661;GO:0051287;GO:0071266;GO:0019877;GO:0009089;GO:0009088;GO:0003942;GO:0009097;GO:0004073	K00133-ko00260 Glycine, serine and threonine metabolism;ko00270 Cysteine and methionine metabolism;ko00300 Lysine biosynthesis;ko01230 Biosynthesis of amino acids;ko00261 Monobactam biosynthesis;ko01210 2-Oxocarboxylic acid metabolism	COG0136-Aspartate-semialdehyde dehydrogenase[E]
E5491_RS00145	10.4167	12.5133	-0.264572	0.0524553	0.156804	-	E5491_RS00145	DUF3578 domain-containing protein	-	-	-
E5491_RS03010	108.623	41.2	1.39862	4.11309e-07	8.38229e-06	up	E5491_RS03010	MFS transporter	GO:0005215;GO:0016021;GO:0055085;GO:0015293;GO:0005886	-	-
E5491_RS04040	80.6	56.54	0.511508	0.189654	0.380612	-	whiA	DNA-binding protein WhiA	GO:0004519;GO:0006355;GO:0043937;GO:0006351;GO:0003677	-	COG1481-Uncharacterized protein conserved in bacteria[S]
E5491_RS03235	14.7633	19.5567	-0.405642	0.271193	0.467677	-	E5491_RS03235	hypothetical protein	GO:0016021	-	-
E5491_RS03230	612.12	458.407	0.417186	0.649085	0.793074	-	E5491_RS03230	hypothetical protein	-	-	-
E5491_RS14525	258.563	159.387	0.697987	0.0520838	0.156028	-	E5491_RS14525	pantoate--beta-alanine ligase	GO:0005737;GO:0015940;GO:0004592;GO:0005524	K01918-ko00410 beta-Alanine metabolism;ko00770 Pantothenate and CoA biosynthesis	COG0414-Panthothenate synthetase[H]
E5491_RS12015	33.75	16.7667	1.00929	0.00821727	0.040923	up	E5491_RS12015	thiol-disulfide oxidoreductase DCC family protein	GO:0010287	-	COG3011-Uncharacterized protein conserved in bacteria[S]
E5491_RS01700	22.7067	31.83	-0.487271	0.00237743	0.015842	-	E5491_RS01700	DUF3169 family protein	GO:0016021	-	-
E5491_RS01705	29.11	33.6	-0.206946	0.0726607	0.198461	-	E5491_RS01705	ABC transporter ATP-binding protein	GO:0015031;GO:0043213;GO:0016887;GO:0005524	-	COG1131-ABC-type multidrug transport system, ATPase component[V]
E5491_RS12010	143.063	100.77	0.505588	0.349301	0.544527	-	E5491_RS12010	DNA starvation/stationary phase protection protein	GO:0008199;GO:0006950;GO:0006879;GO:0016722;GO:0005623	-	COG0783-DNA-binding ferritin-like protein (oxidative damage protectant)[P]
E5491_RS06030	745.44	1056.95	-0.503743	0.010356	0.0487587	-	fabD	ACP S-malonyltransferase	GO:0006633;GO:0004314	K00645-ko01212 Fatty acid metabolism;ko00061 Fatty acid biosynthesis	COG0331-(acyl-carrier-protein) S-malonyltransferase[I]
E5491_RS06035	977.66	1073.77	-0.135276	0.158118	0.338548	-	fabG	3-oxoacyl-[acyl-carrier-protein] reductase	GO:0006633;GO:0051287;GO:0050661;GO:0004316;GO:0030497	K00059-ko01212 Fatty acid metabolism;ko00780 Biotin metabolism;ko00061 Fatty acid biosynthesis;ko01040 Biosynthesis of unsaturated fatty acids	COG1028-Dehydrogenases with different specificities (related to short-chain alcohol dehydrogenases)[IQR]
E5491_RS10075	3.17	0.966667	1.71339	0.0850631	0.219701	-	E5491_RS10075	phi PVL orf 51-like protein	-	-	-
E5491_RS13510	60.3533	36.51	0.725142	0.044136	0.140031	-	E5491_RS13510	cation transporter	GO:0008324;GO:0016021;GO:0016020;GO:0005385;GO:0005886;GO:0010043;GO:0061088	-	COG0053-Predicted Co/Zn/Cd cation transporters[P]
E5491_RS13515	1.11	0.0001	13.4383	0.375093	0.565475	-	E5491_RS13515	hypothetical protein	-	-	-
E5491_RS13135	127.427	56.1533	1.18222	0.00544563	0.0301074	up	E5491_RS13135	thioesterase family protein	GO:0005737;GO:0006631;GO:0047728;GO:0051287;GO:0042413;GO:0003857	-	COG0824-Predicted thioesterase[R]
E5491_RS10520	795.533	752.913	0.0794386	0.649597	0.793074	-	E5491_RS10520	tRNA-Leu	-	-	-
E5491_RS02720	93.4867	75.67	0.305039	0.839574	0.908562	-	pdxS	pyridoxal 5'-phosphate synthase lyase subunit PdxS	GO:0036381;GO:0042819;GO:0042823	K06215-ko00750 Vitamin B6 metabolism	COG0214-Pyridoxine biosynthesis enzyme[H]
E5491_RS02725	225.897	204.193	0.145727	0.432947	0.620847	-	pdxT	pyridoxal 5'-phosphate synthase glutaminase subunit PdxT	GO:0042823;GO:0036381;GO:0042819;GO:0006543;GO:0004359	K08681-ko00750 Vitamin B6 metabolism	COG0311-Predicted glutamine amidotransferase involved in pyridoxine biosynthesis[H]
E5491_RS14520	15.5567	8.19667	0.924424	0.126951	0.291187	-	E5491_RS14520	aspartate 1-decarboxylase	GO:0004068;GO:0005737;GO:0006523;GO:0015940	K01579-ko00410 beta-Alanine metabolism;ko00770 Pantothenate and CoA biosynthesis	COG0853-Aspartate 1-decarboxylase[H]
E5491_RS11845	2298.73	1420.67	0.694264	0.0846898	0.219576	-	atpE	F0F1 ATP synthase subunit C	GO:0016787;GO:0045263;GO:0015986;GO:0015991;GO:0016021;GO:0008289;GO:0005886;GO:0015078	K02110-ko00195 Photosynthesis;ko00190 Oxidative phosphorylation	COG0636-F0F1-type ATP synthase, subunit c/Archaeal/vacuolar-type H+-ATPase, subunit K[C]
E5491_RS07820	2.27333	0.823333	1.46526	0.159732	0.340356	-	E5491_RS07820	hypothetical protein	-	-	-
E5491_RS11840	1343.73	1752.84	-0.383451	0.0250145	0.0914142	-	E5491_RS11840	F0F1 ATP synthase subunit B	GO:0042777;GO:0016021;GO:0046933;GO:0045263;GO:0005886	K02109-ko00195 Photosynthesis;ko00190 Oxidative phosphorylation	COG0711-F0F1-type ATP synthase, subunit b[C]
E5491_RS11590	141.167	62.53	1.17478	0.018009	0.0728711	-	E5491_RS11590	SprT family protein	GO:0005737;GO:0008270	-	COG3091-Uncharacterized protein conserved in bacteria[S]
E5491_RS11595	91.9633	86	0.0967221	0.343071	0.538121	-	E5491_RS11595	RNA-binding transcriptional accessory protein	GO:0006139;GO:0003676	-	COG2183-Transcriptional accessory protein[K]
E5491_RS02050	2.06	3.00333	-0.54392	0.128277	0.293084	-	E5491_RS02050	hypothetical protein	-	-	-
E5491_RS02055	0.516667	0.69	-0.417363	0.45098	0.638047	-	E5491_RS02055	type II toxin-antitoxin system PemK/MazF family toxin	GO:0003677	-	-
E5491_RS09430	79.43	70.23	0.177597	0.552958	0.716136	-	E5491_RS09430	M42 family metallopeptidase	GO:0004177;GO:0046872;GO:0008237	-	COG1363-Cellulase M and related proteins[G]
E5491_RS09435	6.14333	16.0033	-1.38128	0.00188737	0.0132469	down	E5491_RS09435	PepSY domain-containing protein	GO:0016021	-	COG5584-Predicted small secreted protein[S]
E5491_RS13805	11.1267	12.1567	-0.127726	0.264957	0.463219	-	E5491_RS13805	ABC transporter permease	GO:0016021;GO:0006810;GO:0005886	K15586-ko02010 ABC transporters	COG1173-ABC-type dipeptide/oligopeptide/nickel transport systems, permease components[EP]
E5491_RS07825	1.54	0.91	0.758992	0.318547	0.514094	-	E5491_RS07825	phage tail protein	-	-	-
E5491_RS14865	99.7233	113.603	-0.188002	0.0491002	0.150713	-	sasA	serine-rich repeat glycoprotein adhesin SasA	GO:0005618;GO:0016020;GO:0005576;GO:0009405;GO:0005509	-	-
E5491_RS00945	6.92333	1.95	1.82799	7.85252e-07	1.52252e-05	up	E5491_RS00945	ABC transporter permease	-	-	-
E5491_RS00940	74.65	59.7733	0.32064	0.81135	0.892197	-	E5491_RS00940	ABC transporter ATP-binding protein	GO:0015833;GO:0016887;GO:0005524;GO:0005886	K02031-ko02024 Quorum sensing	COG1123-ATPase components of various ABC-type transport systems, contain duplicated ATPase[R]
E5491_RS01415	0.463333	0.29	0.675998	0.81665	0.895557	-	E5491_RS01415	TIGR01741 family protein	-	-	-
E5491_RS01410	1.36667	2.77	-1.01922	0.191371	0.38329	-	E5491_RS01410	hypothetical protein	GO:0016021	-	-
E5491_RS06725	493.267	230.863	1.09533	0.000691147	0.00582985	up	E5491_RS06725	glycerol-3-phosphate dehydrogenase/oxidase	GO:0019563;GO:0052591;GO:0009331;GO:0006072	K00111-ko00564 Glycerophospholipid metabolism	COG0578-Glycerol-3-phosphate dehydrogenase[C]
E5491_RS12160	1111.98	672.02	0.72655	0.672181	0.805326	-	E5491_RS12160	tRNA-Asn	-	-	-
E5491_RS06720	69.8967	67.6033	0.0481293	0.359448	0.554157	-	glpK	glycerol kinase GlpK	GO:0004370;GO:0019563;GO:0006071;GO:0005524;GO:0006072	K00864-ko04626 Plant-pathogen interaction;ko00561 Glycerolipid metabolism;ko03320 PPAR signaling pathway	COG0554-Glycerol kinase[C]
E5491_RS12165	1446.02	2105.7	-0.542216	0.0362355	0.119727	-	rrf	5S ribosomal RNA	-	-	-
E5491_RS13090	40.2167	42.5367	-0.0809135	0.123509	0.285462	-	E5491_RS13090	ABC transporter permease	GO:0016021;GO:0005886	-	COG1668-ABC-type Na+ efflux pump, permease component[CP]
E5491_RS13800	16.4567	12.7633	0.366667	0.744473	0.850478	-	E5491_RS13800	ABC transporter ATP-binding protein	GO:0030420;GO:0030435;GO:0015833;GO:0016887;GO:0005886;GO:0015031;GO:0005524	K15587-ko02010 ABC transporters	COG0444-ABC-type dipeptide/oligopeptide/nickel transport system, ATPase component[EP]
E5491_RS13420	70.0667	83.99	-0.261489	0.0566195	0.165357	-	E5491_RS13420	formate/nitrite transporter family protein	GO:0005215;GO:0016021;GO:0015499;GO:0005887;GO:0015724	-	COG2116-Formate/nitrite family of transporters[P]
E5491_RS02615	13.0933	7.1	0.882941	0.159686	0.340356	-	folB	dihydroneopterin aldolase	GO:0004150;GO:0046656;GO:0016853;GO:0046654	K01633-ko00790 Folate biosynthesis	COG1539-Dihydroneopterin aldolase[H]
E5491_RS02610	34.04	33.79	0.0106347	0.206424	0.398297	-	folP	dihydropteroate synthase	GO:0046872;GO:0046654;GO:0004156;GO:0046656	K00796-ko00790 Folate biosynthesis	COG0294-Dihydropteroate synthase and related enzymes[H]
E5491_RS13900	2.72	2.48667	0.129394	0.717582	0.835483	-	E5491_RS13900	tandem-type lipoprotein	GO:0016021;GO:0005886	-	-
E5491_RS08635	139.07	115.06	0.273425	0.922695	0.955551	-	yhbY	ribosome assembly RNA-binding protein YhbY	GO:0003723	-	COG1534-Predicted RNA-binding protein containing KH domain, possibly ribosomal protein[J]
E5491_RS10150	5.33667	1.07	2.31833	0.0427669	0.136463	-	E5491_RS10150	DUF1108 family protein	-	-	-
E5491_RS09385	359.63	165.9	1.1162	0.000515337	0.00476431	up	E5491_RS09385	bifunctional 3-deoxy-7-phosphoheptulonate synthase/chorismate mutase	GO:0004106;GO:0009423;GO:0016832;GO:0016740;GO:0003849;GO:0046417;GO:0009073	K13853-ko01230 Biosynthesis of amino acids;ko00400 Phenylalanine, tyrosine and tryptophan biosynthesis	COG2876-3-deoxy-D-arabino-heptulosonate 7-phosphate (DAHP) synthase[E]
E5491_RS10155	1.13333	0.07	4.01707	0.080672	0.211489	-	E5491_RS10155	hypothetical protein	-	-	-
E5491_RS09380	0.0001	0.0001	0	1	1	-	E5491_RS09380	hypothetical protein	GO:0016021	-	-
E5491_RS05395	125.957	215.013	-0.771499	2.86007e-05	0.000391437	-	E5491_RS05395	protoheme IX farnesyltransferase	GO:0016021;GO:0048034;GO:0008495;GO:0005886	K02257-ko00860 Porphyrin and chlorophyll metabolism;ko00190 Oxidative phosphorylation	COG0109-Polyprenyltransferase (cytochrome oxidase assembly factor)[O]
E5491_RS05390	76.6667	125.043	-0.705757	0.0012802	0.00960835	-	E5491_RS05390	heme A synthase	GO:0016021;GO:0006784;GO:0016627;GO:0005886	K02259-ko02020 Two-component system;ko00860 Porphyrin and chlorophyll metabolism;ko00190 Oxidative phosphorylation	COG1612-Uncharacterized protein required for cytochrome oxidase assembly[O]
E5491_RS04865	25.55	23.5933	0.114944	0.656403	0.796882	-	E5491_RS04865	YueH family protein	-	-	-
E5491_RS04860	183.653	177.637	0.0480557	0.373864	0.565475	-	E5491_RS04860	UDP-N-acetylmuramoyl-L-alanyl-D-glutamate--L- lysine ligase	GO:0005737;GO:0047482;GO:0051301;GO:0000287;GO:0071555;GO:0008360;GO:0005524;GO:0009252;GO:0007049	K05362-ko00550 Peptidoglycan biosynthesis	COG0769-UDP-N-acetylmuramyl tripeptide synthase[M]
E5491_RS06620	96.78	105.24	-0.120902	0.0969273	0.240552	-	E5491_RS06620	insulinase family protein	GO:0016485;GO:0003824;GO:0046872;GO:0004222;GO:0008270	-	COG0612-Predicted Zn-dependent peptidases[R]
E5491_RS09890	0.0001	0.0001	0	1	1	-	E5491_RS09890	phage holin	GO:0016021	-	-
E5491_RS06625	176.447	173.273	0.0261825	0.209774	0.40309	-	E5491_RS06625	SDR family NAD(P)-dependent oxidoreductase	GO:0016491	K00059-ko01212 Fatty acid metabolism;ko00780 Biotin metabolism;ko00061 Fatty acid biosynthesis;ko01040 Biosynthesis of unsaturated fatty acids	COG0300-Short-chain dehydrogenases of various substrate specificities[R]
E5491_RS09895	0.79	0.17	2.21632	0.346713	0.541703	-	E5491_RS09895	hypothetical protein	-	-	-
E5491_RS08735	401.033	290.5	0.465184	0.549098	0.714057	-	E5491_RS08735	U32 family peptidase	GO:0008233	-	COG0826-Collagenase and related proteases[O]
E5491_RS07715	110.64	125.343	-0.180012	0.00758402	0.0386398	-	ypdA	YpdA family putative bacillithiol disulfide reductase	GO:0004497;GO:0055114;GO:0004791	-	COG0492-Thioredoxin reductase[O]
E5491_RS07710	96.2033	78.06	0.301503	0.848471	0.913587	-	E5491_RS07710	asparaginase	GO:0005737;GO:0006520;GO:0004067	K01424-ko00460 Cyanoamino acid metabolism;ko00250 Alanine, aspartate and glutamate metabolism	COG0252-L-asparaginase/archaeal Glu-tRNAGln amidotransferase subunit D[EJ]
E5491_RS01560	33.6967	19.0333	0.824078	0.0144543	0.0634533	-	E5491_RS01560	LLM class flavin-dependent oxidoreductase	GO:0005829;GO:0016705	-	COG2141-Coenzyme F420-dependent N5,N10-methylene tetrahydromethanopterin reductase and related flavin-dependent oxidoreductases[C]
E5491_RS12820	24.67	15.4533	0.67484	0.235615	0.432502	-	ureC	urease subunit alpha	GO:0005737;GO:0009039;GO:0016151;GO:0043419	K01428-ko00230 Purine metabolism;ko00791 Atrazine degradation;ko05120 Epithelial cell signaling in Helicobacter pylori infection;ko00220 Arginine biosynthesis	COG0804-Urea amidohydrolase (urease) alpha subunit[E]
E5491_RS01565	20.01	11.1867	0.838941	0.0727742	0.198461	-	E5491_RS01565	glycine cleavage system protein H	-	-	COG0509-Glycine cleavage system H protein (lipoate-binding)[E]
E5491_RS13835	49.1067	22.5367	1.12364	0.000928762	0.00745145	up	E5491_RS13835	MBL fold metallo-hydrolase	GO:0016787	-	COG2220-Predicted Zn-dependent hydrolases of the beta-lactamase fold[R]
E5491_RS09940	13.1633	6.38667	1.04339	0.0164227	0.0686253	-	E5491_RS09940	phage tail family protein	-	-	-
E5491_RS09945	11.57	6.28333	0.880787	0.0149545	0.0645331	-	E5491_RS09945	terminase	GO:0046718;GO:0016021;GO:0019012	-	-
E5491_RS12380	21.7467	11.8733	0.873069	0.0583546	0.168835	-	E5491_RS12380	M23 family metallopeptidase	GO:0016021;GO:0046872;GO:0008237;GO:0005886	-	COG0739-Membrane proteins related to metalloendopeptidases[M]
E5491_RS10775	31.73	40.53	-0.353143	0.00426942	0.0245778	-	rlmD	23S rRNA (uracil(1939)-C(5))-methyltransferase RlmD	GO:0008173;GO:0046872;GO:0003723;GO:0006396;GO:0051539	-	COG2265-SAM-dependent methyltransferases related to tRNA (uracil-5-)-methyltransferase[J]
E5491_RS11335	2.09333	5.31333	-1.34382	0.041668	0.134029	-	E5491_RS11335	hypothetical protein	-	-	-
E5491_RS11330	104.473	118.313	-0.179478	0.148584	0.32354	-	E5491_RS11330	hypothetical protein	-	-	-
E5491_RS12825	17.64	11.5333	0.613041	0.216295	0.412839	-	ureE	urease accessory protein UreE	GO:0005737;GO:0016151;GO:0018307;GO:0006457;GO:0019627	-	COG2371-Urease accessory protein UreE[O]
E5491_RS09760	2.17667	2.67667	-0.298317	0.365938	0.559834	-	splB	serine protease SplB	GO:0004252;GO:0005576	-	COG3591-V8-like Glu-specific endopeptidase[E]
E5491_RS09090	198.48	103.743	0.935975	0.00809861	0.0406679	-	nrdR	transcriptional repressor NrdR	GO:0045892;GO:0008270;GO:0006351;GO:0005524;GO:0003677	-	COG1327-Predicted transcriptional regulator, consists of a Zn-ribbon and ATP-cone domains[K]
E5491_RS09765	4.44	3.29	0.432472	0.882193	0.934402	-	splA	serine protease SplA	GO:0004252;GO:0005576	-	COG3591-V8-like Glu-specific endopeptidase[E]
E5491_RS09095	6.50667	6.03	0.109761	0.652002	0.79389	-	gap	type I glyceraldehyde-3-phosphate dehydrogenase	GO:0005737;GO:0004365;GO:0051287;GO:0016620;GO:0006006;GO:0006096;GO:0050661	K00134-ko00710 Carbon fixation in photosynthetic organisms;ko00010 Glycolysis / Gluconeogenesis;ko04066 HIF-1 signaling pathway;ko01230 Biosynthesis of amino acids;ko01200 Carbon metabolism;ko05010 Alzheimer's disease	COG0057-Glyceraldehyde-3-phosphate dehydrogenase/erythrose-4-phosphate dehydrogenase[G]
E5491_RS10670	43.59	11.0733	1.97691	0.0021095	0.014471	up	E5491_RS10670	DUF1128 family protein	-	-	COG4840-Uncharacterized protein conserved in bacteria[S]
E5491_RS06535	156.293	114.06	0.454463	0.372473	0.564574	-	E5491_RS06535	DNA polymerase III subunit alpha	GO:0003887;GO:0005737;GO:0008408;GO:0006261;GO:0003677	K03763-ko00230 Purine metabolism;ko03030 DNA replication;ko00240 Pyrimidine metabolism;ko03430 Mismatch repair;ko03440 Homologous recombination	COG2176-DNA polymerase III, alpha subunit (gram-positive type)[L]
E5491_RS06825	0.0001	0.116667	-10.1882	0.80041	1	-	E5491_RS06825	hypothetical protein	-	-	-
E5491_RS06530	416.023	376.657	0.143414	0.544986	0.711245	-	E5491_RS06530	proline--tRNA ligase	GO:0005737;GO:0006433;GO:0004827;GO:0005524;GO:0002161	K01881-ko00970 Aminoacyl-tRNA biosynthesis	COG0442-Prolyl-tRNA synthetase[J]
E5491_RS06820	0.09	0.423333	-2.2338	0.272412	0.46949	-	E5491_RS06820	hypothetical protein	-	-	-
E5491_RS10675	146.593	100.97	0.537893	0.26218	0.460092	-	E5491_RS10675	low molecular weight phosphotyrosine protein phosphatase	GO:0004725	-	COG0394-Protein-tyrosine-phosphatase[T]
E5491_RS05245	258.16	170.343	0.59982	0.206081	0.39791	-	E5491_RS05245	TrkA family potassium uptake protein	GO:0006813;GO:0008324;GO:0005886	-	COG0569-K+ transport systems, NAD-binding component[P]
E5491_RS14640	12.96	9.61333	0.430957	0.61448	0.768307	-	nrdG	anaerobic ribonucleoside-triphosphate reductase activating protein	GO:0005737;GO:0051539;GO:0008998;GO:0009265;GO:0046872;GO:0043365	-	COG0602-Organic radical activating enzymes[O]
E5491_RS05240	28.4267	40.45	-0.508895	0.0169504	0.069494	-	E5491_RS05240	cytochrome d ubiquinol oxidase subunit II	GO:0030435;GO:0016021;GO:0055114;GO:0005886	K00426-ko02020 Two-component system;ko00190 Oxidative phosphorylation	COG1294-Cytochrome bd-type quinol oxidase, subunit 2[C]
E5491_RS07800	0.543333	0.0001	12.4076	0.495297	1	-	E5491_RS07800	XkdX family protein	-	-	-
E5491_RS07805	1.20667	0.58	1.0569	0.43191	0.6198	-	E5491_RS07805	DUF2977 domain-containing protein	-	-	-
E5491_RS12740	127.307	91.02	0.484052	0.31454	0.510876	-	E5491_RS12740	molybdopterin molybdotransferase MoeA	GO:0061599;GO:0006777;GO:0046872;GO:0032324	-	COG0303-Molybdopterin biosynthesis enzyme[H]
E5491_RS12745	86.4367	41.8233	1.04734	0.029611	0.103601	-	moaC	cyclic pyranopterin monophosphate synthase MoaC	GO:0006777	K03637-ko00790 Folate biosynthesis;ko04122 Sulfur relay system	COG0315-Molybdenum cofactor biosynthesis enzyme[H]
E5491_RS03965	82.2333	48.69	0.756098	0.0154992	0.06586	-	E5491_RS03965	peptide chain release factor 2	GO:0005737;GO:0016149	-	COG1186-Protein chain release factor B[J]
E5491_RS14460	0.966667	1.05333	-0.123872	0.727461	0.839632	-	E5491_RS14460	DUF4176 domain-containing protein	-	-	COG4495-Uncharacterized protein conserved in bacteria[S]
E5491_RS13705	65.8633	21.7567	1.59802	0.000219326	0.00233724	up	E5491_RS13705	ABC transporter permease	GO:0016021;GO:0006810;GO:0005886	K05846-ko02010 ABC transporters	COG1174-ABC-type proline/glycine betaine transport systems, permease component[E]
E5491_RS11200	0.763333	1.08667	-0.509524	0.320012	0.516161	-	E5491_RS11200	hypothetical protein	-	-	-
E5491_RS11205	1.86	0.303333	2.61633	0.19818	0.389936	-	E5491_RS11205	transcriptional regulator	GO:0006355;GO:0006351	-	-
E5491_RS04915	18.8467	11.81	0.6743	0.258936	0.457605	-	E5491_RS04915	lipoate--protein ligase	GO:0016979;GO:0009249;GO:0016874;GO:0005524	K03800-ko00785 Lipoic acid metabolism	COG0095-Lipoate-protein ligase A[H]
E5491_RS04445	148.187	354.177	-1.25705	0.000645808	0.00554799	down	dltC	D-alanine--poly(phosphoribitol) ligase subunit 2	GO:0036370;GO:0047473;GO:0071555;GO:0008360;GO:0070395;GO:0005524	K14188-ko02020 Two-component system;ko00473 D-Alanine metabolism;ko05150 Staphylococcus aureus infection;ko01503 Cationic antimicrobial peptide (CAMP) resistance	-
E5491_RS04910	90.01	16.2533	2.46935	1.37295e-10	5.04377e-09	up	E5491_RS04910	IDEAL domain-containing protein	-	-	-
E5491_RS04440	559.49	373.913	0.581408	0.275217	0.472393	-	dltB	PG:teichoic acid D-alanyltransferase DltB	GO:0016021;GO:0006810;GO:0070395;GO:0005886	K03739-ko02020 Two-component system;ko05150 Staphylococcus aureus infection;ko01503 Cationic antimicrobial peptide (CAMP) resistance	COG1696-Predicted membrane protein involved in D-alanine export[M]
E5491_RS03535	24.1	37.53	-0.639011	0.01303	0.0586771	-	E5491_RS03535	DUF456 domain-containing protein	GO:0016021;GO:0005886	-	COG2839-Uncharacterized protein conserved in bacteria[S]
E5491_RS01390	24.3867	9.14667	1.41477	0.000468821	0.0044981	up	E5491_RS01390	ribonuclease YeeF family protein	GO:0004518	-	COG5444-Uncharacterized conserved protein[S]
E5491_RS08650	49.55	33.6367	0.55885	0.423572	0.614983	-	E5491_RS08650	YqeG family HAD IIIA-type phosphatase	GO:0016311;GO:0016787;GO:0016791	-	COG2179-Predicted hydrolase of the HAD superfamily[R]
E5491_RS01395	15.6567	8.7	0.84769	0.181933	0.370156	-	E5491_RS01395	TIGR01741 family protein	-	-	-
E5491_RS03530	139.947	128.553	0.12251	0.409123	0.602417	-	E5491_RS03530	sugar efflux transporter	GO:0016021;GO:0005886	-	-
E5491_RS07935	0.866667	1.15667	-0.416424	0.567156	0.727377	-	E5491_RS07935	DUF1514 family protein	-	-	-
E5491_RS07930	9.17333	5.11667	0.842242	0.0151498	0.0649612	-	E5491_RS07930	virulence-associated E family protein	-	-	COG5545-Predicted P-loop ATPase and inactivated derivatives[R]
E5491_RS09180	91.7767	88.25	0.0565311	0.216893	0.413577	-	pde2	pApA hydrolase Pde2	GO:0004527;GO:0003676;GO:0008441	K06881-ko00920 Sulfur metabolism	COG0618-Exopolyphosphatase-related proteins[R]
E5491_RS08410	15.78	21.55	-0.449591	0.0145866	0.0637208	-	E5491_RS08410	rhomboid family intramembrane serine protease	GO:0016485;GO:0004252;GO:0016021;GO:0005886	-	COG0705-Uncharacterized membrane protein (homolog of Drosophila rhomboid)[R]
E5491_RS09530	2.49667	3.97333	-0.670347	0.021034	0.080669	-	E5491_RS09530	proline dehydrogenase	GO:0004657;GO:0016021;GO:0010133	K00318-ko00330 Arginine and proline metabolism	COG0506-Proline dehydrogenase[E]
E5491_RS14350	39.2967	26.6967	0.557747	0.247185	0.443251	-	E5491_RS14350	NAD(P)/FAD-dependent oxidoreductase	GO:0016117;GO:0016491	K10210-ko00906 Carotenoid biosynthesis	COG1233-Phytoene dehydrogenase and related proteins[Q]
E5491_RS08145	180.61	266.813	-0.562953	0.0135424	0.0604747	-	E5491_RS08145	transcriptional repressor	GO:0005737;GO:0003700;GO:0045892;GO:0006351;GO:0003677;GO:0046872	-	COG0735-Fe2+/Zn2+ uptake regulation proteins[P]
E5491_RS08415	11.54	10.75	0.102307	0.62823	0.77818	-	E5491_RS08415	5-formyltetrahydrofolate cyclo-ligase	GO:0030272;GO:0046872;GO:0009396;GO:0035999;GO:0005524	-	COG0212-5-formyltetrahydrofolate cyclo-ligase[H]
E5491_RS08140	151.09	164.587	-0.123439	0.0311733	0.107187	-	xerD	site-specific tyrosine recombinase XerD	GO:0005737;GO:0006313;GO:0009037;GO:0051301;GO:0003677;GO:0007059;GO:0007049	-	COG4974-Site-specific recombinase XerD[L]
E5491_RS14355	5.78667	4.18333	0.46808	0.645779	0.790796	-	crtO	glycosyl-4,4'-diaponeurosporenoate acyltransferase	GO:0016117;GO:0016021;GO:0016746;GO:0005886	K10212-ko00906 Carotenoid biosynthesis	-
E5491_RS04700	92.4567	12.5633	2.87956	3.82772e-20	3.33969e-18	up	E5491_RS04700	ABC transporter permease	GO:0030420;GO:0015421;GO:0016021;GO:0006810;GO:0042937;GO:0030435;GO:0005887;GO:0005886;GO:0015031;GO:0035672	K15581-ko02024 Quorum sensing;ko01501 beta-Lactam resistance;ko02010 ABC transporters	COG0601-ABC-type dipeptide/oligopeptide/nickel transport systems, permease components[EP]
E5491_RS04705	141.523	26.2033	2.43322	1.24364e-11	4.96034e-10	up	E5491_RS04705	ABC transporter permease	GO:0030420;GO:0016021;GO:0006810;GO:0022857;GO:0030435;GO:0015833;GO:0005887;GO:0005886;GO:0015031;GO:0055085	K15582-ko02024 Quorum sensing;ko01501 beta-Lactam resistance;ko02010 ABC transporters	COG1173-ABC-type dipeptide/oligopeptide/nickel transport systems, permease components[EP]
E5491_RS11115	11.76	3.71333	1.6631	3.19595e-09	1.01399e-07	up	E5491_RS11115	phage tail tape measure protein	GO:0016021;GO:0033644;GO:0019076	-	COG5412-Phage-related protein[S]
E5491_RS05655	12.09	20.6833	-0.774654	0.00965414	0.0461547	-	E5491_RS05655	hypothetical protein	-	-	-
E5491_RS09535	52.38	43.0933	0.281551	0.994739	0.99724	-	E5491_RS09535	6,7-dimethyl-8-ribityllumazine synthase	GO:0000906;GO:0016740;GO:0009349;GO:0009231	K00794-ko00740 Riboflavin metabolism	COG0054-Riboflavin synthase beta-chain[H]
E5491_RS10425	899.293	1134.12	-0.334705	0.142869	0.316048	-	E5491_RS10425	tRNA-Cys	-	-	-
E5491_RS00020	457.01	424.973	0.104853	0.370961	0.563313	-	recF	DNA replication/repair protein RecF	GO:0005737;GO:0006281;GO:0006260;GO:0009432;GO:0003697;GO:0005524	K03629-ko03440 Homologous recombination	COG1195-Recombinational DNA repair ATPase (RecF pathway)[L]
E5491_RS10420	389.733	492.22	-0.336816	0.178442	0.365314	-	E5491_RS10420	tRNA-Gly	-	-	-
E5491_RS05095	2094.97	2552.15	-0.284784	0.0240042	0.0884163	-	qoxB	cytochrome aa3 quinol oxidase subunit I	GO:0004129;GO:0020037;GO:0016021;GO:0009060;GO:0005886;GO:0070469;GO:0005506;GO:0005507;GO:0016682;GO:0006119	K02827-ko00190 Oxidative phosphorylation	COG0843-Heme/copper-type cytochrome/quinol oxidases, subunit 1[C]
E5491_RS03835	132.527	44.22	1.58351	2.74338e-05	0.000379184	up	nrdI	class Ib ribonucleoside-diphosphate reductase assembly flavoprotein NrdI	-	-	COG1780-Protein involved in ribonucleotide reduction[F]
E5491_RS05090	1384.61	1678.68	-0.277848	0.0348492	0.11607	-	qoxC	cytochrome aa3 quinol oxidase subunit III	GO:0004129;GO:0016021;GO:0019646;GO:0042773;GO:0005886	K02828-ko00190 Oxidative phosphorylation	COG1845-Heme/copper-type cytochrome/quinol oxidase, subunit 3[C]
E5491_RS01085	1.64667	1.39	0.244464	0.96891	0.982636	-	E5491_RS01085	acyl--CoA ligase	GO:0008152;GO:0003824;GO:0004467;GO:0006635;GO:0005524	K01897-ko04146 Peroxisome;ko03320 PPAR signaling pathway;ko04920 Adipocytokine signaling pathway;ko02024 Quorum sensing;ko00071 Fatty acid degradation;ko01212 Fatty acid metabolism;ko00061 Fatty acid biosynthesis	COG0318-Acyl-CoA synthetases (AMP-forming)/AMP-acid ligases II[IQ]
E5491_RS01080	0.37	0.166667	1.15056	0.374445	0.565475	-	E5491_RS01080	acyl-CoA dehydrogenase family protein	GO:0050660;GO:0006635;GO:0033539;GO:0052890;GO:0005777;GO:0000062;GO:0055088;GO:0009793;GO:0003995;GO:0003997;GO:0009514;GO:0046459;GO:0009055	K00252-ko00380 Tryptophan metabolism;ko00362 Benzoate degradation;ko00310 Lysine degradation;ko00071 Fatty acid degradation	COG1960-Acyl-CoA dehydrogenases[I]
E5491_RS00280	33.0233	17.08	0.951178	0.169857	0.353911	-	E5491_RS00280	hypothetical protein	-	-	-
E5491_RS00285	1.05667	0.773333	0.450358	0.924266	0.956468	-	E5491_RS00285	hypothetical protein	GO:0016021	-	-
E5491_RS07065	0.19	0.293333	-0.626542	0.719095	0.835875	-	E5491_RS07065	hypothetical protein	GO:0016021	-	-
E5491_RS07060	8.52333	10.09	-0.243437	0.173043	0.358651	-	E5491_RS07060	transcription antiterminator	GO:0003723;GO:0045893	-	COG3711-Transcriptional antiterminator[K]
E5491_RS09060	2884.79	2581.5	0.160255	0.560535	0.722536	-	infC	translation initiation factor IF-3	GO:0005737;GO:0003743	-	COG0290-Translation initiation factor 3 (IF-3)[J]
E5491_RS04675	24	7.79	1.62334	1.69515e-05	0.000250415	up	E5491_RS04675	MAP domain-containing protein	-	-	-
E5491_RS04670	5.69667	5.33333	0.0950805	0.739256	0.846596	-	E5491_RS04670	YbhB/YbcL family Raf kinase inhibitor-like protein	-	-	-
E5491_RS00575	192.897	148.633	0.376071	0.682518	0.812619	-	sasD	cell-wall-anchored protein SasD	GO:0005618;GO:0016021;GO:0005576	-	-
E5491_RS00570	110.913	55.8967	0.988599	0.010376	0.0487709	-	E5491_RS00570	superoxide dismutase	GO:0004784;GO:0046872	K04564-ko04146 Peroxisome;ko04212 Longevity regulating pathway - worm;ko05016 Huntington's disease;ko04213 Longevity regulating pathway - multiple species;ko04068 FoxO signaling pathway;ko04013 MAPK signaling pathway - fly;ko04211 Longevity regulating pathway - mammal	COG0605-Superoxide dismutase[P]
E5491_RS01885	10.2933	4.56	1.1746	0.045292	0.142844	-	E5491_RS01885	terminase small subunit	GO:0019076;GO:0006323;GO:0003677	-	COG3728-Phage terminase, small subunit[L]
E5491_RS09065	81.45	75.4767	0.109884	0.459114	0.642852	-	E5491_RS09065	amino acid permease	GO:0015297;GO:0016021;GO:0051260;GO:0015179;GO:0005887;GO:0005886;GO:0046982;GO:0015171;GO:0042802	-	COG0833-Amino acid transporters[E]
E5491_RS01880	0.9	1.79667	-0.997326	0.315681	0.511538	-	E5491_RS01880	hypothetical protein	-	-	-
E5491_RS11065	1.43333	0.63	1.18595	0.223521	0.420534	-	E5491_RS11065	CHAP domain-containing protein	GO:0016020;GO:0005576;GO:0071555;GO:0016787	-	-
E5491_RS00375	4.85	4.53667	0.0963521	0.576989	0.736268	-	E5491_RS00375	phosphatidylinositol-specific phospholipase C	GO:0004436;GO:0006629;GO:0008081;GO:0016042;GO:0005576;GO:0009405	K01771-ko00562 Inositol phosphate metabolism	-
E5491_RS10985	3.75667	6.04667	-0.686687	0.0758681	0.203977	-	E5491_RS10985	GntR family transcriptional regulator	GO:0003700;GO:0006351;GO:0003677	-	COG1725-Predicted transcriptional regulators[K]
E5491_RS00370	4.02667	2.83	0.508784	0.695255	0.820604	-	E5491_RS00370	hypothetical protein	GO:0016021	-	-
E5491_RS14720	9.25667	5.70667	0.697844	0.0797819	0.209666	-	E5491_RS14720	alkaline phosphatase	GO:0046872;GO:0016791;GO:0004035	K01077-ko00627 Aminobenzoate degradation;ko02020 Two-component system;ko00790 Folate biosynthesis	COG1785-Alkaline phosphatase[P]
E5491_RS00595	16.6167	16.9367	-0.027519	0.177036	0.363712	-	tet(38)	tetracycline efflux MFS transporter Tet(38)	GO:0015297;GO:0046677;GO:0016021;GO:0005886	-	-
E5491_RS07390	63.66	27.34	1.21937	0.0114398	0.0526608	-	E5491_RS07390	GNAT family N-acetyltransferase	GO:0008080	-	-
E5491_RS00590	3.44	5.57333	-0.696132	0.0143152	0.0629417	-	deoD	purine-nucleoside phosphorylase	GO:0004731;GO:0042278	K03784-ko00230 Purine metabolism;ko00760 Nicotinate and nicotinamide metabolism;ko00240 Pyrimidine metabolism	COG0813-Purine-nucleoside phosphorylase[F]
E5491_RS07395	91.04	63.63	0.516793	0.358293	0.552987	-	E5491_RS07395	S41 family peptidase	GO:0016021;GO:0008236;GO:0005886	-	COG0793-Periplasmic protease[M]
E5491_RS12905	289.783	226.45	0.355782	0.656457	0.796882	-	E5491_RS12905	2-hydroxyacid dehydrogenase family protein	GO:0016618;GO:0047964;GO:0005829;GO:0030267;GO:0051287	-	COG1052-Lactate dehydrogenase and related dehydrogenases[CHR]
E5491_RS03480	378.16	623.08	-0.720421	0.000409135	0.00398016	-	E5491_RS03480	inorganic phosphate transporter	GO:0006817;GO:0016021;GO:0005315;GO:0035435;GO:0005887	-	COG0306-Phosphate/sulphate permeases[P]
E5491_RS08365	1.06333	1.01333	0.0694851	0.93221	0.962193	-	E5491_RS08365	hypothetical protein	-	-	-
E5491_RS07660	49.2	57.7233	-0.230496	0.0213128	0.0814028	-	E5491_RS07660	heptaprenyl diphosphate synthase component 1	GO:0009234	-	-
E5491_RS08360	0.106667	0.0433333	1.29956	0.837836	1	-	E5491_RS08360	prepilin-type N-terminal cleavage/methylation domain-containing protein	GO:0016021	-	COG4940-Competence protein ComGF[U]
E5491_RS03485	928.307	867.457	0.0978098	0.636586	0.785047	-	E5491_RS03485	LysM peptidoglycan-binding domain-containing protein	GO:0019835;GO:0051301;GO:0008745;GO:0009986;GO:0071555;GO:0005576;GO:0009405;GO:0042742;GO:0008152;GO:0007049	-	COG3942-Surface antigen[R]
E5491_RS10635	2.66667	4.03	-0.595742	0.0730982	0.198865	-	recX	recombination regulator RecX	GO:0005737;GO:0006282	-	COG2137-Uncharacterized protein conserved in bacteria[R]
E5491_RS10630	6.02	3.47	0.794828	0.304465	0.501114	-	E5491_RS10630	YfhH family protein	-	-	-
E5491_RS12535	3945.64	3691.01	0.0962449	0.478569	0.659764	-	rplR	50S ribosomal protein L18	GO:0003735;GO:0019843;GO:0005840;GO:0006412	K02881-ko03010 Ribosome	COG0256-Ribosomal protein L18[J]
E5491_RS03710	16.96	45.5967	-1.42679	1.48484e-05	0.00022409	down	E5491_RS03710	hypothetical protein	GO:0016021	-	-
E5491_RS03715	144.98	123.48	0.231577	0.884204	0.935351	-	queE	7-carboxy-7-deazaguanine synthase QueE	GO:0051539;GO:1904047;GO:0000287;GO:0008616;GO:0042803;GO:0016840	K10026-ko00790 Folate biosynthesis	COG0602-Organic radical activating enzymes[O]
E5491_RS05470	76.2733	45.28	0.752305	0.0206866	0.0795551	-	isdA	LPXTG-anchored heme-scavenging protein IsdA	GO:0005618;GO:0046872;GO:0016021;GO:0005576	K14193-ko05150 Staphylococcus aureus infection	COG5386-Cell surface protein[M]
E5491_RS14755	8.76	14.8933	-0.765664	0.000528491	0.00485377	-	arcD	arginine-ornithine antiporter	GO:0043858;GO:0006527;GO:0005887	-	COG0531-Amino acid transporters[E]
E5491_RS05475	6.47333	8.74333	-0.433675	0.0535699	0.15904	-	isdC	heme uptake protein IsdC	GO:0046872;GO:0015886;GO:0005576;GO:0016021;GO:0009274	-	COG5386-Cell surface protein[M]
E5491_RS01970	38.5033	31.39	0.294678	0.974417	0.985714	-	E5491_RS01970	hypothetical protein	-	-	-
E5491_RS12530	8119.54	6977.5	0.218689	0.829175	0.902204	-	rpsE	30S ribosomal protein S5	GO:0003735;GO:0019843;GO:0006412;GO:0015935	K02988-ko03010 Ribosome	COG0098-Ribosomal protein S5[J]
E5491_RS14955	0.0001	0.0733333	-9.51833	0.668655	1	-	E5491_RS14955	bifunctional phosphoribosyl-AMP cyclohydrolase/phosphoribosyl-ATP diphosphatase HisIE	GO:0005737;GO:0000105;GO:0004635;GO:0005524;GO:0004636	K11755-ko01230 Biosynthesis of amino acids;ko00340 Histidine metabolism	COG0139-Phosphoribosyl-AMP cyclohydrolase[E]
E5491_RS01975	63.2667	64.12	-0.0193288	0.10945	0.263663	-	E5491_RS01975	NDxxF motif lipoprotein	-	-	-
E5491_RS04615	308.797	253.65	0.283818	0.967569	0.981989	-	E5491_RS04615	fumarylacetoacetate hydrolase family protein	GO:0003824;GO:0046872;GO:0008152;GO:0016787	-	COG0179-2-keto-4-pentenoate hydratase/2-oxohepta-3-ene-1,7-dioic acid hydratase (catechol pathway)[Q]
E5491_RS01620	4.9	5.43333	-0.149056	0.308975	0.505365	-	mepA	multidrug efflux MATE transporter MepA	GO:0015297;GO:0015238;GO:0046677;GO:0016021;GO:0005886	-	COG0534-Na+-driven multidrug efflux pump[V]
E5491_RS03130	0.0001	0.0001	0	1	1	-	E5491_RS03130	hypothetical protein	-	-	-
E5491_RS13985	10.8833	20.5767	-0.918889	3.88112e-05	0.000508737	-	sasG	LPXTG-anchored surface protein SasG	GO:0005618;GO:0016020;GO:0005576;GO:0009405	K14195-ko05150 Staphylococcus aureus infection	-
E5491_RS01625	0.973333	3.14	-1.68976	0.0048293	0.026913	down	E5491_RS01625	MepB family protein	-	-	COG4815-Uncharacterized protein conserved in bacteria[S]
E5491_RS03135	22.3467	10.4733	1.09334	0.000257898	0.00266685	up	E5491_RS03135	transposase	GO:0004518;GO:0016021	-	-
E5491_RS00620	3.27333	2.73	0.26186	0.903941	0.946719	-	phnC	phosphonate ABC transporter ATP-binding protein	GO:0015416;GO:0005524;GO:0043190	K02041-ko02010 ABC transporters	COG3638-ABC-type phosphate/phosphonate transport system, ATPase component[P]
E5491_RS00625	1.49333	1.63667	-0.132224	0.448659	0.636513	-	E5491_RS00625	phosphate/phosphite/phosphonate ABC transporter substrate-binding protein	GO:0043190;GO:0006817;GO:0055085	K02044-ko02010 ABC transporters	COG3221-ABC-type phosphate/phosphonate transport system, periplasmic component[P]
E5491_RS07485	2.15667	6.45667	-1.58199	0.0005532	0.00503105	down	tdcB	bifunctional threonine ammonia-lyase/L-serine ammonia-lyase TdcB	GO:0006567;GO:0004794;GO:0030170;GO:0070689;GO:0000166	K01754-ko00260 Glycine, serine and threonine metabolism;ko01230 Biosynthesis of amino acids;ko01200 Carbon metabolism;ko00290 Valine, leucine and isoleucine biosynthesis	COG1171-Threonine dehydratase[E]
E5491_RS07480	8.25	25.3933	-1.62198	9.06876e-06	0.000143051	down	E5491_RS07480	amino acid permease	GO:0015297;GO:0016021;GO:0015171;GO:0005887;GO:0015179	-	COG1113-Gamma-aminobutyrate permease and related permeases[E]
E5491_RS02840	5175.21	5632.96	-0.122276	0.239554	0.435623	-	rplL	50S ribosomal protein L7/L12	GO:0003735;GO:0005840;GO:0006412	K02935-ko03010 Ribosome	COG0222-Ribosomal protein L7/L12[J]
E5491_RS11450	11.1567	10.03	0.153584	0.612739	0.766472	-	E5491_RS11450	LacI family DNA-binding transcriptional regulator	GO:0003700;GO:0006351;GO:0003677	-	COG1609-Transcriptional regulators[K]
E5491_RS02845	1006.63	784.657	0.359405	0.718989	0.835875	-	E5491_RS02845	class I SAM-dependent methyltransferase	GO:0008168	-	COG2813-16S RNA G1207 methylase RsmC[J]
E5491_RS11455	3.39	1.23	1.46263	0.00476323	0.0266512	up	E5491_RS11455	ammonium transporter	GO:0019740;GO:0008519;GO:0016021;GO:0072488;GO:0015695;GO:0005887	-	COG0004-Ammonia permease[P]
E5491_RS08965	856.707	764.117	0.165008	0.49917	0.677202	-	E5491_RS08965	valine--tRNA ligase	GO:0005737;GO:0004832;GO:0005524;GO:0002161;GO:0006438	K01873-ko00970 Aminoacyl-tRNA biosynthesis	COG0525-Valyl-tRNA synthetase[J]
E5491_RS04295	108.693	41.7333	1.38099	6.74364e-08	1.72736e-06	up	E5491_RS04295	methionine ABC transporter ATP-binding protein	GO:0043190;GO:0015424;GO:0015821;GO:0005524	K02071-ko02010 ABC transporters	COG1135-ABC-type metal ion transport system, ATPase component[P]
E5491_RS07240	239.74	299.89	-0.322963	0.00712159	0.0369582	-	E5491_RS07240	ATP-binding cassette domain-containing protein	GO:0006810;GO:0016887;GO:0005524	-	COG0488-ATPase components of ABC transporters with duplicated ATPase domains[R]
E5491_RS04290	6.34667	13.0067	-1.03518	0.0935054	0.234562	-	E5491_RS04290	thioredoxin family protein	GO:0005737;GO:0006457;GO:0015035;GO:0045454;GO:0005623;GO:0016671;GO:0006662;GO:0000103;GO:0034599;GO:0055114	-	-
E5491_RS08870	1002.26	1373.97	-0.455094	0.0106734	0.0500001	-	tgt	tRNA guanosine(34) transglycosylase Tgt	GO:0006400;GO:0008616;GO:0046872;GO:0008479	-	COG0343-Queuine/archaeosine tRNA-ribosyltransferase[J]
E5491_RS11690	1107.27	1147.38	-0.0513277	0.19486	0.38722	-	E5491_RS11690	DEAD/DEAH box helicase	GO:0005737;GO:0004004;GO:0003723;GO:0006401;GO:0010501;GO:0005524	K05592-ko03018 RNA degradation	COG0513-Superfamily II DNA and RNA helicases[LKJ]
E5491_RS02530	79.16	75.86	0.0614322	0.54529	0.711245	-	glmU	bifunctional UDP-N-acetylglucosamine diphosphorylase/glucosamine-1-phosphate N-acetyltransferase GlmU	GO:0005737;GO:0006048;GO:0000902;GO:0019134;GO:0000287;GO:0009245;GO:0071555;GO:0008360;GO:0003977;GO:0009252;GO:0009103	K04042-ko00520 Amino sugar and nucleotide sugar metabolism	COG1207-N-acetylglucosamine-1-phosphate uridyltransferase (contains nucleotidyltransferase and I-patch acetyltransferase domains)[M]
E5491_RS11920	213.47	130.537	0.709578	0.0949253	0.236847	-	E5491_RS11920	aldehyde dehydrogenase family protein	GO:0004030;GO:0004029;GO:0006081	K00128-ko00380 Tryptophan metabolism;ko00561 Glycerolipid metabolism;ko00340 Histidine metabolism;ko00071 Fatty acid degradation;ko00280 Valine, leucine and isoleucine degradation;ko00620 Pyruvate metabolism;ko00010 Glycolysis / Gluconeogenesis;ko00330 Arginine and proline metabolism;ko00625 Chloroalkane and chloroalkene degradation;ko00903 Limonene and pinene degradation;ko00410 beta-Alanine met…	COG1012-NAD-dependent aldehyde dehydrogenases[C]
E5491_RS02535	672.287	393.31	0.77341	0.0191507	0.0757349	-	E5491_RS02535	ribose-phosphate diphosphokinase	GO:0005737;GO:0016301;GO:0009156;GO:0000287;GO:0004749;GO:0009165;GO:0006015;GO:0005524	K00948-ko00030 Pentose phosphate pathway;ko00230 Purine metabolism;ko01230 Biosynthesis of amino acids;ko01200 Carbon metabolism	COG0462-Phosphoribosylpyrophosphate synthetase[FE]
E5491_RS11695	114.74	109.873	0.0625271	0.401765	0.5935	-	E5491_RS11695	UDP-N-acetylmuramoyl-tripeptide--D-alanyl-D- alanine ligase	GO:0005737;GO:0047480;GO:0051301;GO:0071555;GO:0008360;GO:0005524;GO:0009252;GO:0007049	K01929-ko00300 Lysine biosynthesis;ko00550 Peptidoglycan biosynthesis;ko01502 Vancomycin resistance	COG0770-UDP-N-acetylmuramyl pentapeptide synthase[M]
E5491_RS11925	705.073	549.047	0.360845	0.638569	0.785758	-	E5491_RS11925	helix-turn-helix transcriptional regulator	GO:0006355;GO:0006351;GO:0003677	-	COG1733-Predicted transcriptional regulators[K]
E5491_RS04055	74.6533	54.3367	0.458281	0.335479	0.532494	-	E5491_RS04055	TIGR01777 family oxidoreductase	GO:0003824;GO:0050662	-	COG1090-Predicted nucleoside-diphosphate sugar epimerase[R]
E5491_RS03005	16.8367	18.8033	-0.159382	0.18152	0.36993	-	E5491_RS03005	HAD family hydrolase	GO:0016787;GO:0000287;GO:0008152;GO:0004427	-	COG0546-Predicted phosphatases[R]
E5491_RS04050	621.357	394.027	0.657128	0.0783642	0.207583	-	clpP	ATP-dependent Clp endopeptidase proteolytic subunit ClpP	GO:0005737;GO:0004252;GO:0042802	K01358-ko04212 Longevity regulating pathway - worm;ko04112 Cell cycle - Caulobacter	COG0740-Protease subunit of ATP-dependent Clp proteases[OU]
E5491_RS03000	404.427	237.103	0.770362	0.0630309	0.178844	-	hxlB	6-phospho-3-hexuloisomerase	GO:0005975;GO:0016853;GO:0004360;GO:0030246;GO:0009636;GO:0019647;GO:0006047;GO:0006002	K08094-ko00030 Pentose phosphate pathway;ko00680 Methane metabolism;ko01230 Biosynthesis of amino acids;ko01200 Carbon metabolism	COG0794-Predicted sugar phosphate isomerase involved in capsule formation[M]
E5491_RS05505	0.0001	0.0001	0	1	1	-	E5491_RS05505	hypothetical protein	-	-	-
E5491_RS00755	13.1	8.64667	0.599351	0.486527	0.667281	-	E5491_RS00755	hypothetical protein	-	-	-
E5491_RS05500	12.5933	3.76	1.74386	0.0309732	0.106894	-	isdG	staphylobilin-forming heme oxygenase IsdG	GO:0005737;GO:0004497;GO:0033212;GO:0020037;GO:0004392;GO:0042167;GO:0005506	-	COG2329-Uncharacterized enzyme involved in biosynthesis of extracellular polysaccharides[R]
E5491_RS00750	5.23333	5.38333	-0.0407696	0.33672	0.533554	-	E5491_RS00750	cation transporter	GO:0016020;GO:0006813;GO:0016021;GO:0008324;GO:0005385;GO:0006824;GO:0005886;GO:0010043;GO:0061088	-	COG1230-Co/Zn/Cd efflux system component[P]
E5491_RS12385	6.83333	7.87667	-0.204996	0.119697	0.279896	-	E5491_RS12385	HAD-IIB family hydrolase	GO:0016787	-	COG0561-Predicted hydrolases of the HAD superfamily[R]
E5491_RS01715	44.3467	45.32	-0.0313222	0.223099	0.420032	-	E5491_RS01715	low temperature requirement protein A	GO:0016021	-	COG4292-Predicted membrane protein[S]
E5491_RS03225	38.3367	48.1833	-0.329809	0.0162794	0.0683489	-	E5491_RS03225	alpha/beta hydrolase	GO:0016787	-	COG0596-Predicted hydrolases or acyltransferases (alpha/beta hydrolase superfamily)[R]
E5491_RS01710	54.91	70.3533	-0.35755	0.0329756	0.111869	-	E5491_RS01710	ABC-2 transporter permease	GO:0016021	-	-
E5491_RS03220	24.86	22.84	0.122264	0.482772	0.664318	-	E5491_RS03220	HAD family hydrolase	GO:0016787;GO:0046872;GO:0008152	-	COG1011-Predicted hydrolase (HAD superfamily)[R]
E5491_RS12085	465.393	366.563	0.344388	0.706021	0.826157	-	glmS	glutamine--fructose-6-phosphate transaminase (isomerizing)	GO:0005737;GO:0005975;GO:0004360;GO:1901137;GO:0006541;GO:0030246	K00820-ko00520 Amino sugar and nucleotide sugar metabolism;ko00250 Alanine, aspartate and glutamate metabolism;ko04931 Insulin resistance	COG0449-Glucosamine 6-phosphate synthetase, contains amidotransferase and phosphosugar isomerase domains[M]
E5491_RS12000	39.1267	60.6367	-0.632038	0.0227892	0.0854061	-	deoC	deoxyribose-phosphate aldolase	GO:0005737;GO:0004139;GO:0016052;GO:0009264;GO:0046386	K01619-ko00030 Pentose phosphate pathway	COG0274-Deoxyribose-phosphate aldolase[F]
E5491_RS08920	116.257	107.753	0.109581	0.382499	0.57321	-	mreC	rod shape-determining protein MreC	GO:0008360;GO:0005886	-	COG1792-Cell shape-determining protein[M]
E5491_RS12005	294.843	361.533	-0.29418	0.0510461	0.154724	-	deoD	purine-nucleoside phosphorylase	GO:0004731;GO:0042278	K03784-ko00230 Purine metabolism;ko00760 Nicotinate and nicotinamide metabolism;ko00240 Pyrimidine metabolism	COG0813-Purine-nucleoside phosphorylase[F]
E5491_RS02285	46.4167	52.1867	-0.169038	0.0262261	0.0949718	-	E5491_RS02285	sodium-dependent transporter	GO:0016021;GO:0005328;GO:0005886	-	COG0733-Na+-dependent transporters of the SNF family[R]
E5491_RS02280	56.7233	46.2367	0.294905	0.958518	0.978136	-	E5491_RS02280	alpha/beta fold hydrolase	GO:0016020;GO:0016298;GO:0006629;GO:0052689	-	COG1647-Esterase/lipase[R]
E5491_RS06280	7.21	2.26667	1.66943	0.0175445	0.0716144	-	E5491_RS06280	hypothetical protein	-	-	-
E5491_RS06285	1.96	1.14333	0.777608	0.546526	0.712039	-	E5491_RS06285	HK97 gp10 family phage protein	-	-	-
E5491_RS08925	66.0433	26.4533	1.31996	0.0142564	0.0628811	-	E5491_RS08925	hypothetical protein	-	-	-
E5491_RS02445	691.043	888.157	-0.362038	0.0146454	0.0637909	-	E5491_RS02445	cyclic-di-AMP receptor	-	-	COG3870-Uncharacterized protein conserved in bacteria[S]
E5491_RS11855	124.05	189.527	-0.611479	0.00158021	0.0115195	-	E5491_RS11855	ATP synthase subunit I	GO:0016021	-	-
E5491_RS11580	372.033	279.623	0.411947	0.729778	0.840916	-	E5491_RS11580	tRNA-Leu	-	-	-
E5491_RS02440	19.42	11.99	0.695712	0.357019	0.551936	-	E5491_RS02440	dTMP kinase	GO:0006235;GO:0006233;GO:0005524;GO:0004798	K00943-ko00240 Pyrimidine metabolism	COG0125-Thymidylate kinase[F]
E5491_RS11850	1780.47	1637.52	0.120746	0.451112	0.638047	-	atpB	F0F1 ATP synthase subunit A	GO:0042777;GO:0016021;GO:0046933;GO:0045263;GO:0005886	K02108-ko00195 Photosynthesis;ko00190 Oxidative phosphorylation	COG0356-F0F1-type ATP synthase, subunit a[C]
E5491_RS10855	51.5167	35.25	0.547416	0.303106	0.499276	-	E5491_RS10855	NETI motif-containing protein	-	-	-
E5491_RS02990	43.7667	41.85	0.0646049	0.499752	0.677663	-	nagB	glucosamine-6-phosphate deaminase	GO:0006044;GO:0016787;GO:0005975;GO:0019262;GO:0004342	K02564-ko00520 Amino sugar and nucleotide sugar metabolism	COG0363-6-phosphogluconolactonase/Glucosamine-6-phosphate isomerase/deaminase[G]
E5491_RS10850	1.59667	1.45667	0.132392	0.908021	0.948446	-	E5491_RS10850	staphostatin A	GO:0005737;GO:0004869	-	-
E5491_RS02995	313.793	145.93	1.10454	1.48188e-05	0.00022409	up	hxlA	3-hexulose-6-phosphate synthase	GO:0005975;GO:0006207;GO:0006730;GO:0019647;GO:0004590;GO:0043801	K08093-ko00030 Pentose phosphate pathway;ko00680 Methane metabolism;ko01230 Biosynthesis of amino acids;ko01200 Carbon metabolism	COG0269-3-hexulose-6-phosphate synthase and related proteins[G]
E5491_RS02265	52	42.6033	0.287545	0.927013	0.958246	-	E5491_RS02265	DUF2294 domain-containing protein	-	-	COG5609-Uncharacterized conserved protein[S]
E5491_RS09420	175.55	174.75	0.00658954	0.115549	0.27305	-	E5491_RS09420	DUF1444 domain-containing protein	-	-	COG4848-Uncharacterized protein conserved in bacteria[S]
E5491_RS02260	105.32	103.847	0.0203245	0.39438	0.585385	-	E5491_RS02260	YbcC family protein	-	-	COG3002-Uncharacterized protein conserved in bacteria[S]
E5491_RS09425	48.3167	40.6633	0.248792	0.987165	0.992497	-	E5491_RS09425	thioredoxin family protein	GO:0005737;GO:0006457;GO:0015035;GO:0045454;GO:0005623;GO:0016671;GO:0006662;GO:0000103;GO:0034599;GO:0055114	-	COG0526-Thiol-disulfide isomerase and thioredoxins[OC]
E5491_RS07655	196.057	142.063	0.464736	0.450311	0.63756	-	E5491_RS07655	demethylmenaquinone methyltransferase	GO:0008168;GO:0009234	K03183-ko00130 Ubiquinone and other terpenoid-quinone biosynthesis	COG2226-Methylase involved in ubiquinone/menaquinone biosynthesis[H]
E5491_RS00970	9.75333	15.48	-0.666438	0.00408651	0.0239672	-	E5491_RS00970	FMN-dependent NADH-azoreductase	GO:0016661;GO:0010181;GO:0008752;GO:0016652;GO:0009055	-	COG1182-Acyl carrier protein phosphodiesterase[I]
E5491_RS00975	17.88	7.83	1.19126	0.00316638	0.0195587	up	E5491_RS00975	M23 family metallopeptidase	GO:0016021;GO:0071555;GO:0005576;GO:0009405;GO:0046872;GO:0008237	-	COG0739-Membrane proteins related to metalloendopeptidases[M]
E5491_RS07650	232.53	223.703	0.0558301	0.218988	0.415455	-	E5491_RS07650	polyprenyl synthetase family protein	GO:0030435;GO:0009234;GO:0016740;GO:0036422;GO:0016765;GO:0008299;GO:0046872	K00805-ko00900 Terpenoid backbone biosynthesis	COG0142-Geranylgeranyl pyrophosphate synthase[H]
E5491_RS01400	0.656667	1.98667	-1.59712	0.0111931	0.0519985	-	E5491_RS01400	DUF5079 family protein	GO:0016021	-	-
E5491_RS12175	0.0166667	0.0001	7.38082	0.826971	1	-	E5491_RS12175	16S ribosomal RNA	-	-	-
E5491_RS12170	0.0001	0.0001	0	1	1	-	E5491_RS12170	23S ribosomal RNA	-	-	-
E5491_RS01405	2.28	5.73	-1.3295	0.00612101	0.0327287	down	E5491_RS01405	DUF5080 family protein	GO:0016021	-	-
E5491_RS06750	33.8567	35.4233	-0.06526	0.167703	0.351786	-	hflX	GTPase HflX	GO:0005737;GO:0000287;GO:0003924;GO:0005525	-	COG2262-GTPases[R]
E5491_RS06755	135.923	125.95	0.109942	0.472837	0.655235	-	E5491_RS06755	aminotransferase class I/II-fold pyridoxal phosphate-dependent enzyme	GO:0003824;GO:0030170	-	COG4100-Cystathionine beta-lyase family protein involved in aluminum resistance[P]
E5491_RS13435	26.2633	14.4433	0.862646	0.0160042	0.0676001	-	adcA	zinc ABC transporter substrate-binding lipoprotein AdcA	GO:0007155;GO:0006829;GO:0030001;GO:0008270	K09815-ko02010 ABC transporters	COG3443-Predicted periplasmic or secreted protein[R]
E5491_RS13430	41.43	31.25	0.40682	0.551856	0.715644	-	E5491_RS13430	SRPBCC domain-containing protein	GO:0006950	-	COG3832-Uncharacterized conserved protein[S]
E5491_RS02660	1434.65	2429.57	-0.760004	0.00245022	0.0161982	-	E5491_RS02660	tRNA-Leu	-	-	-
E5491_RS05895	35.37	29.0367	0.28465	0.932676	0.962318	-	carB	carbamoyl-phosphate synthase large subunit	GO:0044205;GO:0004088;GO:0046872;GO:0006526;GO:0005524	K01955-ko00240 Pyrimidine metabolism;ko00250 Alanine, aspartate and glutamate metabolism	COG0458-Carbamoylphosphate synthase large subunit (split gene in MJ)[EF]
E5491_RS02190	0.0633333	0.0866667	-0.452512	0.820083	0.896856	-	E5491_RS02190	tandem-type lipoprotein	GO:0005886	-	-
E5491_RS02665	1865.18	1932.75	-0.0513377	0.409307	0.602417	-	E5491_RS02665	tRNA-Arg	-	-	-
E5491_RS02195	0.556667	0.0001	12.4426	0.00555639	0.0304185	up	E5491_RS02195	tandem-type lipoprotein	GO:0016021;GO:0005886	-	-
E5491_RS05890	32.89	28.49	0.207193	0.769792	0.866366	-	carA	glutamine-hydrolyzing carbamoyl-phosphate synthase small subunit	GO:0006207;GO:0006541;GO:0006526;GO:0044205;GO:0004088;GO:0005524	K01956-ko00240 Pyrimidine metabolism;ko00250 Alanine, aspartate and glutamate metabolism	COG0505-Carbamoylphosphate synthase small subunit[EF]
E5491_RS08875	472.663	455.767	0.0525175	0.311105	0.506834	-	queA	tRNA preQ1(34) S-adenosylmethionine ribosyltransferase-isomerase QueA	GO:0005737;GO:0008616;GO:0016740;GO:0016853	-	COG0809-S-adenosylmethionine:tRNA-ribosyltransferase-isomerase (queuine synthetase)[J]
E5491_RS09390	0.31	0.323333	-0.060754	0.985788	1	-	E5491_RS09390	hypothetical protein	-	-	-
E5491_RS09395	71.26	30.97	1.20222	0.0222865	0.0842003	-	E5491_RS09395	hypothetical protein	GO:0016021	-	-
E5491_RS13825	7.9	3.33	1.24633	0.0201675	0.0780967	-	cntL	D-histidine (S)-2-aminobutanoyltransferase CntL	-	-	-
E5491_RS09885	10.9267	4.94667	1.14332	0.0161716	0.0679987	-	E5491_RS09885	N-acetylmuramoyl-L-alanine amidase	GO:0016787;GO:0008745;GO:0016020;GO:0071555;GO:0005576;GO:0009253	-	-
E5491_RS04875	327.617	317.777	0.0439956	0.387257	0.577885	-	E5491_RS04875	TerC family protein	GO:0016021;GO:0005886	-	COG0861-Membrane protein TerC, possibly involved in tellurium resistance[P]
E5491_RS09880	0.0001	0.0001	0	1	1	-	E5491_RS09880	hypothetical protein	-	-	-
E5491_RS04870	174.15	142.507	0.289301	0.900538	0.945667	-	E5491_RS04870	peptide chain release factor 3	GO:0005737;GO:0016149;GO:0003924;GO:0006449;GO:0005525	-	COG4108-Peptide chain release factor RF-3[J]
E5491_RS05875	25.78	27.18	-0.0762932	0.097795	0.242124	-	E5491_RS05875	uracil permease	GO:0005215;GO:0016021;GO:0055085;GO:0005886	-	COG2233-Xanthine/uracil permeases[F]
E5491_RS06630	187.437	98.1233	0.933735	0.0315919	0.108359	-	E5491_RS06630	YmfK family protein	GO:0016597;GO:0008152	-	-
E5491_RS05870	207.683	289.937	-0.481352	0.0092721	0.0449743	-	pyrR	bifunctional pyr operon transcriptional regulator/uracil phosphoribosyltransferase PyrR	GO:0006355;GO:0009116;GO:0004845;GO:0003723;GO:0006353	K02825-ko00240 Pyrimidine metabolism	COG2065-Pyrimidine operon attenuation protein/uracil phosphoribosyltransferase[F]
E5491_RS06635	112.65	76.46	0.55907	0.45608	0.641498	-	E5491_RS06635	helix-turn-helix domain-containing protein	GO:0043565;GO:0016021;GO:0005886;GO:0003677	-	COG1426-Uncharacterized protein conserved in bacteria[S]
E5491_RS01575	35.76	20.21	0.823277	0.032061	0.109545	-	E5491_RS01575	NAD-dependent deacetylase	GO:0006471;GO:1990404;GO:0046872	-	COG0846-NAD-dependent protein deacetylases, SIR2 family[K]
E5491_RS07720	0.0001	0.426667	-12.0589	0.628932	1	-	E5491_RS07720	hypothetical protein	-	-	-
E5491_RS01570	48.6167	31.2	0.639905	0.0603257	0.172748	-	E5491_RS01570	protein-ADP-ribose hydrolase	GO:0016798;GO:0008152	-	COG2110-Predicted phosphatase homologous to the C-terminal domain of histone macroH2A1[R]
E5491_RS07725	212.44	126.61	0.746664	0.0205009	0.0790587	-	ebpS	elastin-binding protein EbpS	GO:0016021;GO:0005886	-	-
E5491_RS00060	471.953	217.373	1.11847	0.00345379	0.0210087	up	E5491_RS00060	AzlD domain-containing protein	GO:0016021	-	COG4392-Predicted membrane protein[S]
E5491_RS10010	7.25333	1.75	2.05129	3.66721e-05	0.000485253	up	E5491_RS10010	PBSX family phage terminase large subunit	-	-	-
E5491_RS00065	97.84	46.5367	1.07206	9.55668e-06	0.000149063	up	E5491_RS00065	alpha/beta fold hydrolase	GO:0005737;GO:0004414;GO:0009086	K00641-ko00270 Cysteine and methionine metabolism	COG2021-Homoserine acetyltransferase[E]
E5491_RS02065	10.61	12.1467	-0.195136	0.551036	0.715245	-	E5491_RS02065	hypothetical protein	-	-	-
E5491_RS02060	0.0933333	1.01333	-3.44057	0.0516551	0.15567	-	E5491_RS02060	transposase	GO:0004803;GO:0006313;GO:0003677	-	-
E5491_RS11320	10.3067	3.89	1.40574	0.0589402	0.170001	-	E5491_RS11320	helix-turn-helix transcriptional regulator	GO:0043565	-	-
E5491_RS11325	102.473	95.4567	0.102331	0.429762	0.619664	-	E5491_RS11325	helix-turn-helix transcriptional regulator	GO:0006355;GO:0006351;GO:0043565	-	COG2932-Predicted transcriptional regulator[K]
E5491_RS09085	90.9467	98.5933	-0.116469	0.0365042	0.12033	-	E5491_RS09085	DnaD domain protein	GO:1990077;GO:0006269;GO:0005524;GO:0003677	-	COG3611-Replication initiation/membrane attachment protein[L]
E5491_RS09080	221.133	177.017	0.321031	0.824171	0.899213	-	dnaI	primosomal protein DnaI	GO:0043565;GO:1990077;GO:0006260;GO:0004386;GO:0006269;GO:0005524	-	COG1484-DNA replication protein[L]
E5491_RS14500	15.4933	11.3667	0.446838	0.549758	0.714583	-	E5491_RS14500	TetR/AcrR family transcriptional regulator	GO:0006355;GO:0006351;GO:0003677	-	-
E5491_RS09775	18.63	11.3333	0.717055	0.213533	0.408626	-	E5491_RS09775	DUF4888 domain-containing protein	-	-	-
E5491_RS06830	4.47	2.32333	0.944079	0.15128	0.327675	-	E5491_RS06830	low specificity L-threonine aldolase	GO:0006567;GO:0016829;GO:0006520;GO:0004793	K01620-ko00260 Glycine, serine and threonine metabolism;ko01230 Biosynthesis of amino acids	COG2008-Threonine aldolase[E]
E5491_RS09545	179.39	98.4667	0.865392	0.016855	0.0693067	-	E5491_RS09545	riboflavin synthase	GO:0016491;GO:0009231;GO:0004746	K00793-ko00740 Riboflavin metabolism	COG0307-Riboflavin synthase alpha chain[H]
E5491_RS06525	449.113	443.97	0.0166174	0.124097	0.286345	-	rseP	RIP metalloprotease RseP	GO:0016021;GO:0046872;GO:0004222;GO:0005886	K11749-ko02024 Quorum sensing;ko04112 Cell cycle - Caulobacter	COG0750-Predicted membrane-associated Zn-dependent proteases 1[M]
E5491_RS06835	0.386667	0.41	-0.0845335	0.987712	0.99269	-	E5491_RS06835	hypothetical protein	-	-	-
E5491_RS06520	327.777	471.637	-0.524963	8.88005e-06	0.00014087	-	E5491_RS06520	phosphatidate cytidylyltransferase	GO:0004605;GO:0016021;GO:0016024;GO:0005886	K00981-ko04070 Phosphatidylinositol signaling system;ko00564 Glycerophospholipid metabolism	COG0575-CDP-diglyceride synthetase[I]
E5491_RS14630	0.0001	0.556667	-12.4426	0.393853	0.584914	-	E5491_RS14630	hypothetical protein	-	-	-
E5491_RS07835	2.79667	1.12333	1.31592	0.00011359	0.00134954	up	E5491_RS07835	phage tail tape measure protein	GO:0016021;GO:0033644;GO:0019076	-	COG0739-Membrane proteins related to metalloendopeptidases[M]
E5491_RS05270	18.7767	10.3767	0.855598	0.156468	0.336045	-	E5491_RS05270	YkyA family protein	GO:0005886	-	-
E5491_RS14635	0.0001	0.0001	0	1	1	-	E5491_RS14635	hypothetical protein	-	-	-
E5491_RS05275	2518.72	2646.83	-0.0715748	0.119494	0.279889	-	pdhA	pyruvate dehydrogenase (acetyl-transferring) E1 component subunit alpha	GO:0004739;GO:0006096	K00161-ko00020 Citrate cycle (TCA cycle);ko04922 Glucagon signaling pathway;ko00010 Glycolysis / Gluconeogenesis;ko04066 HIF-1 signaling pathway;ko05230 Central carbon metabolism in cancer;ko01200 Carbon metabolism;ko00620 Pyruvate metabolism	COG1071-Pyruvate/2-oxoglutarate dehydrogenase complex, dehydrogenase (E1) component, eukaryotic type, alpha subunit[C]
E5491_RS07830	0.35	0.283333	0.304855	0.992885	0.996454	-	E5491_RS07830	phage tail family protein	-	-	-
E5491_RS12755	66.28	52.5667	0.334425	0.743864	0.850478	-	E5491_RS12755	ThiF family adenylyltransferase	GO:0006777;GO:0005829;GO:0008641;GO:0006464;GO:0046872;GO:0061605;GO:0005524	-	COG0476-Dinucleotide-utilizing enzymes involved in molybdopterin and thiamine biosynthesis family 2[H]
E5491_RS12750	90.5633	78.75	0.201647	0.833339	0.904734	-	E5491_RS12750	molybdenum cofactor biosynthesis protein MoaB	GO:0006777	-	COG0521-Molybdopterin biosynthesis enzymes[H]
E5491_RS00140	45.86	36.6567	0.323161	0.821558	0.897765	-	rlmH	23S rRNA (pseudouridine(1915)-N(3))-methyltransferase RlmH	GO:0005737;GO:0070038	-	COG1576-Uncharacterized conserved protein[S]
E5491_RS09540	175.877	108.087	0.702376	0.0203453	0.0785729	-	ribB	3,4-dihydroxy-2-butanone-4-phosphate synthase	GO:0008686;GO:0003935;GO:0000287;GO:0030145;GO:0009231;GO:0008270;GO:0005525	K14652-ko00740 Riboflavin metabolism	COG0108-3,4-dihydroxy-2-butanone 4-phosphate synthase[H]
E5491_RS09115	16.0033	20.86	-0.382367	0.0336307	0.113539	-	E5491_RS09115	hypothetical protein	GO:0016021	-	-
E5491_RS14910	24.02	12.5867	0.93234	0.0544368	0.160833	-	E5491_RS14910	polysaccharide biosynthesis tyrosine autokinase	GO:0045226;GO:0045227;GO:0004715;GO:0005524	-	COG0489-ATPases involved in chromosome partitioning[D]
E5491_RS11215	0.343333	0.0001	11.7454	0.503781	1	-	E5491_RS11215	hypothetical protein	GO:0016021	-	-
E5491_RS11210	6.1	1.03	2.56616	0.0040669	0.0239048	up	E5491_RS11210	DUF1381 domain-containing protein	-	-	-
E5491_RS14505	30.01	16.27	0.883229	0.0081482	0.0407702	-	E5491_RS14505	CocE/NonD family hydrolase	GO:0005737;GO:0008239;GO:0050784;GO:0052689	-	COG2936-Predicted acyl esterases[R]
E5491_RS01165	3.77667	1.18333	1.67426	0.00102173	0.00811417	up	E5491_RS01165	zinc-binding dehydrogenase	GO:0008270;GO:0003939	K00008-ko00040 Pentose and glucuronate interconversions;ko00051 Fructose and mannose metabolism	COG1064-Zn-dependent alcohol dehydrogenases[R]
E5491_RS09110	87.0667	80.0033	0.12206	0.431251	0.619688	-	polA	DNA polymerase I	GO:0005737;GO:0008408;GO:0008409;GO:0006281;GO:0003887;GO:0006261;GO:0003677	K02335-ko00230 Purine metabolism;ko03410 Base excision repair;ko03420 Nucleotide excision repair;ko03030 DNA replication;ko00240 Pyrimidine metabolism;ko03440 Homologous recombination	COG0749-DNA polymerase I - 3'-5' exonuclease and polymerase domains[L]
E5491_RS01160	1.14	0.303333	1.91006	0.0234504	0.0869578	-	E5491_RS01160	PTS galactitol transporter subunit IIC	GO:0015577;GO:0016021;GO:0009401;GO:0015796;GO:0019402;GO:0005886;GO:0090584	K02775-ko02060 Phosphotransferase system (PTS);ko00052 Galactose metabolism	COG3775-Phosphotransferase system, galactitol-specific IIC component[G]
E5491_RS04450	1424.19	984.73	0.532342	0.326693	0.523858	-	dltD	D-alanyl-lipoteichoic acid biosynthesis protein DltD	GO:0016021;GO:0070395	K03740-ko02020 Two-component system;ko05150 Staphylococcus aureus infection;ko01503 Cationic antimicrobial peptide (CAMP) resistance	COG3966-Protein involved in D-alanine esterification of lipoteichoic acid and wall teichoic acid (D-alanine transfer protein)[M]
E5491_RS04905	18.3333	9.65	0.925868	0.0621856	0.177165	-	E5491_RS04905	competence protein ComK	GO:0006355;GO:0030420;GO:0006351;GO:0003677	K02250-ko02024 Quorum sensing	COG4903-Genetic competence transcription factor[K]
E5491_RS04455	381.16	425.75	-0.15961	0.300915	0.497134	-	E5491_RS04455	NifU family protein	GO:0005506;GO:0009399;GO:0051536;GO:0016226	-	COG0694-Thioredoxin-like proteins and domains[O]
E5491_RS04900	35.2267	50.0833	-0.507663	0.238061	0.433908	-	E5491_RS04900	tRNA-Asn	-	-	-
E5491_RS01365	18.8533	8.94667	1.0754	0.00365507	0.0219461	up	essC	type VII secretion protein EssC	GO:0016021;GO:0005886;GO:0009405;GO:0005524;GO:0003677	-	COG1674-DNA segregation ATPase FtsK/SpoIIIE and related proteins[D]
E5491_RS14185	130.033	91.5967	0.505514	0.410661	0.603773	-	E5491_RS14185	PTS fructose transporter subunit IIC	GO:0009401;GO:0016021;GO:0008982	-	-
E5491_RS01360	3.63667	0.963333	1.91651	0.000268911	0.00277048	up	essB	type VII secretion protein EssB	GO:0016021;GO:0009405;GO:0005886	-	COG4499-Predicted membrane protein[S]
E5491_RS14180	23.5467	21.6567	0.120712	0.662581	0.801181	-	sdaAB	L-serine ammonia-lyase, iron-sulfur-dependent subunit beta	GO:0046872;GO:0003941;GO:0016597;GO:0051539;GO:0006094	K01752-ko00260 Glycine, serine and threonine metabolism;ko01230 Biosynthesis of amino acids;ko01200 Carbon metabolism;ko00270 Cysteine and methionine metabolism	COG1760-L-serine deaminase[E]
E5491_RS13605	64.5233	69.84	-0.114233	0.367683	0.561275	-	E5491_RS13605	type I toxin-antitoxin system Fst family toxin	GO:0016021	-	-
E5491_RS09375	156.857	126.52	0.310081	0.921866	0.955047	-	ccpA	catabolite control protein A	GO:0003700;GO:0006351;GO:0003677	-	COG1609-Transcriptional regulators[K]
E5491_RS14570	716.987	564.323	0.345424	0.748398	0.852778	-	E5491_RS14570	fructose bisphosphate aldolase	GO:0006096;GO:0004332	K01623-ko00710 Carbon fixation in photosynthetic organisms;ko00010 Glycolysis / Gluconeogenesis;ko00030 Pentose phosphate pathway;ko01230 Biosynthesis of amino acids;ko01200 Carbon metabolism;ko00680 Methane metabolism;ko00051 Fructose and mannose metabolism	COG3588-Fructose-1,6-bisphosphate aldolase[G]
E5491_RS09370	5.53667	5.61333	-0.0198401	0.569477	0.729272	-	E5491_RS09370	acetoin utilization protein AcuC	GO:0045150	-	COG0123-Deacetylases, including yeast histone deacetylase and acetoin utilization protein[BQ]
E5491_RS14745	31.8767	31.02	0.0393021	0.516173	0.687982	-	E5491_RS14745	Crp/Fnr family transcriptional regulator	GO:0005737;GO:0006355;GO:0030552;GO:0006351;GO:0003677	-	COG0664-cAMP-binding proteins - catabolite gene activator and regulatory subunit of cAMP-dependent protein kinases[T]
E5491_RS14740	1997.04	2218.6	-0.151782	0.0635244	0.179412	-	clfB	MSCRAMM family adhesin clumping factor ClfB	GO:0005618;GO:0007155;GO:0016020;GO:0005576;GO:0009405	K14192-ko05150 Staphylococcus aureus infection	-
E5491_RS07900	0.973333	0.766667	0.344335	0.973193	0.984833	-	E5491_RS07900	P27 family phage terminase small subunit	-	-	-
E5491_RS07905	0.0001	0.0001	0	1	1	-	E5491_RS07905	HNH endonuclease	GO:0004519;GO:0003676	-	-
E5491_RS08170	185.093	146.623	0.336138	0.757033	0.85607	-	proC	pyrroline-5-carboxylate reductase	GO:0005737;GO:0055129;GO:0004735	K00286-ko01230 Biosynthesis of amino acids;ko00330 Arginine and proline metabolism	COG0345-Pyrroline-5-carboxylate reductase[E]
E5491_RS08175	139.62	165.823	-0.248141	0.0135648	0.0604747	-	rnz	ribonuclease Z	GO:0042781;GO:0008270	K00784-ko03013 RNA transport	COG1234-Metal-dependent hydrolases of the beta-lactamase superfamily III[R]
E5491_RS14165	10.3533	14.26	-0.461879	0.115047	0.272444	-	E5491_RS14165	hypothetical protein	GO:0016021	-	-
E5491_RS14575	0.173333	0.123333	0.490986	0.865757	0.924711	-	E5491_RS14575	ISL3-like element IS1181 family transposase	GO:0006310;GO:0032196;GO:0003677	-	COG3464-Transposase and inactivated derivatives[L]
E5491_RS14160	1217.65	1096.13	0.151677	0.596839	0.751939	-	E5491_RS14160	N-acetyltransferase	GO:0031248;GO:0016747;GO:0006474;GO:0004596;GO:0008080	-	COG1247-Sortase and related acyltransferases[M]
E5491_RS13765	32.55	24.8167	0.391348	0.755341	0.854849	-	E5491_RS13765	type II toxin-antitoxin system Phd/YefM family antitoxin	-	-	COG2161-Antitoxin of toxin-antitoxin stability system[D]
E5491_RS11100	2.65333	0.446667	2.57054	0.121341	0.282319	-	E5491_RS11100	hypothetical protein	-	-	-
E5491_RS05640	2.07333	1.55667	0.413492	0.951617	0.976063	-	E5491_RS05640	hypothetical protein	-	-	-
E5491_RS11105	9.77333	3.98667	1.29367	0.000200911	0.0021658	up	E5491_RS11105	hypothetical protein	-	-	-
E5491_RS05645	0.343333	2.05333	-2.58029	0.0455034	0.143069	-	E5491_RS05645	hypothetical protein	GO:0016021	-	-
E5491_RS03825	79.85	85.8867	-0.105142	0.161561	0.343548	-	E5491_RS03825	DMT family transporter	GO:0016021;GO:0006810;GO:0005886	-	-
E5491_RS14470	10.0967	6.51667	0.631673	0.379428	0.570163	-	E5491_RS14470	TIGR04197 family type VII secretion effector	-	-	-
E5491_RS03820	268.533	155.323	0.789827	0.105432	0.25664	-	queF	NADPH-dependent 7-cyano-7-deazaguanine reductase QueF	GO:0005737;GO:0008616;GO:0046857;GO:0033739	K09457-ko00790 Folate biosynthesis	COG0780-Enzyme related to GTP cyclohydrolase I[R]
E5491_RS13760	247.793	140.117	0.822509	0.0695569	0.19209	-	E5491_RS13760	Txe/YoeB family addiction module toxin	GO:0004519;GO:0006401	-	COG4115-Uncharacterized protein conserved in bacteria[S]
E5491_RS05080	15.8033	29.43	-0.897059	0.00412191	0.0240134	-	fmtA	teichoic acid D-Ala esterase FmtA	GO:0071555;GO:0046677;GO:0005886	-	COG1680-Beta-lactamase class C and other penicillin binding proteins[V]
E5491_RS05085	1114.88	1380.97	-0.308801	0.0177565	0.0722686	-	qoxD	cytochrome aa3 quinol oxidase subunit IV	GO:0004129;GO:0016021;GO:0042773;GO:0016682;GO:0005886	K02829-ko00190 Oxidative phosphorylation	COG3125-Heme/copper-type cytochrome/quinol oxidase, subunit 4[C]
E5491_RS13240	84.1167	90.75	-0.109506	0.0473428	0.147195	-	E5491_RS13240	CDP-glycerol glycerophosphotransferase family protein	GO:0016020;GO:0019350;GO:0071555;GO:0047355;GO:0016757;GO:0005886	-	COG1887-Putative glycosyl/glycerophosphate transferases involved in teichoic acid biosynthesis TagF/TagB/EpsJ/RodC[M]
E5491_RS14290	43.2833	48.2	-0.155222	0.0756533	0.203884	-	farR	fatty acid efflux pump transcriptional regulator FarR	GO:0006355;GO:0006351;GO:0003677	-	-
E5491_RS13245	104.763	62.6133	0.742592	0.0542549	0.160636	-	E5491_RS13245	hypothetical protein	GO:0005886	-	-
E5491_RS14475	15.98	6.87667	1.21649	0.000742189	0.00620417	up	E5491_RS14475	fructosamine kinase family protein	GO:0016301	-	COG3001-Fructosamine-3-kinase[G]
E5491_RS14295	0.0001	0.0001	0	1	1	-	E5491_RS14295	hypothetical protein	GO:0016021	-	-
E5491_RS00290	0.563333	0.78	-0.469485	0.748523	0.852778	-	E5491_RS00290	hypothetical protein	-	-	-
E5491_RS00295	19.98	11.7033	0.771637	0.330981	0.527453	-	E5491_RS00295	TIGR04141 family sporadically distributed protein	-	-	-
E5491_RS08770	62.7	50.63	0.308473	0.981227	0.990451	-	E5491_RS08770	tetratricopeptide repeat protein	-	-	-
E5491_RS07015	877.553	733.847	0.258008	0.985748	0.992144	-	acnA	aconitate hydratase AcnA	GO:0051539;GO:0047456;GO:0019679;GO:0006099;GO:0003730;GO:0008152;GO:0003994;GO:0046872;GO:0003729	K01681-ko00020 Citrate cycle (TCA cycle);ko01230 Biosynthesis of amino acids;ko01200 Carbon metabolism;ko01210 2-Oxocarboxylic acid metabolism;ko00630 Glyoxylate and dicarboxylate metabolism;ko00720 Carbon fixation pathways in prokaryotes	COG1048-Aconitase A[C]
E5491_RS03920	60.3367	56.52	0.0942735	0.530928	0.700946	-	E5491_RS03920	GGDEF domain-containing protein	GO:0000155;GO:0016021;GO:0005886;GO:0071555;GO:0005622	-	COG3706-Response regulator containing a CheY-like receiver domain and a GGDEF domain[T]
E5491_RS10530	160.187	288.68	-0.849717	0.0166715	0.0690605	-	E5491_RS10530	tRNA-Thr	-	-	-
E5491_RS04605	41.4033	31.8033	0.380569	0.590092	0.74854	-	addB	helicase-exonuclease AddAB subunit AddB	GO:0008409;GO:0051539;GO:0000724;GO:0004386;GO:0003690;GO:0046872;GO:0005524	-	COG3857-ATP-dependent nuclease, subunit B[L]
E5491_RS10535	133.987	139.03	-0.0533068	0.619124	0.770699	-	E5491_RS10535	tRNA-Val	-	-	-
E5491_RS00560	3.12667	3.43	-0.133583	0.267718	0.464854	-	E5491_RS00560	O-antigen ligase family protein	GO:0016021	-	-
E5491_RS11075	5.18667	3.22	0.687747	0.65929	0.799278	-	E5491_RS11075	hypothetical protein	-	-	-
E5491_RS11070	0.82	0.18	2.18763	0.414714	0.60813	-	E5491_RS11070	phage holin	-	-	COG5546-Small integral membrane protein[S]
E5491_RS00565	9.49	15.6733	-0.723832	0.00172445	0.012377	-	E5491_RS00565	lipopolysaccharide biosynthesis protein	GO:0009243;GO:0016021;GO:0006810;GO:0006974;GO:0046677;GO:0005886	-	-
E5491_RS00365	10.89	8.51333	0.355208	0.716727	0.835483	-	E5491_RS00365	DNA2/NAM7 family helicase	GO:0016787	-	COG1112-Superfamily I DNA and RNA helicases and helicase subunits[L]
E5491_RS00360	6.66333	7.82	-0.230925	0.234418	0.431724	-	E5491_RS00360	hypothetical protein	GO:0016021	-	-
E5491_RS01185	67.89	49.9567	0.442522	0.524541	0.695421	-	E5491_RS01185	alcohol dehydrogenase catalytic domain-containing protein	GO:0019350;GO:0050256;GO:0008270;GO:0071555;GO:0016491	K05352-ko00040 Pentose and glucuronate interconversions	-
E5491_RS14365	531.26	587.697	-0.145654	0.0619391	0.176824	-	E5491_RS14365	acetyltransferase	GO:0016021;GO:0016747;GO:0005886	-	COG1835-Predicted acyltransferases[I]
E5491_RS01180	62.2167	36.2167	0.780647	0.0679894	0.18907	-	E5491_RS01180	2-C-methyl-D-erythritol 4-phosphate cytidylyltransferase	GO:0019288;GO:0016114;GO:0050518	-	COG1211-4-diphosphocytidyl-2-methyl-D-erithritol synthase[I]
E5491_RS13230	44.08	50.0367	-0.182861	0.0581482	0.168413	-	mqo	malate dehydrogenase (quinone)	GO:0008924;GO:0006099;GO:0052589	K00116-ko00020 Citrate cycle (TCA cycle);ko01200 Carbon metabolism;ko00620 Pyruvate metabolism	COG0579-Predicted dehydrogenase[R]
E5491_RS08595	8.49	11.7267	-0.465957	0.0227326	0.0853082	-	holA	DNA polymerase III subunit delta	GO:0003887;GO:0009360;GO:0006260;GO:0003677	K02340-ko00230 Purine metabolism;ko03030 DNA replication;ko00240 Pyrimidine metabolism;ko03430 Mismatch repair;ko03440 Homologous recombination	COG1466-DNA polymerase III, delta subunit[L]
E5491_RS08590	743.957	1113.97	-0.58242	0.0743289	0.201091	-	E5491_RS08590	30S ribosomal protein S20	GO:0003735;GO:0019843;GO:0005840;GO:0006412	K02968-ko03010 Ribosome	COG0268-Ribosomal protein S20[J]
E5491_RS08815	0.393333	3.58667	-3.18882	0.0249958	0.0914142	-	E5491_RS08815	hypothetical protein	-	-	-
E5491_RS15015	0.0001	0.0001	0	1	1	-	icaC	polysaccharide intercellular adhesin biosynthesis/export protein IcaC	-	-	-
E5491_RS00580	65.17	38.3867	0.763603	0.0543161	0.160647	-	E5491_RS00580	GntR family transcriptional regulator	GO:0003700;GO:0006351;GO:0003677	-	COG2188-Transcriptional regulators[K]
E5491_RS07125	8.04667	1.44667	2.47566	1.56371e-06	2.78082e-05	up	trpC	indole-3-glycerol phosphate synthase TrpC	GO:0000162;GO:0004425	K01609-ko01230 Biosynthesis of amino acids;ko00400 Phenylalanine, tyrosine and tryptophan biosynthesis	COG0134-Indole-3-glycerol phosphate synthase[E]
E5491_RS12910	78.3467	65.7533	0.252808	0.914582	0.95231	-	E5491_RS12910	FAD-dependent monooxygenase	GO:0004497;GO:0016709;GO:0019628;GO:0070404;GO:0071949;GO:0070402;GO:0006144;GO:0055114	-	COG0654-2-polyprenyl-6-methoxyphenol hydroxylase and related FAD-dependent oxidoreductases[HC]
E5491_RS11420	1641.63	1190.01	0.464151	0.68784	0.816233	-	E5491_RS11420	cyclic lactone autoinducer peptide	-	K07800-ko02024 Quorum sensing;ko02020 Two-component system	-
E5491_RS07120	6.37667	1.85333	1.78268	0.000164298	0.00184968	up	trpD	anthranilate phosphoribosyltransferase	GO:0000287;GO:0000162;GO:0004048	K00766-ko01230 Biosynthesis of amino acids;ko00400 Phenylalanine, tyrosine and tryptophan biosynthesis	COG0547-Anthranilate phosphoribosyltransferase[E]
E5491_RS12915	96.2467	69.8733	0.461995	0.421261	0.613543	-	E5491_RS12915	glucosaminidase domain-containing protein	GO:0004040;GO:0008745;GO:0016021;GO:0033925;GO:0071555;GO:0005576;GO:0009253	-	COG4193-Beta- N-acetylglucosaminidase[G]
E5491_RS13140	78.2033	64.9267	0.268419	0.992065	0.995989	-	E5491_RS13140	hypothetical protein	-	-	-
E5491_RS08810	421.66	373.997	0.173055	0.675529	0.808088	-	E5491_RS08810	tRNA threonylcarbamoyladenosine dehydratase	GO:0061503;GO:0005829;GO:0061504;GO:0008641;GO:0005524	-	COG1179-Dinucleotide-utilizing enzymes involved in molybdopterin and thiamine biosynthesis family 1[H]
E5491_RS08350	9.38667	14.2633	-0.603626	0.0179616	0.072785	-	E5491_RS08350	shikimate kinase	GO:0005737;GO:0009423;GO:0000287;GO:0004765;GO:0005524;GO:0009073	K00891-ko01230 Biosynthesis of amino acids;ko00400 Phenylalanine, tyrosine and tryptophan biosynthesis	COG0703-Shikimate kinase[E]
E5491_RS08355	0.0001	0.0001	0	1	1	-	E5491_RS08355	hypothetical protein	-	-	-
E5491_RS04115	561.65	406.52	0.466345	0.465733	0.648865	-	rnr	ribonuclease R	GO:0005737;GO:0008859;GO:0000178;GO:0000175;GO:0006364;GO:0006401;GO:0003723	K12573-ko03018 RNA degradation	COG0557-Exoribonuclease R[K]
E5491_RS03725	53.8867	52.8867	0.0270243	0.369245	0.562683	-	queC	7-cyano-7-deazaguanine synthase QueC	GO:0008616;GO:0008270;GO:0005524;GO:0016879	K06920-ko00790 Folate biosynthesis	COG0603-Predicted PP-loop superfamily ATPase[R]
E5491_RS10625	116.64	87.1367	0.420711	0.551414	0.715403	-	E5491_RS10625	ABC transporter ATP-binding protein	GO:0015777;GO:0016021;GO:0015438;GO:0016887;GO:0005886;GO:0005524	K09693-ko02010 ABC transporters	COG1134-ABC-type polysaccharide/polyol phosphate transport system, ATPase component[GM]
E5491_RS04110	464.683	349.11	0.412566	0.81448	0.894229	-	E5491_RS04110	alpha/beta hydrolase	GO:0052689	-	COG1647-Esterase/lipase[R]
E5491_RS10620	11.5633	23.78	-1.04019	3.84815e-06	6.43355e-05	down	E5491_RS10620	membrane protein	GO:0016021	K09692-ko02010 ABC transporters	-
E5491_RS03720	195.67	170.7	0.19696	0.859658	0.922077	-	queD	6-carboxytetrahydropterin synthase QueD	GO:0008616;GO:0016829;GO:0046872;GO:0003874	K01737-ko00790 Folate biosynthesis	COG0720-6-pyruvoyl-tetrahydropterin synthase[H]
E5491_RS01985	2163.79	1493.59	0.534776	0.309205	0.505446	-	ahpF	alkyl hydroperoxide reductase subunit F	GO:0050660;GO:0051287;GO:0008785;GO:0005623;GO:0000302;GO:0045454;GO:0051920;GO:0015035;GO:0004601;GO:0009055	-	COG3634-Alkyl hydroperoxide reductase, large subunit[O]
E5491_RS10950	50.04	43.6733	0.196329	0.800919	0.885259	-	E5491_RS10950	DUF1700 domain-containing protein	GO:0016021	-	COG4709-Predicted membrane protein[S]
E5491_RS05460	542.027	330.683	0.712913	0.204288	0.395696	-	rpmF	50S ribosomal protein L32	GO:0003735;GO:0015934;GO:0006412	K02911-ko03010 Ribosome	COG0333-Ribosomal protein L32[J]
E5491_RS01980	51.1133	70.4767	-0.463446	0.0147139	0.0638899	-	E5491_RS01980	hypothetical protein	-	-	-
E5491_RS00105	16.1567	46.31	-1.51919	0.00446401	0.0253839	down	E5491_RS00105	tRNA-Asp	-	-	-
E5491_RS08280	396.3	330.41	0.262336	0.959154	0.978428	-	E5491_RS08280	exodeoxyribonuclease VII large subunit	GO:0005737;GO:0008855;GO:0009318;GO:0003676;GO:0006308	K03601-ko03430 Mismatch repair	COG1570-Exonuclease VII, large subunit[L]
E5491_RS08285	50.6367	94.5167	-0.900386	0.0234836	0.0869578	-	nusB	transcription antitermination factor NusB	GO:0006355;GO:0003723;GO:0006353	-	COG0781-Transcription termination factor[K]
E5491_RS04265	23.82	19.2133	0.310066	0.896557	0.94353	-	E5491_RS04265	arsenate reductase family protein	GO:0016491	-	COG1393-Arsenate reductase and related proteins, glutaredoxin family[P]
E5491_RS00635	27.48	27.4767	0.00017501	0.201691	0.393313	-	E5491_RS00635	bifunctional metallophosphatase/5'-nucleotidase	GO:0005618;GO:0008663;GO:0008254;GO:0008253;GO:0016788;GO:0000166;GO:0009166;GO:0005576;GO:0046872	-	COG0737-5'-nucleotidase/2',3'-cyclic phosphodiesterase and related esterases[F]
E5491_RS00630	9.96333	6.48	0.620635	0.219096	0.415455	-	E5491_RS00630	hypothetical protein	-	-	-
E5491_RS08950	3.70667	3.89	-0.0696478	0.342106	0.537512	-	E5491_RS08950	prepilin peptidase	GO:0008168;GO:0016021;GO:0004190;GO:0005886	-	-
E5491_RS11465	163.743	69.61	1.23407	3.53095e-07	7.30252e-06	up	E5491_RS11465	YeeE/YedE family protein	GO:0016021;GO:0005886	-	-
E5491_RS11460	62.1167	19.8033	1.64924	2.61078e-07	5.65063e-06	up	E5491_RS11460	sulfurtransferase TusA family protein	-	-	COG0425-Predicted redox protein, regulator of disulfide bond formation[O]
E5491_RS12350	0.156667	0.136667	0.197037	0.985336	1	-	E5491_RS12350	hypothetical protein	-	-	-
E5491_RS10995	6.77	9.64667	-0.510875	0.275325	0.472393	-	E5491_RS10995	hypothetical protein	GO:0016021	-	-
E5491_RS02850	1731.57	1789.35	-0.0473521	0.229492	0.427447	-	rpoB	DNA-directed RNA polymerase subunit beta	GO:0003899;GO:0032549;GO:0006351;GO:0003677	K03043-ko00230 Purine metabolism;ko00240 Pyrimidine metabolism;ko03020 RNA polymerase	COG0085-DNA-directed RNA polymerase, beta subunit/140 kD subunit[K]
E5491_RS04260	156.747	171.413	-0.129045	0.195638	0.387359	-	E5491_RS04260	thioredoxin family protein	GO:0005737;GO:0006457;GO:0015035;GO:0045454;GO:0005623;GO:0016671;GO:0006662;GO:0000103;GO:0034599;GO:0055114	-	COG0526-Thiol-disulfide isomerase and thioredoxins[OC]
E5491_RS10990	0.796667	3.09667	-1.95867	0.0511122	0.154724	-	E5491_RS10990	hypothetical protein	GO:0016021	-	-
E5491_RS04610	85.11	52.7633	0.689793	0.0142799	0.0628856	-	addA	helicase-exonuclease AddAB subunit AddA	GO:0004003;GO:0003690;GO:0008408;GO:0005524;GO:0000724	-	COG1074-ATP-dependent exoDNAse (exonuclease V) beta subunit (contains helicase and exonuclease domains)[L]
E5491_RS02855	1968.52	1973.59	-0.00371094	0.273257	0.470076	-	rpoC	DNA-directed RNA polymerase subunit beta'	GO:0003899;GO:0006351;GO:0003677	K03046-ko00230 Purine metabolism;ko00240 Pyrimidine metabolism;ko03020 RNA polymerase	COG0086-DNA-directed RNA polymerase, beta' subunit/160 kD subunit[K]
E5491_RS11665	9.30333	5.49	0.760942	0.0518428	0.155807	-	kdpB	potassium-transporting ATPase subunit KdpB	GO:0008556;GO:0000287;GO:0005887;GO:0005524	K01547-ko02020 Two-component system	COG2216-High-affinity K+ transport system, ATPase chain B[P]
E5491_RS07230	0.0866667	0.4	-2.20645	0.280114	0.475428	-	E5491_RS07230	transposase	-	-	-
E5491_RS11915	489.273	575.653	-0.23456	0.0191869	0.0757706	-	rho	transcription termination factor Rho	GO:0004386;GO:0006355;GO:0003723;GO:0006353;GO:0008186;GO:0005524	K03628-ko03018 RNA degradation	COG1158-Transcription termination factor[K]
E5491_RS03580	69.59	57.9167	0.264901	0.987063	0.992497	-	E5491_RS03580	undecaprenyl-diphosphate phosphatase	GO:0016311;GO:0016021;GO:0050380;GO:0071555;GO:0008360;GO:0046677;GO:0009252;GO:0005886	K06153-ko00550 Peptidoglycan biosynthesis	COG1968-Uncharacterized bacitracin resistance protein[V]
E5491_RS07235	460.49	556.2	-0.272434	0.00376819	0.02255	-	cvfB	RNA-binding virulence regulatory protein CvfB	GO:0009405	-	COG2996-Uncharacterized protein conserved in bacteria[S]
E5491_RS11660	4.33	4.23	0.0337094	0.57459	0.733877	-	E5491_RS11660	K(+)-transporting ATPase subunit C	GO:0008556;GO:0005887;GO:0005524	K01548-ko02020 Two-component system	COG2156-K+-transporting ATPase, c chain[P]
E5491_RS03585	91.78	74.5767	0.299455	0.896057	0.94353	-	E5491_RS03585	ABC transporter ATP-binding protein/permease	GO:0043190;GO:0042626;GO:0005887;GO:0016021;GO:0016020;GO:0033228;GO:0034040;GO:0016887;GO:0005886;GO:0045454;GO:0034775;GO:0005524	K16013-ko02010 ABC transporters	COG4988-ABC-type transport system involved in cytochrome bd biosynthesis, ATPase and permease components[CO]
E5491_RS04305	104.677	20.01	2.38715	1.3671e-13	6.81599e-12	up	E5491_RS04305	MetQ/NlpA family ABC transporter substrate-binding protein	GO:0006865;GO:0005886	K02073-ko02010 ABC transporters	COG1464-ABC-type metal ion transport system, periplasmic component/surface antigen[P]
E5491_RS02520	585.303	274.787	1.09087	0.00272911	0.0174763	up	spoVG	septation regulator SpoVG	GO:0030435;GO:0051301;GO:0007049	-	COG2088-Uncharacterized protein, involved in the regulation of septum location[M]
E5491_RS02525	2.09	1.92333	0.119894	0.878844	0.932624	-	E5491_RS02525	hypothetical protein	-	-	-
E5491_RS04020	645.583	410.093	0.654651	0.0465948	0.145517	-	trxB	thioredoxin-disulfide reductase	GO:0005737;GO:0019430;GO:0004791	K00384-ko00240 Pyrimidine metabolism;ko00450 Selenocompound metabolism	COG0492-Thioredoxin reductase[O]
E5491_RS03030	49.9433	19.64	1.3465	0.00670526	0.035124	up	E5491_RS03030	protein VraC	-	-	-
E5491_RS04025	2.25667	1.45333	0.634828	0.698829	0.821329	-	E5491_RS04025	hypothetical protein	-	-	-
E5491_RS03035	38.57	21.36	0.852567	0.0847004	0.219576	-	E5491_RS03035	hypothetical protein	-	-	-
E5491_RS00740	2.25667	2.94333	-0.383258	0.450167	0.63756	-	E5491_RS00740	YbaN family protein	GO:0016021;GO:0005886	-	COG2832-Uncharacterized protein conserved in bacteria[S]
E5491_RS04300	557.127	120.927	2.20387	2.30211e-07	5.06102e-06	up	E5491_RS04300	ABC transporter permease	GO:0048473;GO:0016021;GO:0006810;GO:0005886	K02072-ko02010 ABC transporters	COG2011-ABC-type metal ion transport system, permease component[P]
E5491_RS00035	277.483	203.09	0.450282	0.510231	0.684729	-	E5491_RS00035	NAD(P)H-hydrate dehydratase	GO:0052855;GO:0046496;GO:0005524	-	COG0063-Predicted sugar kinase[G]
E5491_RS00745	11.9467	11.1033	0.105615	0.584447	0.742729	-	E5491_RS00745	aldehyde dehydrogenase family protein	GO:0004029;GO:0016620	K00128-ko00380 Tryptophan metabolism;ko00561 Glycerolipid metabolism;ko00340 Histidine metabolism;ko00071 Fatty acid degradation;ko00280 Valine, leucine and isoleucine degradation;ko00620 Pyruvate metabolism;ko00010 Glycolysis / Gluconeogenesis;ko00330 Arginine and proline metabolism;ko00625 Chloroalkane and chloroalkene degradation;ko00903 Limonene and pinene degradation;ko00410 beta-Alanine met…	COG1012-NAD-dependent aldehyde dehydrogenases[C]
E5491_RS00030	536.163	625.43	-0.222176	0.067855	0.189055	-	gyrA	DNA gyrase subunit A	GO:0005737;GO:0006265;GO:0046677;GO:0006261;GO:0003677;GO:0005694;GO:0003918;GO:0005524	-	COG0188-Type IIA topoisomerase (DNA gyrase/topo II, topoisomerase IV), A subunit[L]
E5491_RS11955	32.5933	27.37	0.251981	0.900803	0.945667	-	E5491_RS11955	GNAT family N-acetyltransferase	GO:0008080	-	-
E5491_RS01760	49.8133	50.56	-0.0214645	0.224871	0.421739	-	E5491_RS01760	mechanosensitive ion channel family protein	GO:0016021;GO:0071470;GO:0008381;GO:0055085;GO:0005886	-	COG0668-Small-conductance mechanosensitive channel[M]
E5491_RS03210	104.97	99.3333	0.0796272	0.366566	0.560489	-	E5491_RS03210	ABC transporter substrate-binding protein	GO:0036094;GO:0006810;GO:0030288;GO:0005886	K02016-ko02010 ABC transporters	COG4558-ABC-type hemin transport system, periplasmic component[P]
E5491_RS01765	83.1133	56.3667	0.560238	0.565334	0.725707	-	E5491_RS01765	DUF951 domain-containing protein	-	-	COG4481-Uncharacterized protein conserved in bacteria[S]
E5491_RS03215	97.9967	70.6467	0.472111	0.458592	0.642766	-	E5491_RS03215	iron ABC transporter permease	GO:0005215;GO:0016021;GO:0005886	K02015-ko02010 ABC transporters	COG4139-ABC-type cobalamin transport system, permease component[H]
E5491_RS10335	75.3133	56.1733	0.42302	0.618922	0.770699	-	E5491_RS10335	YlbF/YmcA family competence regulator	-	-	COG3679-Uncharacterized conserved protein[S]
E5491_RS02290	130.307	67.56	0.94767	0.00113243	0.00870339	-	E5491_RS02290	cysteine synthase family protein	GO:0005737;GO:0006535;GO:0016829;GO:0030170	K17216-ko01230 Biosynthesis of amino acids;ko00270 Cysteine and methionine metabolism	COG0031-Cysteine synthase[E]
E5491_RS06295	3.65333	1.56667	1.22152	0.0742592	0.201091	-	E5491_RS06295	phage major tail protein, TP901-1 family	-	-	-
E5491_RS06290	1.27	1.02667	0.306861	0.952091	0.976063	-	E5491_RS06290	hypothetical protein	-	-	-
E5491_RS02295	96.49	52.18	0.886882	0.00414918	0.0240343	-	E5491_RS02295	bifunctional cystathionine gamma-lyase/homocysteine desulfhydrase	GO:0004123;GO:0080146;GO:0044540;GO:0003824;GO:0047982;GO:0030170	K17217-ko00260 Glycine, serine and threonine metabolism;ko01230 Biosynthesis of amino acids;ko00920 Sulfur metabolism;ko00270 Cysteine and methionine metabolism	COG0626-Cystathionine beta-lyases/cystathionine gamma-synthases[E]
E5491_RS07345	172.663	156.817	0.138883	0.39249	0.583511	-	E5491_RS07345	hypothetical protein	GO:0005737;GO:0019439;GO:0046872;GO:0009636;GO:0051213	-	-
E5491_RS07340	37.87	39.7267	-0.0690523	0.308156	0.50432	-	E5491_RS07340	hypothetical protein	-	-	-
E5491_RS13145	154.743	131.85	0.23098	0.905901	0.948004	-	E5491_RS13145	alpha/beta hydrolase	GO:0016787;GO:0005576;GO:0052689;GO:0008152	-	COG0657-Esterase/lipase[I]
E5491_RS02985	524.843	509.753	0.0420875	0.338023	0.534712	-	E5491_RS02985	YojF family protein	-	-	-
E5491_RS02455	124.653	81.6367	0.610632	0.229155	0.427447	-	E5491_RS02455	stage 0 sporulation family protein	GO:0000455;GO:0030435;GO:0005829;GO:0009982	-	COG1774-Uncharacterized homolog of PSP1[S]
E5491_RS02980	299.11	262.193	0.190045	0.755331	0.854849	-	bshB2	bacillithiol biosynthesis deacetylase BshB2	GO:0016787;GO:0046872	-	COG2120-Uncharacterized proteins, LmbE homologs[S]
E5491_RS02450	56.2167	81.0233	-0.52734	0.0496829	0.151933	-	E5491_RS02450	DNA polymerase III subunit delta'	GO:0008408;GO:0003887;GO:0009360;GO:0006261;GO:0003677;GO:0006260	K02341-ko00230 Purine metabolism;ko03030 DNA replication;ko00240 Pyrimidine metabolism;ko03430 Mismatch repair;ko03440 Homologous recombination	COG2812-DNA polymerase III, gamma/tau subunits[L]
E5491_RS04335	398.053	269.36	0.563426	0.219583	0.415927	-	E5491_RS04335	SUF system NifU family Fe-S cluster assembly protein	GO:0005737;GO:0097428;GO:0006879;GO:0051539;GO:0051536;GO:0051537;GO:0016226;GO:0008198;GO:0036455;GO:0044571;GO:0005506	-	COG0822-NifU homolog involved in Fe-S cluster formation[C]
E5491_RS03105	256.31	233.6	0.133849	0.501439	0.678995	-	mvaD	diphosphomevalonate decarboxylase	GO:0005829;GO:0005524;GO:0004163;GO:0019287	K01597-ko00900 Terpenoid backbone biosynthesis	COG3407-Mevalonate pyrophosphate decarboxylase[I]
E5491_RS10845	21.27	24.83	-0.223264	0.0301004	0.104658	-	scpA	cysteine protease staphopain A	GO:0005576;GO:0009405;GO:0008234	-	-
E5491_RS04330	1638.35	1885.4	-0.202627	0.172098	0.357513	-	E5491_RS04330	cysteine desulfurase	GO:0006534;GO:0016829;GO:0030170;GO:0031071	K11717-ko00450 Selenocompound metabolism	COG0520-Selenocysteine lyase[E]
E5491_RS03100	136.587	125.79	0.118799	0.38054	0.571037	-	mvk	mevalonate kinase	GO:0005737;GO:0004496;GO:0000287;GO:0008299;GO:0019287;GO:0005524	K00869-ko04146 Peroxisome;ko00900 Terpenoid backbone biosynthesis	COG1577-Mevalonate kinase[I]
E5491_RS09415	217.847	174.76	0.317938	0.819581	0.896856	-	E5491_RS09415	DUF4479 domain-containing protein	GO:0004812;GO:0000049	-	COG0073-EMAP domain[R]
E5491_RS09410	334.797	342.933	-0.034643	0.0679161	0.189055	-	E5491_RS09410	DNA translocase FtsK	GO:0005737;GO:0005524;GO:0007049;GO:0003677;GO:0007059;GO:0051301	-	COG1674-DNA segregation ATPase FtsK/SpoIIIE and related proteins[D]
E5491_RS00965	5.99333	5.99333	0	0.485578	0.667192	-	E5491_RS00965	tandem-type lipoprotein	GO:0016021;GO:0005886	-	-
E5491_RS02275	227.03	209.07	0.118897	0.339994	0.535763	-	E5491_RS02275	phosphatase PAP2 family protein	GO:0016021	-	-
E5491_RS00960	61.17	17.45	1.8096	3.16458e-16	2.10369e-14	up	ggt	gamma-glutamyltransferase	GO:0006750;GO:0005576;GO:0036374;GO:0006749	K00681-ko00460 Cyanoamino acid metabolism;ko00480 Glutathione metabolism;ko00430 Taurine and hypotaurine metabolism	COG0405-Gamma-glutamyltransferase[E]
E5491_RS02270	10.6267	19.02	-0.839828	0.0298614	0.103956	-	E5491_RS02270	hypothetical protein	GO:0016021	-	-
E5491_RS07640	0.0001	0.113333	-10.1464	0.80041	1	-	E5491_RS07640	hypothetical protein	GO:0016021	-	-
E5491_RS08865	189.523	260.893	-0.461085	0.000478457	0.0045385	-	yajC	preprotein translocase subunit YajC	GO:0016021;GO:0005886	K03210-ko03060 Protein export;ko02024 Quorum sensing;ko03070 Bacterial secretion system	COG1862-Preprotein translocase subunit YajC[U]
E5491_RS07645	186.743	235.49	-0.334609	0.00297665	0.0186758	-	ndk	nucleoside-diphosphate kinase	GO:0005737;GO:0006228;GO:0006241;GO:0004550;GO:0005524;GO:0046872;GO:0006183	K00940-ko00230 Purine metabolism;ko00240 Pyrimidine metabolism	COG0105-Nucleoside diphosphate kinase[F]
E5491_RS12100	32.0833	32.5267	-0.0197989	0.513588	0.686752	-	E5491_RS12100	PTS sugar transporter subunit IIA	GO:0005737;GO:0016301;GO:0008982;GO:0005215;GO:0103111;GO:0009401	K02798-ko02060 Phosphotransferase system (PTS);ko00051 Fructose and mannose metabolism	COG4668-Mannitol/fructose-specific phosphotransferase system, IIA domain[G]
E5491_RS12105	84.3	50.4333	0.741155	0.0234285	0.0869578	-	E5491_RS12105	mannitol-1-phosphate 5-dehydrogenase	GO:0050662;GO:0019594;GO:0008926	K00009-ko00051 Fructose and mannose metabolism	COG0246-Mannitol-1-phosphate/altronate dehydrogenases[G]
E5491_RS06740	63.58	51.12	0.314685	0.920661	0.954863	-	hfq	RNA chaperone Hfq	GO:0006355;GO:0003723	K03666-ko02024 Quorum sensing;ko03018 RNA degradation	COG1923-Uncharacterized host factor I protein[R]
E5491_RS06745	36.0933	27.26	0.404947	0.594657	0.75092	-	E5491_RS06745	glutathione peroxidase	GO:0006979;GO:0004602	K00432-ko04918 Thyroid hormone synthesis;ko00590 Arachidonic acid metabolism;ko00480 Glutathione metabolism	COG0386-Glutathione peroxidase[O]
E5491_RS02185	0.04	0.0566667	-0.5025	0.752269	0.85371	-	E5491_RS02185	tandem-type lipoprotein	GO:0005886	-	-
E5491_RS13400	2.68	1.39333	0.943693	0.429028	0.619043	-	nirD	nitrite reductase small subunit NirD	GO:0005737;GO:0008942;GO:0046872;GO:0051537;GO:0042128	K00363-ko00910 Nitrogen metabolism	COG2146-Ferredoxin subunits of nitrite reductase and ring-hydroxylating dioxygenases[PR]
E5491_RS02180	0.17	0.116667	0.543142	0.813642	0.893663	-	E5491_RS02180	tandem-type lipoprotein	GO:0005886	-	-
E5491_RS13405	1.61	1.85	-0.200465	0.234715	0.431724	-	E5491_RS13405	NAD(P)/FAD-dependent oxidoreductase	GO:0008942;GO:0050661;GO:0050660;GO:0051539;GO:0020037;GO:0042128;GO:0046872	K00362-ko00910 Nitrogen metabolism	COG1251-NAD(P)H-nitrite reductase[C]
E5491_RS09315	80.26	106.257	-0.4048	0.00434552	0.0248621	-	E5491_RS09315	PTS transporter subunit EIIC	GO:0015572;GO:0008982;GO:0016021;GO:0016301;GO:0019866;GO:0009401;GO:0005886	K02804-ko00520 Amino sugar and nucleotide sugar metabolism;ko02060 Phosphotransferase system (PTS)	COG1263-Phosphotransferase system IIC components, glucose/maltose/N-acetylglucosamine-specific[G]
E5491_RS05880	12.95	13.8933	-0.101441	0.283903	0.479086	-	E5491_RS05880	aspartate carbamoyltransferase catalytic subunit	GO:0006207;GO:0006520;GO:0016597;GO:0044205;GO:0004070	K00609-ko00240 Pyrimidine metabolism;ko00250 Alanine, aspartate and glutamate metabolism	COG0540-Aspartate carbamoyltransferase, catalytic chain[F]
E5491_RS02670	511.1	292.68	0.804281	0.359652	0.554166	-	E5491_RS02670	tRNA-Pro	-	-	-
E5491_RS05885	54.88	37.9133	0.533575	0.299174	0.495372	-	E5491_RS05885	dihydroorotase	GO:0004151;GO:0008270;GO:0044205	K01465-ko00240 Pyrimidine metabolism	COG0044-Dihydroorotase and related cyclic amidohydrolases[F]
E5491_RS02675	296.987	284.07	0.0641517	0.442672	0.630582	-	E5491_RS02675	tRNA-Ala	-	-	-
E5491_RS11485	27.2667	24.3167	0.165193	0.79834	0.883948	-	E5491_RS11485	MutS family DNA mismatch repair protein	GO:0016021;GO:0030983;GO:0003684;GO:0005524;GO:0006298	-	COG0249-Mismatch repair ATPase (MutS family)[L]
E5491_RS11480	2.70333	0.386667	2.80558	0.162242	0.344268	-	E5491_RS11480	hypothetical protein	-	-	-
E5491_RS12585	4422.2	5176.99	-0.227349	0.0341064	0.114466	-	rpsC	30S ribosomal protein S3	GO:0003735;GO:0019843;GO:0015935;GO:0006412;GO:0003729	K02982-ko03010 Ribosome	COG0092-Ribosomal protein S3[J]
E5491_RS11910	1268.91	2162.47	-0.769096	0.00263801	0.0169708	-	E5491_RS11910	type B 50S ribosomal protein L31	GO:0003735;GO:0005840;GO:0006412	K02909-ko03010 Ribosome	COG0254-Ribosomal protein L31[J]
E5491_RS10080	1.48	0.12	3.62449	0.035139	0.116795	-	E5491_RS10080	hypothetical protein	-	-	-
E5491_RS06605	381.15	343.793	0.148817	0.606701	0.760966	-	E5491_RS06605	DNA translocase FtsK	GO:0016021;GO:0003677;GO:0005524;GO:0051301;GO:0005886;GO:0007059;GO:0007049	-	COG1674-DNA segregation ATPase FtsK/SpoIIIE and related proteins[D]
E5491_RS04840	23.4567	18.0367	0.379065	0.597555	0.752197	-	E5491_RS04840	esterase family protein	-	-	COG2382-Enterochelin esterase and related enzymes[P]
E5491_RS04845	121.937	117.1	0.0583909	0.4263	0.6167	-	E5491_RS04845	YjcG family protein	GO:0016874;GO:0016788	-	-
E5491_RS06600	633.053	577.373	0.132823	0.347032	0.541898	-	E5491_RS06600	ribonuclease J	GO:0005737;GO:0004534;GO:0004521;GO:0006364;GO:0008270;GO:0003723	K12574-ko03018 RNA degradation	COG0595-Predicted hydrolase of the metallo-beta-lactamase superfamily[R]
E5491_RS07735	3.70333	6.1	-0.719985	0.0127294	0.0576019	-	E5491_RS07735	helix-turn-helix domain-containing protein	-	-	COG4955-Uncharacterized protein conserved in bacteria[S]
E5491_RS05865	478.36	584.743	-0.289707	0.00331644	0.0203505	-	E5491_RS05865	RluA family pseudouridine synthase	GO:0005829;GO:0009982;GO:0003723;GO:0000455;GO:0001522;GO:0016829	-	COG0564-Pseudouridylate synthases, 23S RNA-specific[J]
E5491_RS07730	62.13	50.15	0.30904	0.904367	0.946754	-	E5491_RS07730	ATP-dependent DNA helicase RecQ	GO:0005737;GO:0006310;GO:0009378;GO:0043140;GO:0008026;GO:0006281;GO:0043590;GO:0003676;GO:0003677;GO:0005694;GO:0005524	K03654-ko03018 RNA degradation	COG0514-Superfamily II DNA helicase[L]
E5491_RS05860	18.7767	51.7433	-1.46243	2.37612e-05	0.000338475	down	lspA	signal peptidase II	GO:0016021;GO:0004190;GO:0005886	K03101-ko03060 Protein export	COG0597-Lipoprotein signal peptidase[MU]
E5491_RS12580	5695.25	6079.61	-0.0942204	0.219037	0.415455	-	rplP	50S ribosomal protein L16	GO:0003735;GO:0019843;GO:0000049;GO:0005840;GO:0006412	K02878-ko03010 Ribosome	COG0197-Ribosomal protein L16/L10E[J]
E5491_RS12615	9017.43	9766.38	-0.115107	0.197638	0.389936	-	rplC	50S ribosomal protein L3	GO:0003735;GO:0019843;GO:0005840;GO:0006412	K02906-ko03010 Ribosome	COG0087-Ribosomal protein L3[J]
E5491_RS01500	1.88	1.11333	0.755847	0.351793	0.54719	-	E5491_RS01500	pseudouridine-5'-phosphate glycosidase	GO:0004730;GO:0046113;GO:0046872;GO:0016798	K16329-ko00240 Pyrimidine metabolism	COG2313-Uncharacterized enzyme involved in pigment biosynthesis[Q]
E5491_RS01505	3.07333	2.98	0.0444919	0.546845	0.712123	-	E5491_RS01505	NupC/NupG family nucleoside CNT transporter	GO:0005337;GO:0016021;GO:0015213;GO:0015861;GO:0005887;GO:0015506;GO:0015212	-	COG1972-Nucleoside permease[F]
E5491_RS12610	10118.1	10230.7	-0.0159618	0.236841	0.433744	-	rplD	50S ribosomal protein L4	GO:0003735;GO:0019843;GO:0005840;GO:0006412	K02926-ko03010 Ribosome	COG0088-Ribosomal protein L4[J]
E5491_RS10085	2.77	1.05	1.3995	0.299682	0.495682	-	E5491_RS10085	DUF3113 family protein	-	-	-
E5491_RS09965	16.6767	5.14	1.69799	4.88467e-05	0.000625597	up	E5491_RS09965	DUF3168 domain-containing protein	-	-	-
E5491_RS09960	13.7033	4.89333	1.48564	0.00956442	0.0459619	up	E5491_RS09960	hypothetical protein	-	-	-
E5491_RS02070	11.43	8.05	0.505765	0.496276	0.674915	-	E5491_RS02070	DUF1304 domain-containing protein	GO:0016021	-	COG3759-Predicted membrane protein[S]
E5491_RS02075	40.4267	24.13	0.744479	0.0329512	0.111869	-	E5491_RS02075	SDR family oxidoreductase	GO:0016655;GO:0005829;GO:0003955	-	COG0702-Predicted nucleoside-diphosphate-sugar epimerases[MG]
E5491_RS07515	229.157	267.21	-0.22164	0.00991078	0.0472199	-	E5491_RS07515	class I SAM-dependent RNA methyltransferase	GO:0008168;GO:0003723	-	COG0116-Predicted N6-adenine-specific DNA methylase[L]
E5491_RS04590	17.1933	31.0567	-0.853054	0.00309917	0.0192682	-	E5491_RS04590	TVP38/TMEM64 family protein	GO:0016021;GO:0005886	-	COG0398-Uncharacterized conserved protein[S]
E5491_RS09745	0.59	0.21	1.49033	0.812083	0.892652	-	E5491_RS09745	hypothetical protein	-	-	-
E5491_RS04595	204.703	249.963	-0.288182	0.00121533	0.00919566	-	lepB	signal peptidase I	GO:0016021;GO:0008236;GO:0005886	K03100-ko03060 Protein export;ko02024 Quorum sensing	COG0681-Signal peptidase I[U]
E5491_RS13610	16.09	14.42	0.158093	0.648908	0.793074	-	gtxA	flippase GtxA	GO:0016021;GO:0006810;GO:0000271	-	COG2246-Predicted membrane protein[S]
E5491_RS09740	4.31667	2.42333	0.832925	0.218093	0.41484	-	splF	serine protease SplF	GO:0005576;GO:0008236	K01318-ko02024 Quorum sensing	COG3591-V8-like Glu-specific endopeptidase[E]
E5491_RS09985	26.1833	9.21333	1.50685	0.000494124	0.00462951	up	E5491_RS09985	Rho termination factor N-terminal domain-containing protein	GO:0006353	-	-
E5491_RS09980	23.48	7.72	1.60476	0.000232827	0.00245303	up	E5491_RS09980	phage head-tail connector protein	-	-	-
E5491_RS05265	567.257	538.36	0.0754304	0.591556	0.749036	-	E5491_RS05265	peptide deformylase	GO:0005506;GO:0006412;GO:0042586	-	COG0242-N-formylmethionyl-tRNA deformylase[J]
E5491_RS06510	738.497	486.217	0.602992	0.201869	0.393313	-	frr	ribosome recycling factor	GO:0005737;GO:0006415	-	COG0233-Ribosome recycling factor[J]
E5491_RS05260	0.733333	1.50667	-1.03882	0.340088	0.535763	-	E5491_RS05260	hypothetical protein	-	-	-
E5491_RS06515	230.907	360.053	-0.640901	0.00902069	0.0439542	-	E5491_RS06515	isoprenyl transferase	GO:0000287;GO:0004659	K00806-ko00900 Terpenoid backbone biosynthesis	COG0020-Undecaprenyl pyrophosphate synthase[I]
E5491_RS01215	468.387	292.673	0.678409	0.0547215	0.161333	-	tarS	poly(ribitol-phosphate) beta-N-acetylglucosaminyltransferase	GO:0000271;GO:0016757	-	COG0463-Glycosyltransferases involved in cell wall biogenesis[M]
E5491_RS14620	58.4133	18.02	1.6967	0.000331091	0.00331328	up	E5491_RS14620	GbsR/MarR family transcriptional regulator	GO:0006355;GO:0006351;GO:0003677	-	COG1510-Predicted transcriptional regulators[K]
E5491_RS01210	491.647	373.37	0.397016	0.510359	0.684729	-	E5491_RS01210	CDP-glycerol glycerophosphotransferase family protein	GO:0071555;GO:0016020;GO:0019350;GO:0047356;GO:0047355;GO:0016757	-	COG1887-Putative glycosyl/glycerophosphate transferases involved in teichoic acid biosynthesis TagF/TagB/EpsJ/RodC[M]
E5491_RS14625	129.383	27.8333	2.21677	1.84695e-21	2.06268e-19	up	E5491_RS14625	BCCT family transporter	GO:0071705;GO:0005215;GO:0015077;GO:0016021;GO:0005886	-	COG1292-Choline-glycine betaine transporter[M]
E5491_RS12720	71.45	67.05	0.0916967	0.400306	0.591978	-	mobA	molybdenum cofactor guanylyltransferase MobA	GO:0005737;GO:0006777;GO:0061603;GO:0046872;GO:0005525	-	COG0746-Molybdopterin-guanine dinucleotide biosynthesis protein A[H]
E5491_RS12725	16.0833	21.3667	-0.409795	0.0726547	0.198461	-	moaD	molybdopterin converting factor subunit 1	GO:0006777;GO:0000166	K03636-ko00790 Folate biosynthesis;ko04122 Sulfur relay system	-
E5491_RS13820	6.56333	4.18333	0.649776	0.275015	0.472393	-	cntM	staphylopine dehydrogenase CntM	GO:0016491	-	COG4408-Uncharacterized protein conserved in bacteria[S]
E5491_RS11950	123.227	57.59	1.09742	0.062711	0.178302	-	E5491_RS11950	DNA-directed RNA polymerase subunit delta	GO:0003899;GO:0006351;GO:0006355	K03048-ko00230 Purine metabolism;ko00240 Pyrimidine metabolism;ko03020 RNA polymerase	COG3343-DNA-directed RNA polymerase, delta subunit[K]
E5491_RS13750	33.7933	21.2067	0.672221	0.0897804	0.227349	-	E5491_RS13750	ATP-binding cassette domain-containing protein	GO:0006811;GO:0006879;GO:0016887;GO:0005524;GO:0005886	-	COG4619-ABC-type uncharacterized transport system, ATPase component[R]
E5491_RS07445	45.0933	30.0167	0.58715	0.237324	0.433744	-	E5491_RS07445	NifU N-terminal domain-containing protein	-	-	-
E5491_RS11260	17.26	3.77	2.1948	2.63104e-11	1.03463e-09	up	E5491_RS11260	recombinase RecT	GO:0032508;GO:0043150;GO:0003697;GO:0032993;GO:0003677	-	COG3723-Recombinational DNA repair protein (RecE pathway)[L]
E5491_RS12465	221.437	181.41	0.28764	0.997696	0.998411	-	E5491_RS12465	energy-coupling factor transporter transmembrane protein EcfT	GO:0005215;GO:0016021;GO:0005886	K16785-ko02010 ABC transporters	COG0619-ABC-type cobalt transport system, permease component CbiQ and related transporters[P]
E5491_RS11265	16.7933	3.14667	2.41599	3.37485e-15	2.0048e-13	up	E5491_RS11265	AAA family ATPase	-	-	-
E5491_RS13470	22.66	21.3867	0.0834362	0.346127	0.541394	-	fmhA	FemA/FemB family glycyltransferase FmhA	GO:0005737;GO:0000166;GO:0071555;GO:0008360;GO:0016755;GO:0009252	-	COG2348-Uncharacterized protein involved in methicillin resistance[V]
E5491_RS01170	0.216667	0.0001	11.0813	0.826971	1	-	E5491_RS01170	hypothetical protein	GO:0016021	-	-
E5491_RS01175	19.29	9.76	0.9829	0.013584	0.0604747	-	E5491_RS01175	galactitol-1-phosphate 5-dehydrogenase	-	-	-
E5491_RS04930	6.86	9.46	-0.463632	0.305995	0.502825	-	E5491_RS04930	putative holin-like toxin	-	-	-
E5491_RS04935	0.0001	0.0001	0	1	1	-	E5491_RS04935	hypothetical protein	-	-	-
E5491_RS14190	3.83667	7.74667	-1.01372	0.0517414	0.15567	-	E5491_RS14190	hypothetical protein	GO:0016021	-	-
E5491_RS10195	2.81667	13.8733	-2.30025	0.000170183	0.00188552	down	E5491_RS10195	hypothetical protein	GO:0006310;GO:0003677	-	-
E5491_RS01375	7.36667	2.24667	1.71323	0.00870077	0.0426185	up	esxB	WXG100 family type VII secretion effector EsxB	GO:0005576;GO:0009405	-	-
E5491_RS10190	18.0667	29.6733	-0.715837	0.00105175	0.00822543	-	E5491_RS10190	hypothetical protein	-	-	-
E5491_RS14195	67.42	46.14	0.547159	0.265889	0.463663	-	E5491_RS14195	EamA family transporter	GO:0016021;GO:0006810;GO:0005886	-	-
E5491_RS01370	10.7233	3.12667	1.77806	0.0168133	0.0692822	-	esaC	type VII secretion substrate EsaC	GO:0005576;GO:0009405	-	-
E5491_RS09790	1.49667	3.54	-1.242	0.00359775	0.0216953	down	E5491_RS09790	DUF1828 domain-containing protein	-	-	-
E5491_RS09340	0.0001	0.0001	0	1	1	-	E5491_RS09340	hypothetical protein	-	-	-
E5491_RS14480	335.553	324.8	0.0469905	0.380623	0.571037	-	E5491_RS14480	quinone-dependent dihydroorotate dehydrogenase	GO:0005737;GO:0006207;GO:0004152;GO:0044205;GO:0005886	K00226-ko00240 Pyrimidine metabolism	COG0167-Dihydroorotate dehydrogenase[F]
E5491_RS09345	3.86	3.04	0.34453	0.838415	0.90786	-	harA	haptoglobin-binding heme uptake protein HarA	GO:0005618;GO:0016020;GO:0005576	-	-
E5491_RS07915	4.27667	1.61667	1.40346	0.0164435	0.0686253	-	E5491_RS07915	DEAD/DEAH box helicase	GO:0005524	-	COG0553-Superfamily II DNA/RNA helicases, SNF2 family[KL]
E5491_RS08615	167.113	315.227	-0.915563	1.45258e-09	4.7713e-08	-	E5491_RS08615	class I SAM-dependent methyltransferase	GO:0008168	-	COG4976-Predicted methyltransferase (contains TPR repeat)[R]
E5491_RS07910	3.44	1.53333	1.16574	0.229868	0.427843	-	E5491_RS07910	transcriptional regulator	-	-	-
E5491_RS14750	97.5033	99.4567	-0.0286165	0.136957	0.307225	-	arcC	carbamate kinase	GO:0005737;GO:0008804;GO:0035975;GO:0006525;GO:0005524	K00926-ko00230 Purine metabolism;ko00220 Arginine biosynthesis;ko01200 Carbon metabolism;ko00910 Nitrogen metabolism	COG0549-Carbamate kinase[E]
E5491_RS06995	12.3533	10.6733	0.21089	0.771981	0.867003	-	E5491_RS06995	SMC family ATPase	GO:0006310;GO:0006281;GO:0004519;GO:0004527;GO:0006260;GO:0005524	-	COG0419-ATPase involved in DNA repair[L]
E5491_RS12430	3.10667	2.88	0.109299	0.775443	0.869492	-	E5491_RS12430	ATP-binding protein	-	-	-
E5491_RS06990	41.5333	32.5267	0.352647	0.786955	0.877117	-	E5491_RS06990	exonuclease SbcCD subunit D	GO:0006310;GO:0004519;GO:0008408;GO:0006260	-	COG0420-DNA repair exonuclease[L]
E5491_RS08610	18.6833	17.04	0.132827	0.654997	0.796494	-	E5491_RS08610	ComEA family DNA-binding protein	GO:0030420;GO:0006281;GO:0005886;GO:0016021;GO:0003677	-	COG1555-DNA uptake protein and related DNA-binding proteins[L]
E5491_RS14175	126.837	91.9933	0.463371	0.473851	0.655506	-	sdaAA	L-serine ammonia-lyase, iron-sulfur-dependent, subunit alpha	GO:0046872;GO:0003941;GO:0051539;GO:0006094	K01752-ko00260 Glycine, serine and threonine metabolism;ko01230 Biosynthesis of amino acids;ko01200 Carbon metabolism;ko00270 Cysteine and methionine metabolism	COG1760-L-serine deaminase[E]
E5491_RS14170	0.0001	1.50333	-13.8759	0.113597	0.269926	-	E5491_RS14170	hypothetical protein	-	-	-
E5491_RS05675	2.77333	4.81667	-0.796414	0.153328	0.331093	-	E5491_RS05675	hypothetical protein	-	-	-
E5491_RS05670	0.0001	1.10667	-13.4339	0.0861011	0.221562	-	E5491_RS05670	hypothetical protein	GO:0016021	-	-
E5491_RS05075	272.897	182.903	0.577273	0.0792063	0.209219	-	E5491_RS05075	polyisoprenyl-teichoic acid--peptidoglycan teichoic acid transferase	-	-	COG1316-Transcriptional regulator[K]
E5491_RS03850	0.0001	0.0001	0	1	1	-	E5491_RS03850	hypothetical protein	-	-	-
E5491_RS10440	487.577	808.573	-0.72975	0.0486749	0.149835	-	E5491_RS10440	tRNA-Trp	-	-	-
E5491_RS03855	5.67333	10.4233	-0.877548	0.000119284	0.00139146	-	E5491_RS03855	ABC transporter permease	GO:0005215;GO:0016021;GO:0005886	K02015-ko02010 ABC transporters	COG4606-ABC-type enterochelin transport system, permease component[P]
E5491_RS05070	157.473	146.943	0.0998476	0.539273	0.706795	-	E5491_RS05070	osmotic stress response protein	-	-	-
E5491_RS10445	2339.32	4914.57	-1.07098	0.00471463	0.0264322	down	E5491_RS10445	tRNA-Tyr	-	-	-
E5491_RS14285	8.28	6.23667	0.408856	0.579798	0.739176	-	farE	fatty acid efflux MMPL transporter FarE	GO:0016021;GO:0005886	-	COG2409-Predicted drug exporters of the RND superfamily[R]
E5491_RS14280	2.57333	1.02	1.33507	0.37181	0.564066	-	E5491_RS14280	ferrous iron transport protein A	GO:0046914	-	COG1918-Fe2+ transport system protein A[P]
E5491_RS13250	9.26667	5.64	0.716355	0.194426	0.387187	-	E5491_RS13250	GNAT family N-acetyltransferase	GO:0008080	-	-
E5491_RS13255	77.8267	66.9667	0.216821	0.965916	0.981025	-	E5491_RS13255	oxidoreductase	GO:0005737;GO:0008270;GO:0016491	-	COG1064-Zn-dependent alcohol dehydrogenases[R]
E5491_RS07000	116.29	123.293	-0.0843678	0.258097	0.457237	-	mscL	large conductance mechanosensitive channel protein MscL	GO:0005216;GO:0016021;GO:0005886	-	COG1970-Large-conductance mechanosensitive channel[M]
E5491_RS12080	37.0867	16.6967	1.15134	2.65825e-05	0.000371092	up	E5491_RS12080	ABC transporter ATP-binding protein	GO:0006810;GO:0016887;GO:0005524	K02013-ko02010 ABC transporters	COG1119-ABC-type molybdenum transport system, ATPase component/photorepair protein PhrA[P]
E5491_RS07005	659.72	767.603	-0.218507	0.132699	0.299996	-	E5491_RS07005	BCCT family transporter	GO:0031460;GO:0005215;GO:0015077;GO:0016021;GO:0005886	-	COG1292-Choline-glycine betaine transporter[M]
E5491_RS10505	2099.06	1669.04	0.330728	0.99576	0.997546	-	E5491_RS10505	tRNA-Arg	-	-	-
E5491_RS10610	45.6133	48.7167	-0.0949598	0.168638	0.352159	-	E5491_RS10610	metal-dependent hydrolase	GO:0016021;GO:0005886	-	-
E5491_RS10500	2759.06	2073.7	0.41197	0.863085	0.924332	-	E5491_RS10500	tRNA-Pro	-	-	-
E5491_RS03930	28.86	23.6867	0.284996	0.934421	0.963051	-	E5491_RS03930	YigZ family protein	-	-	COG1739-Uncharacterized conserved protein[S]
E5491_RS03935	140.543	84.2867	0.737639	0.0461788	0.144704	-	E5491_RS03935	fatty acid kinase binding subunit FakB1	GO:0008289	-	COG1307-Uncharacterized protein conserved in bacteria[S]
E5491_RS11000	302.463	337.317	-0.157343	0.0649734	0.182501	-	E5491_RS11000	aminotransferase class I/II-fold pyridoxal phosphate-dependent enzyme	GO:0045471;GO:0015908;GO:0004069;GO:0080130;GO:0070062;GO:0016212;GO:0006533;GO:0009058;GO:0005739;GO:0003824;GO:0006536;GO:0006531;GO:0006103;GO:0005886;GO:0005759;GO:0030170	-	COG1448-Aspartate/tyrosine/aromatic aminotransferase[E]
E5491_RS11005	3.92667	2.61667	0.585575	0.669959	0.804514	-	E5491_RS11005	MAP domain-containing protein	GO:0005576;GO:0009405;GO:0005886	-	-
E5491_RS10540	247.103	482.31	-0.964846	0.0207179	0.0795658	-	rrf	5S ribosomal RNA	-	-	-
E5491_RS05180	114.98	142.663	-0.311232	0.0354055	0.117541	-	E5491_RS05180	ABC transporter ATP-binding protein	GO:0006810;GO:0016887;GO:0005524;GO:0005886	-	COG4172-ABC-type uncharacterized transport system, duplicated ATPase component[R]
E5491_RS00350	0.596667	2.15667	-1.85381	0.0712221	0.195721	-	E5491_RS00350	hypothetical protein	GO:0016021	-	-
E5491_RS05185	57.7267	67.5333	-0.226362	0.0288368	0.101401	-	E5491_RS05185	ECF transporter S component	GO:0016021;GO:0006810;GO:0005886	-	COG4721-Predicted membrane protein[S]
E5491_RS00355	18.65	15.5167	0.265357	0.956312	0.977595	-	E5491_RS00355	TfoX/Sxy family protein	-	-	-
E5491_RS14370	7.83333	15.93	-1.02405	0.00648166	0.0341449	down	E5491_RS14370	GNAT family N-acetyltransferase	GO:0016747;GO:0008080	-	-
E5491_RS08165	49.2333	44.4433	0.147668	0.558199	0.720799	-	E5491_RS08165	SDR family oxidoreductase	GO:0016491	-	COG0300-Short-chain dehydrogenases of various substrate specificities[R]
E5491_RS01195	82.04	51.3167	0.6769	0.0342442	0.114503	-	E5491_RS01195	CDP-glycerol glycerophosphotransferase family protein	GO:0019350;GO:0071555;GO:0047355;GO:0016757;GO:0005886	-	COG1887-Putative glycosyl/glycerophosphate transferases involved in teichoic acid biosynthesis TagF/TagB/EpsJ/RodC[M]
E5491_RS08160	27.0633	17.1733	0.656169	0.274991	0.472393	-	E5491_RS08160	hypothetical protein	-	-	-
E5491_RS14375	7076.41	7129.59	-0.0108015	0.363071	0.556975	-	isaA	lytic transglycosylase IsaA	GO:0005576;GO:0016798;GO:0008152	-	-
E5491_RS01190	69.3033	62.98	0.138031	0.535637	0.704177	-	E5491_RS01190	CDP-glycerol glycerophosphotransferase family protein	GO:0071555;GO:0016020;GO:0019350;GO:0047356;GO:0047355;GO:0016757	-	COG1887-Putative glycosyl/glycerophosphate transferases involved in teichoic acid biosynthesis TagF/TagB/EpsJ/RodC[M]
E5491_RS09165	271.893	293.377	-0.109713	0.0640478	0.180264	-	E5491_RS09165	acetyl-CoA carboxylase carboxyltransferase subunit beta	GO:0006633;GO:0009317;GO:0016740;GO:0008270;GO:0003989;GO:0005524;GO:2001295	K01963-ko00620 Pyruvate metabolism;ko00253 Tetracycline biosynthesis;ko00640 Propanoate metabolism;ko01200 Carbon metabolism;ko00720 Carbon fixation pathways in prokaryotes;ko01212 Fatty acid metabolism;ko00061 Fatty acid biosynthesis	COG0777-Acetyl-CoA carboxylase beta subunit[I]
E5491_RS14485	36.3367	38.8933	-0.0980968	0.182364	0.370568	-	E5491_RS14485	hypothetical protein	GO:0016021	-	-
E5491_RS08585	185.57	142.803	0.377934	0.726739	0.839493	-	lepA	elongation factor 4	GO:0043022;GO:0003924;GO:0005886;GO:0003746;GO:0045727;GO:0005525	K03596-ko05134 Legionellosis	COG0481-Membrane GTPase LepA[M]
E5491_RS08580	19.8367	23.2367	-0.228234	0.0866638	0.222323	-	E5491_RS08580	oxygen-independent coproporphyrinogen III oxidase	GO:0005737;GO:0051539;GO:0006782;GO:0004109;GO:0006779;GO:0051989;GO:0046872;GO:0051536	-	COG0635-Coproporphyrinogen III oxidase and related Fe-S oxidoreductases[H]
E5491_RS08545	526.483	372.57	0.498876	0.183068	0.371728	-	mtaB	tRNA (N(6)-L-threonylcarbamoyladenosine(37)-C(2))- methylthiotransferase MtaB	GO:0005737;GO:0035600;GO:0051539;GO:0009451;GO:0016740;GO:0035598;GO:0046872;GO:0061712	-	COG0621-2-methylthioadenine synthetase[J]
E5491_RS12290	128.12	102.317	0.324455	0.826064	0.899872	-	E5491_RS12290	zinc-binding alcohol dehydrogenase family protein	GO:0008270;GO:0016491	-	COG0604-NADPH:quinone reductase and related Zn-dependent oxidoreductases[CR]
E5491_RS12925	99.96	62.26	0.683045	0.186094	0.375958	-	E5491_RS12925	DUF1641 domain-containing protein	-	-	COG2427-Uncharacterized conserved protein[S]
E5491_RS12295	77.8733	49.2733	0.660322	0.103042	0.251558	-	E5491_RS12295	NADP-dependent oxidoreductase	GO:0019439;GO:0009636;GO:0008270;GO:0016491	-	COG2130-Putative NADP-dependent oxidoreductases[R]
E5491_RS15025	0.0001	0.0001	0	1	1	-	lip1	YSIRK domain-containing triacylglycerol lipase Lip1	-	-	-
E5491_RS12920	5.63667	12.1067	-1.10289	0.0165404	0.0688237	-	E5491_RS12920	hypothetical protein	GO:0016021	-	-
E5491_RS08345	30.3833	36.4167	-0.261319	0.0327483	0.111504	-	gcvT	glycine cleavage system aminomethyltransferase GcvT	GO:0004047;GO:0019464;GO:0008483	K00605-ko00260 Glycine, serine and threonine metabolism;ko00670 One carbon pool by folate;ko01200 Carbon metabolism;ko00630 Glyoxylate and dicarboxylate metabolism	COG0404-Glycine cleavage system T protein (aminomethyltransferase)[E]
E5491_RS07135	6.29667	1.23667	2.34813	1.09715e-08	3.19088e-07	up	trpB	tryptophan synthase subunit beta	GO:0004834	K01696-ko00260 Glycine, serine and threonine metabolism;ko01230 Biosynthesis of amino acids;ko00400 Phenylalanine, tyrosine and tryptophan biosynthesis	COG0133-Tryptophan synthase beta chain[E]
E5491_RS08340	165.137	146.55	0.172268	0.72798	0.839884	-	gcvPA	aminomethyl-transferring glycine dehydrogenase subunit GcvPA	GO:0019464;GO:0004375;GO:0009116	K00282-ko00260 Glycine, serine and threonine metabolism;ko01200 Carbon metabolism;ko00630 Glyoxylate and dicarboxylate metabolism	COG0403-Glycine cleavage system protein P (pyridoxal-binding), N-terminal domain[E]
E5491_RS07130	6.56	1.57333	2.05987	0.000508984	0.00472121	up	E5491_RS07130	phosphoribosylanthranilate isomerase	GO:0004640;GO:0000162	K01817-ko01230 Biosynthesis of amino acids;ko00400 Phenylalanine, tyrosine and tryptophan biosynthesis	COG0135-Phosphoribosylanthranilate isomerase[E]
E5491_RS05450	7465.54	8311.09	-0.15479	0.0195886	0.0768137	-	E5491_RS05450	DUF177 domain-containing protein	-	-	COG1399-Predicted metal-binding, possibly nucleic acid-binding protein[R]
E5491_RS01150	0.846667	0.0001	13.0476	0.0128192	0.0579144	-	E5491_RS01150	PTS sugar transporter subunit IIA	GO:0005351;GO:0022877;GO:0005215;GO:0016021;GO:0009401;GO:0005886	K02773-ko02060 Phosphotransferase system (PTS);ko00052 Galactose metabolism	COG1762-Phosphotransferase system mannitol/fructose-specific IIA domain (Ntr-type)[GT]
E5491_RS03730	40.97	36.2133	0.178047	0.620012	0.771079	-	E5491_RS03730	aminodeoxychorismate/anthranilate synthase component II	GO:0004425;GO:0000162;GO:0006541;GO:0004049;GO:0016740;GO:0008152	K01664-ko00790 Folate biosynthesis	COG0512-Anthranilate/para-aminobenzoate synthases component II[EH]
E5491_RS04105	445.043	253.433	0.81234	0.233439	0.43131	-	secG	preprotein translocase subunit SecG	GO:0009306;GO:0016021;GO:0015450;GO:0005886	K03075-ko03060 Protein export;ko02024 Quorum sensing;ko03070 Bacterial secretion system	COG1314-Preprotein translocase subunit SecG[U]
E5491_RS03735	23.3067	36.2467	-0.637106	0.00232868	0.0156667	-	E5491_RS03735	anthranilate synthase component I family protein	GO:0000287;GO:0016833;GO:0009058;GO:0046820;GO:0046654;GO:0046656	K01665-ko00790 Folate biosynthesis	COG0147-Anthranilate/para-aminobenzoate synthases component I[EH]
E5491_RS04100	16.9033	45.3467	-1.42369	3.61153e-05	0.000480161	down	E5491_RS04100	hypothetical protein	GO:0016021	-	-
E5491_RS11715	16.9033	8.74333	0.951052	0.198079	0.389936	-	E5491_RS11715	heavy-metal-associated domain-containing protein	GO:0046872;GO:0030001	-	-
E5491_RS00135	38.8067	41.72	-0.104435	0.108024	0.261127	-	adsA	LPXTG-anchored adenosine synthase AdsA	GO:0016021;GO:0008253;GO:0016788;GO:0000166;GO:0009166;GO:0005886;GO:0046872;GO:0031225	-	COG0737-5'-nucleotidase/2',3'-cyclic phosphodiesterase and related esterases[F]
E5491_RS11710	194.19	1200.17	-2.6277	0.0154302	0.06586	-	E5491_RS11710	hypothetical protein	-	-	-
E5491_RS00130	83.08	70.68	0.233199	0.878242	0.932624	-	E5491_RS00130	MBL fold metallo-hydrolase	GO:0016787;GO:0046872	-	COG1235-Metal-dependent hydrolases of the beta-lactamase superfamily I[R]
E5491_RS01995	144.39	69.43	1.05634	0.00235289	0.0157915	up	E5491_RS01995	NADPH-dependent oxidoreductase	GO:0016491	K19285-ko00740 Riboflavin metabolism	COG0778-Nitroreductase[C]
E5491_RS01990	1337.89	876.77	0.609686	0.0804891	0.211208	-	ahpC	peroxiredoxin	GO:0051920;GO:0004601;GO:0006979	-	COG0450-Peroxiredoxin[O]
E5491_RS05695	1.98667	1.28667	0.626711	0.543897	0.710777	-	E5491_RS05695	superantigen-like protein SSL14	GO:0005576;GO:0009405	-	-
E5491_RS08290	128.293	122.137	0.0709498	0.338349	0.534712	-	E5491_RS08290	Asp23/Gls24 family envelope stress response protein	-	-	COG1302-Uncharacterized protein conserved in bacteria[S]
E5491_RS01155	0.0001	0.0966667	-9.91687	0.80041	1	-	E5491_RS01155	PTS sugar transporter subunit IIB	GO:0008982;GO:0005829;GO:0103111;GO:0009401;GO:0015796;GO:0019402;GO:0090584	K02774-ko02060 Phosphotransferase system (PTS);ko00052 Galactose metabolism	COG3414-Phosphotransferase system, galactitol-specific IIB component[G]
E5491_RS05690	1.35	1.25667	0.103357	0.768925	0.86601	-	E5491_RS05690	superantigen-like protein SSL13	GO:0005576;GO:0009405	-	-
E5491_RS08295	835.617	729.073	0.196777	0.622508	0.77315	-	accC	acetyl-CoA carboxylase biotin carboxylase subunit	GO:0006633;GO:0003989;GO:0004075;GO:0046872;GO:0005524;GO:2001295	K01961-ko00620 Pyruvate metabolism;ko00253 Tetracycline biosynthesis;ko00640 Propanoate metabolism;ko01200 Carbon metabolism;ko00720 Carbon fixation pathways in prokaryotes;ko01212 Fatty acid metabolism;ko00061 Fatty acid biosynthesis	COG0439-Biotin carboxylase[I]
E5491_RS00640	1.71333	0.653333	1.39091	0.2347	0.431724	-	E5491_RS00640	hypothetical protein	-	-	-
E5491_RS06195	0.0001	0.0001	0	1	1	-	E5491_RS06195	hypothetical protein	-	-	-
E5491_RS00645	36.2967	23.7967	0.609078	0.244212	0.44075	-	E5491_RS00645	ImmA/IrrE family metallo-endopeptidase	GO:0043565	-	COG2856-Predicted Zn peptidase[E]
E5491_RS15090	15.6533	5.32	1.55697	0.000418152	0.00405375	up	E5491_RS15090	energy-coupling factor transporter transmembrane protein EcfT	GO:0016021;GO:0006810;GO:0005886	K16785-ko02010 ABC transporters	COG0619-ABC-type cobalt transport system, permease component CbiQ and related transporters[P]
E5491_RS06190	0.22	0.3	-0.447459	0.817897	0.896572	-	E5491_RS06190	hypothetical protein	-	-	-
E5491_RS10545	0.06	0.0001	9.22882	0.217681	0.414573	-	E5491_RS10545	23S ribosomal RNA	-	-	-
E5491_RS06355	0.71	0.313333	1.18012	0.22946	0.427447	-	E5491_RS06355	BppU family phage baseplate upper protein	-	-	-
E5491_RS02865	11518.6	12100.1	-0.0710558	0.0704768	0.193863	-	rpsL	30S ribosomal protein S12	GO:0003735;GO:0019843;GO:0000049;GO:0006412;GO:0015935	K02950-ko03010 Ribosome	COG0048-Ribosomal protein S12[J]
E5491_RS14580	2680.09	3304.45	-0.302132	0.0620176	0.176867	-	mqo	malate dehydrogenase (quinone)	GO:0008924;GO:0006099;GO:0052589	K00116-ko00020 Citrate cycle (TCA cycle);ko01200 Carbon metabolism;ko00620 Pyruvate metabolism	COG0579-Predicted dehydrogenase[R]
E5491_RS06350	2.03667	1.18	0.787423	0.148905	0.32354	-	E5491_RS06350	glucosaminidase domain-containing protein	GO:0004040;GO:0008745;GO:0033925;GO:0071555;GO:0005576;GO:0009253	-	COG4193-Beta- N-acetylglucosaminidase[G]
E5491_RS02860	1021.83	1546.22	-0.597587	0.0331906	0.112325	-	E5491_RS02860	ribosomal L7Ae/L30e/S12e/Gadd45 family protein	GO:0005840	K07590-ko03010 Ribosome	-
E5491_RS03595	2312.58	2007.62	0.204015	0.671195	0.805031	-	E5491_RS03595	HTH-type transcriptional regulator MgrA	GO:0003700;GO:0005737;GO:0009405;GO:0006351;GO:0003677	-	COG1846-Transcriptional regulators[K]
E5491_RS09515	75.7933	93.13	-0.297175	0.0657873	0.184601	-	E5491_RS09515	MarR family transcriptional regulator	GO:0003700;GO:0009405;GO:0006351;GO:0003677	K20338-ko02024 Quorum sensing	-
E5491_RS03590	133.23	126.113	0.0791982	0.361037	0.55488	-	E5491_RS03590	amino acid ABC transporter ATP-binding/permease protein	GO:0043190;GO:0042626;GO:0034775;GO:0016021;GO:0033228;GO:0016887;GO:0005887;GO:0070453;GO:0005524	K16012-ko02010 ABC transporters	COG4987-ABC-type transport system involved in cytochrome bd biosynthesis, fused ATPase and permease components[CO]
E5491_RS12990	35.9233	10.0967	1.83104	4.64986e-09	1.39596e-07	up	E5491_RS12990	bile acid:sodium symporter family protein	GO:0016021;GO:0005342;GO:0015293;GO:0005887;GO:0006814	-	COG0385-Predicted Na+-dependent transporter[R]
E5491_RS11900	305.95	307.933	-0.00932215	0.142038	0.315037	-	E5491_RS11900	thymidine kinase	GO:0005737;GO:0004797;GO:0008270;GO:0005524;GO:0071897	K00857-ko00983 Drug metabolism - other enzymes;ko00240 Pyrimidine metabolism	COG1435-Thymidine kinase[F]
E5491_RS02515	2593.87	1286.26	1.01193	0.0274262	0.0981145	-	E5491_RS02515	RidA family protein	GO:0005737;GO:0016787;GO:0009636;GO:0046360;GO:0019239;GO:0009097	-	COG0251-Putative translation initiation inhibitor, yjgF family[J]
E5491_RS11675	0.0001	0.206667	-11.0131	0.80041	1	-	kdpF	K(+)-transporting ATPase subunit F	GO:0016021;GO:0043462;GO:0008556;GO:0005886	-	-
E5491_RS14585	0.426667	0.76	-0.83289	0.422905	0.61471	-	E5491_RS14585	hypothetical protein	GO:0016021	-	-
E5491_RS11670	3.38	1.78	0.925146	0.133416	0.301129	-	kdpA	potassium-transporting ATPase subunit A	GO:0030955;GO:0008556;GO:0005887	K01546-ko02020 Two-component system	COG2060-K+-transporting ATPase, A chain[P]
E5491_RS02510	364.997	352.923	0.0485285	0.309924	0.506325	-	purR	pur operon repressor	GO:0009116;GO:0045892;GO:0006351;GO:0045982;GO:0003677	-	COG0503-Adenine/guanine phosphoribosyltransferases and related PRPP-binding proteins[F]
E5491_RS03025	74.3867	48.86	0.60639	0.120584	0.281496	-	E5491_RS03025	thiolase family protein	GO:0003985;GO:0016747;GO:0008152	K00626-ko00380 Tryptophan metabolism;ko00362 Benzoate degradation;ko00900 Terpenoid backbone biosynthesis;ko00071 Fatty acid degradation;ko00280 Valine, leucine and isoleucine degradation;ko00620 Pyruvate metabolism;ko00630 Glyoxylate and dicarboxylate metabolism;ko00640 Propanoate metabolism;ko01200 Carbon metabolism;ko02020 Two-component system;ko01212 Fatty acid metabolism;ko00720 Carbon fixat…	COG0183-Acetyl-CoA acetyltransferase[I]
E5491_RS03020	17.94	17.9567	-0.00133967	0.183948	0.372587	-	E5491_RS03020	long-chain fatty acid--CoA ligase	GO:0006631;GO:0016874;GO:0008152	-	COG0318-Acyl-CoA synthetases (AMP-forming)/AMP-acid ligases II[IQ]
E5491_RS13715	4.92333	5.87667	-0.255363	0.400808	0.592407	-	E5491_RS13715	hypothetical protein	-	-	-
E5491_RS09365	4.79333	4.27	0.166793	0.874586	0.932002	-	E5491_RS09365	hypothetical protein	GO:0034078;GO:0031669;GO:0019152;GO:0008080;GO:0043894;GO:0042149;GO:0045150	-	-
E5491_RS04030	39.7733	14	1.50637	0.000143139	0.0016312	up	rapZ	RNase adapter RapZ	GO:0005524;GO:0005525	-	COG1660-Predicted P-loop-containing kinase[R]
E5491_RS14445	6.71	5.24333	0.355829	0.741842	0.848514	-	E5491_RS14445	ferrous iron transporter B	GO:0015093;GO:0016021;GO:0005886;GO:0055072;GO:0005525	-	COG0370-Fe2+ transport system protein B[P]
E5491_RS04035	64.9167	36.5167	0.830034	0.0129769	0.0585325	-	E5491_RS04035	YvcK family protein	GO:0005737;GO:0008360	-	COG0391-Uncharacterized conserved protein[S]
E5491_RS05520	196.557	173.037	0.183868	0.596278	0.751606	-	E5491_RS05520	phenylalanine--tRNA ligase subunit beta	GO:0005737;GO:0004826;GO:0000049;GO:0008033;GO:0006432;GO:0000287;GO:0005524	K01890-ko00970 Aminoacyl-tRNA biosynthesis	COG0072-Phenylalanyl-tRNA synthetase beta subunit[J]
E5491_RS07315	34.4033	24.3333	0.499614	0.638071	0.785758	-	E5491_RS07315	5-bromo-4-chloroindolyl phosphate hydrolysis family protein	GO:0016787;GO:0016021	-	COG4915-5-bromo-4-chloroindolyl phosphate hydrolysis protein[R]
E5491_RS00005	236.44	199.843	0.242605	0.82865	0.902204	-	dnaA	chromosomal replication initiator protein DnaA	GO:0005737;GO:0003688;GO:0006270;GO:0006275;GO:0005524	K02313-ko02020 Two-component system;ko04112 Cell cycle - Caulobacter	COG0593-ATPase involved in DNA replication initiation[L]
E5491_RS03205	2.52333	1.71	0.561334	0.570661	0.729272	-	E5491_RS03205	endonuclease III domain-containing protein	GO:0003906;GO:0006284;GO:0046872;GO:0016798;GO:0051539	-	COG2231-Uncharacterized protein related to Endonuclease III[L]
E5491_RS03200	121.423	98.3867	0.303511	0.821901	0.897788	-	E5491_RS03200	arginine--tRNA ligase	GO:0005737;GO:0006420;GO:0004814;GO:0005524	K01887-ko00970 Aminoacyl-tRNA biosynthesis	COG0018-Arginyl-tRNA synthetase[J]
E5491_RS01770	261.213	263.187	-0.0108579	0.302059	0.498252	-	ychF	redox-regulated ATPase YchF	GO:0043022;GO:0016887;GO:0043023;GO:0046872;GO:0005524;GO:0005525	-	COG0012-Predicted GTPase, probable translation factor[J]
E5491_RS13710	17.6167	5.75	1.61531	1.53446e-07	3.57018e-06	up	E5491_RS13710	ABC transporter ATP-binding protein	GO:0031460;GO:0016020;GO:0016887;GO:0005524;GO:0015418	K05847-ko02010 ABC transporters	COG1125-ABC-type proline/glycine betaine transport systems, ATPase components[E]
E5491_RS01775	124.737	73.52	0.762677	0.139905	0.311247	-	E5491_RS01775	hypothetical protein	-	-	-
E5491_RS09160	282.097	288.207	-0.0309141	0.28165	0.47727	-	E5491_RS09160	acetyl-CoA carboxylase carboxyltransferase subunit alpha	GO:0006633;GO:0009317;GO:0016740;GO:0003989;GO:0005524;GO:2001295	K01962-ko00620 Pyruvate metabolism;ko00253 Tetracycline biosynthesis;ko00640 Propanoate metabolism;ko01200 Carbon metabolism;ko00720 Carbon fixation pathways in prokaryotes;ko01212 Fatty acid metabolism;ko00061 Fatty acid biosynthesis	COG0825-Acetyl-CoA carboxylase alpha subunit[I]
E5491_RS13520	699.917	509.623	0.457752	0.602179	0.756994	-	sbi	immunoglobulin-binding protein Sbi	GO:0005576;GO:0009405	K14197-ko05150 Staphylococcus aureus infection	-
E5491_RS09470	73.8667	72.7833	0.0213154	0.244872	0.441159	-	E5491_RS09470	rRNA pseudouridine synthase	GO:0000455;GO:0005829;GO:0001522;GO:0003723;GO:0009982	-	COG1187-16S rRNA uridine-516 pseudouridylate synthase and related pseudouridylate synthases[J]
E5491_RS11875	1117.13	1079.36	0.0496211	0.278926	0.475428	-	E5491_RS11875	TIGR01440 family protein	-	-	COG4475-Uncharacterized protein conserved in bacteria[S]
E5491_RS07355	89.8933	102.557	-0.190135	0.0888782	0.226206	-	E5491_RS07355	2-oxoglutarate dehydrogenase E1 component	GO:0004591;GO:0006099;GO:0030976;GO:0006096	K00164-ko00020 Citrate cycle (TCA cycle);ko01200 Carbon metabolism;ko00380 Tryptophan metabolism;ko00310 Lysine degradation	COG0567-2-oxoglutarate dehydrogenase complex, dehydrogenase (E1) component, and related enzymes[C]
E5491_RS11870	607.347	465.297	0.384369	0.53992	0.707062	-	E5491_RS11870	serine hydroxymethyltransferase	GO:0005737;GO:0004372;GO:0006730;GO:0035999;GO:0019264;GO:0030170;GO:0008168	K00600-ko00260 Glycine, serine and threonine metabolism;ko00460 Cyanoamino acid metabolism;ko00670 One carbon pool by folate;ko01230 Biosynthesis of amino acids;ko01200 Carbon metabolism;ko00630 Glyoxylate and dicarboxylate metabolism;ko00680 Methane metabolism	COG0112-Glycine/serine hydroxymethyltransferase[E]
E5491_RS07350	65.25	72.5033	-0.152069	0.0992038	0.244896	-	sucB	dihydrolipoyllysine-residue succinyltransferase	GO:0006099;GO:0033512;GO:0045252;GO:0004149	K00658-ko00020 Citrate cycle (TCA cycle);ko01200 Carbon metabolism;ko00310 Lysine degradation	COG0508-Pyruvate/2-oxoglutarate dehydrogenase complex, dihydrolipoamide acyltransferase (E2) component, and related enzymes[C]
E5491_RS02460	115.807	76.9833	0.5891	0.32064	0.516499	-	yabA	DNA replication initiation control protein YabA	GO:0006260	-	COG4467-Uncharacterized protein conserved in bacteria[S]
E5491_RS02465	39.9233	43.6733	-0.12952	0.0891632	0.226518	-	E5491_RS02465	tRNA1(Val) (adenine(37)-N6)-methyltransferase	GO:0008168	-	COG4123-Predicted O-methyltransferase[R]
E5491_RS03110	186.32	179.503	0.0537719	0.165296	0.34857	-	E5491_RS03110	phosphomevalonate kinase	GO:0005737;GO:0016773;GO:0016301;GO:0004631;GO:0019287;GO:0005524	K00938-ko00900 Terpenoid backbone biosynthesis	COG1577-Mevalonate kinase[I]
E5491_RS04325	888.27	939.573	-0.0810075	0.131871	0.29885	-	sufD	Fe-S cluster assembly protein SufD	GO:0016226	-	COG0719-ABC-type transport system involved in Fe-S cluster assembly, permease component[O]
E5491_RS03115	146.78	74.4967	0.978408	0.0167692	0.0692822	-	E5491_RS03115	DUF1450 domain-containing protein	-	-	-
E5491_RS03440	26.4333	14.7133	0.845234	0.204367	0.395696	-	E5491_RS03440	hypothetical protein	-	-	-
E5491_RS09400	1094.48	1058.63	0.0480471	0.369614	0.562683	-	E5491_RS09400	DUF948 domain-containing protein	GO:0016021;GO:0005886	-	COG4768-Uncharacterized protein containing a divergent version of the methyl-accepting chemotaxis-like domain[R]
E5491_RS09405	248.873	263.417	-0.081935	0.0774864	0.205844	-	E5491_RS09405	UDP-N-acetylmuramate--L-alanine ligase	GO:0005737;GO:0008763;GO:0051301;GO:0071555;GO:0008360;GO:0005524;GO:0009252;GO:0007049	K01924-ko00550 Peptidoglycan biosynthesis;ko00471 D-Glutamine and D-glutamate metabolism	COG0773-UDP-N-acetylmuramate-alanine ligase[M]
E5491_RS00910	6.70667	5.13333	0.3857	0.81124	0.892197	-	E5491_RS00910	ABC transporter permease	-	-	-
E5491_RS02240	0.0001	0.0001	0	1	1	-	E5491_RS02240	phenol-soluble modulin PSM-alpha-3	GO:0019835;GO:0009405	-	-
E5491_RS00915	7.66333	6.80667	0.171024	0.790349	0.878816	-	E5491_RS00915	putative cyclic bacteriocin	GO:0016021	-	-
E5491_RS02245	13.4467	7.66667	0.810577	0.555611	0.718179	-	E5491_RS02245	phenol-soluble modulin PSM-alpha-2	GO:0019835;GO:0009405	-	-
E5491_RS12110	4.73333	2.8	0.75743	0.0271669	0.097619	-	E5491_RS12110	DUF1542 domain-containing protein	GO:0016020;GO:0016021;GO:0005576;GO:0009405;GO:0005886	-	-
E5491_RS06770	4.22667	2.53333	0.738483	0.698943	0.821329	-	E5491_RS06770	hypothetical protein	GO:0003677	-	-
E5491_RS11470	354.13	203.37	0.800172	0.0778305	0.206366	-	E5491_RS11470	redox-sensing transcriptional repressor Rex	GO:0005737;GO:0050662;GO:0003700;GO:0045892;GO:0006351;GO:0003677;GO:0051775	-	COG2344-AT-rich DNA-binding protein[R]
E5491_RS13410	0.46	0.27	0.768674	0.81089	0.892197	-	E5491_RS13410	sirohydrochlorin chelatase	GO:0009236;GO:0019354;GO:0051266;GO:0046872;GO:0016852	-	COG2138-Uncharacterized conserved protein[S]
E5491_RS12490	4582.98	5345.55	-0.22205	0.10001	0.245798	-	rpsK	30S ribosomal protein S11	GO:0003735;GO:0019843;GO:0005840;GO:0006412	K02948-ko03010 Ribosome	COG0100-Ribosomal protein S11[J]
E5491_RS06175	22.42	1.42667	3.97407	3.29565e-09	1.03387e-07	up	E5491_RS06175	DUF3310 domain-containing protein	-	-	-
E5491_RS02645	91.3933	183.54	-1.00593	0.00717719	0.0371087	down	E5491_RS02645	tRNA-Thr	-	-	-
E5491_RS06170	4.61667	0.79	2.54693	0.000198914	0.00215259	up	E5491_RS06170	phage protein	-	-	-
E5491_RS02640	607.213	400.29	0.601158	0.767981	0.865296	-	E5491_RS02640	tRNA-Val	-	-	-
E5491_RS13180	144.023	94.68	0.605171	0.315409	0.511538	-	E5491_RS13180	zinc ribbon domain-containing protein	GO:0016021;GO:0046872;GO:0046677;GO:0005886	-	COG4640-Predicted membrane protein[S]
E5491_RS02885	74.5633	44.3667	0.74899	0.122332	0.284151	-	E5491_RS02885	amidohydrolase	GO:0016787;GO:0046872;GO:0008152	-	COG1473-Metal-dependent amidase/aminoacylase/carboxypeptidase[R]
E5491_RS13720	2.47333	2.76667	-0.161692	0.684828	0.815021	-	E5491_RS13720	hypothetical protein	-	-	-
E5491_RS11495	198.747	130.497	0.606918	0.368118	0.561631	-	rimI	ribosomal protein S18-alanine N-acetyltransferase	GO:0005737;GO:0031248;GO:0008080;GO:0008999;GO:0006474;GO:0004596	-	COG0456-Acetyltransferases[R]
E5491_RS02880	18515.8	25822	-0.479844	0.0867952	0.222323	-	tuf	elongation factor Tu	GO:0005737;GO:0003746;GO:0003924;GO:0005525	-	COG0050-GTPases - translation elongation factors[J]
E5491_RS11490	198.08	224.257	-0.179068	0.116344	0.274585	-	tsaD	tRNA (adenosine(37)-N6)-threonylcarbamoyltransferase complex transferase subunit TsaD	GO:0005737;GO:0004222;GO:0005506;GO:0002949;GO:0061711	-	COG0533-Metal-dependent proteases with possible chaperone activity[O]
E5491_RS11475	28.1467	29.84	-0.0842835	0.198152	0.389936	-	abc-f	ABC-F type ribosomal protection protein	GO:0006810;GO:0016887;GO:0005524;GO:0003677	-	COG0488-ATPase components of ABC transporters with duplicated ATPase domains[R]
E5491_RS04855	265.717	241.183	0.139759	0.474021	0.655506	-	E5491_RS04855	diglucosyl diacylglycerol synthase	GO:0070395;GO:0047228;GO:0009247;GO:0009246;GO:0005886	K03429-ko00561 Glycerolipid metabolism	COG0707-UDP-N-acetylglucosamine:LPS N-acetylglucosamine transferase[M]
E5491_RS04850	182.743	172.54	0.0828879	0.389597	0.580446	-	E5491_RS04850	MFS transporter	GO:0016021;GO:0009405;GO:0055085;GO:0005886	-	-
E5491_RS06610	193.077	168.427	0.197053	0.722789	0.838051	-	E5491_RS06610	GntR family transcriptional regulator	GO:0003700;GO:0006351;GO:0003677	-	COG2188-Transcriptional regulators[K]
E5491_RS00820	27.8333	16.6067	0.745051	0.0648421	0.182315	-	argB	acetylglutamate kinase	GO:0005737;GO:0003991;GO:0006526;GO:0005524	K00930-ko01230 Biosynthesis of amino acids;ko00220 Arginine biosynthesis;ko01210 2-Oxocarboxylic acid metabolism	COG0548-Acetylglutamate kinase[E]
E5491_RS11570	0.0001	0.0001	0	1	1	-	E5491_RS11570	16S ribosomal RNA	-	-	-
E5491_RS07740	134.677	54.7667	1.29813	8.42245e-05	0.00101799	up	E5491_RS07740	ferredoxin	GO:0005506;GO:0051539;GO:0055114;GO:0009055	-	COG1141-Ferredoxin[C]
E5491_RS05850	0.0001	0.443333	-12.1142	0.250529	0.447257	-	E5491_RS05850	transposase	-	-	-
E5491_RS07745	94.3033	155.753	-0.723882	0.00349735	0.0211813	-	E5491_RS07745	ECF transporter S component	GO:0032217;GO:0016021;GO:0005886	-	COG3601-Predicted membrane protein[S]
E5491_RS01510	2.25	2.74	-0.284251	0.135508	0.304865	-	E5491_RS01510	sodium:solute symporter	GO:0005887;GO:0055085;GO:0005215;GO:0008523;GO:0015887;GO:0031526;GO:0012506;GO:0016021;GO:0015878	-	COG4146-Predicted symporter[R]
E5491_RS12605	1737.82	1403.41	0.308343	0.916492	0.95266	-	rplW	50S ribosomal protein L23	GO:0003735;GO:0019843;GO:0006412;GO:0005840;GO:0000166	K02892-ko03010 Ribosome	COG0089-Ribosomal protein L23[J]
E5491_RS12600	10407.5	12544.8	-0.269468	0.0778023	0.206366	-	rplB	50S ribosomal protein L2	GO:0003735;GO:0016740;GO:0015934;GO:0006412;GO:0019843	K02886-ko03010 Ribosome	COG0090-Ribosomal protein L2[J]
E5491_RS01515	2.43	2.68667	-0.144861	0.284462	0.479311	-	E5491_RS01515	N-acetylneuraminate lyase	GO:0005737;GO:0008747;GO:0005975;GO:0019262	K01639-ko00520 Amino sugar and nucleotide sugar metabolism	COG0329-Dihydrodipicolinate synthase/N-acetylneuraminate lyase[EM]
E5491_RS11575	72.2167	83.8567	-0.215594	0.230067	0.427843	-	E5491_RS11575	tRNA-Gly	-	-	-
E5491_RS07585	58.6833	49.39	0.248732	0.886521	0.936499	-	E5491_RS07585	biotin--[acetyl-CoA-carboxylase] ligase	GO:0009305;GO:0006355;GO:0006351;GO:0003677;GO:0004077;GO:0005524	K03524-ko00780 Biotin metabolism	COG0340-Biotin-(acetyl-CoA carboxylase) ligase[H]
E5491_RS07580	60.4433	72.3833	-0.260074	0.00464237	0.0261214	-	E5491_RS07580	ATP-dependent helicase DinG	GO:0006310;GO:0008026;GO:0006281;GO:0004527;GO:0003887;GO:0006260;GO:0003677;GO:0005524	-	COG1199-Rad3-related DNA helicases[KL]
E5491_RS02085	0.223333	0.236667	-0.0836579	0.836426	0.906913	-	E5491_RS02085	superantigen-like protein SSL2	GO:0005576;GO:0009405	-	-
E5491_RS10235	60.0767	86.1167	-0.519488	0.035868	0.118794	-	E5491_RS10235	tRNA-Asp	-	-	-
E5491_RS02080	16.45	5.97667	1.46067	0.0495424	0.151669	-	E5491_RS02080	superantigen-like protein SSL1	GO:0005576;GO:0009405	-	-
E5491_RS09055	3675.08	3312.09	0.150032	0.481294	0.662609	-	rpmI	50S ribosomal protein L35	GO:0003735;GO:0005840;GO:0006412	K02916-ko03010 Ribosome	COG0291-Ribosomal protein L35[J]
E5491_RS05980	883.103	688.45	0.35923	0.713038	0.833321	-	pknB	serine/threonine protein kinase Stk1	GO:0006468;GO:0016021;GO:0071224;GO:0004674;GO:0007165;GO:0009847;GO:0005886;GO:0042834;GO:0005524	-	COG0515-Serine/threonine protein kinase[RTKL]
E5491_RS05985	43.8367	58.6333	-0.419583	0.000585868	0.00521047	-	rsgA	ribosome small subunit-dependent GTPase A	GO:0046872;GO:0003924;GO:0005525	-	COG1162-Predicted GTPases[R]
E5491_RS10295	1111.94	1097.4	0.0189851	0.607936	0.762172	-	E5491_RS10295	YtxH domain-containing protein	-	-	COG4980-Gas vesicle protein[R]
E5491_RS14420	66.25	61.8133	0.100002	0.688185	0.816233	-	E5491_RS14420	TetR/AcrR family transcriptional regulator	GO:0006355;GO:0006351;GO:0003677	-	-
E5491_RS10290	31.6567	80.43	-1.34522	1.28585e-06	2.3619e-05	down	E5491_RS10290	HIT family protein	GO:0003824	-	COG0537-Diadenosine tetraphosphate (Ap4A) hydrolase and other HIT family hydrolases[FGR]
E5491_RS09750	1.75	1.23333	0.504792	0.840044	0.908641	-	splD	serine protease SplD	GO:0005576;GO:0008236	-	COG3591-V8-like Glu-specific endopeptidase[E]
E5491_RS04580	11.7767	25.22	-1.09864	0.00830063	0.0409995	down	E5491_RS04580	argininosuccinate synthase	GO:0004055;GO:0005737;GO:0006526;GO:0005524	K01940-ko01230 Biosynthesis of amino acids;ko00220 Arginine biosynthesis;ko00250 Alanine, aspartate and glutamate metabolism	COG0137-Argininosuccinate synthase[E]
E5491_RS07220	13.59	11.4667	0.245099	0.962017	0.979682	-	pstC	phosphate ABC transporter permease subunit PstC	GO:0005315;GO:0016021;GO:0006817;GO:0005887;GO:0005886;GO:0015415	K02037-ko02010 ABC transporters	COG0573-ABC-type phosphate transport system, permease component[P]
E5491_RS04585	275.563	226.473	0.283043	0.956679	0.977595	-	E5491_RS04585	glucose-6-phosphate isomerase	GO:0005737;GO:0004347;GO:0006096;GO:0006094	K01810-ko00030 Pentose phosphate pathway;ko00010 Glycolysis / Gluconeogenesis;ko00520 Amino sugar and nucleotide sugar metabolism;ko01200 Carbon metabolism;ko00500 Starch and sucrose metabolism	COG0166-Glucose-6-phosphate isomerase[G]
E5491_RS10055	0.0001	0.0001	0	1	1	-	E5491_RS10055	DUF1024 family protein	-	-	-
E5491_RS13085	0.0001	0.123333	-10.2683	0.80041	1	-	E5491_RS13085	hypothetical protein	GO:0016021	-	-
E5491_RS10050	4.82333	1.16	2.05591	0.00284026	0.0180227	up	E5491_RS10050	dUTP pyrophosphatase	GO:0046080;GO:0016787;GO:0000287;GO:0006226;GO:0004170	K01520-ko00240 Pyrimidine metabolism	COG0756-dUTPase[F]
E5491_RS13080	87.11	43.0667	1.01627	0.0159749	0.0675787	-	E5491_RS13080	YnfA family protein	GO:0016021;GO:0005886	-	COG1742-Uncharacterized conserved protein[S]
E5491_RS06505	746.377	728.473	0.0350277	0.302952	0.499276	-	E5491_RS06505	UMP kinase	GO:0005737;GO:0033862;GO:0044210;GO:0005524	K09903-ko00240 Pyrimidine metabolism	COG0528-Uridylate kinase[F]
E5491_RS09995	4.43333	1.80333	1.29773	0.0372798	0.122166	-	E5491_RS09995	phage scaffolding protein	GO:0019076;GO:0005198	-	-
E5491_RS06500	1872.86	1987.87	-0.0859805	0.112737	0.269076	-	E5491_RS06500	elongation factor Ts	GO:0005737;GO:0003746	-	COG0264-Translation elongation factor Ts[J]
E5491_RS09990	23.8233	5.64667	2.0769	6.75991e-10	2.35921e-08	up	E5491_RS09990	N4-gp56 family major capsid protein	GO:0019028	-	-
E5491_RS13645	10.3467	11.1	-0.101394	0.0867558	0.222323	-	E5491_RS13645	amino acid permease	GO:0015297;GO:0042891;GO:0042945;GO:0016021;GO:0015816;GO:0015171;GO:0001761;GO:0001762;GO:0005887;GO:0005886;GO:0042941;GO:0042944;GO:0015187;GO:0042942;GO:0015808;GO:0015180;GO:0042895	-	COG1113-Gamma-aminobutyrate permease and related permeases[E]
E5491_RS05210	87.1133	94.35	-0.115129	0.0309531	0.106894	-	E5491_RS05210	class I SAM-dependent rRNA methyltransferase	GO:0005737;GO:0008168;GO:0003723;GO:0006364	-	COG1092-Predicted SAM-dependent methyltransferases[R]
E5491_RS14615	0.0001	0.0001	0	1	1	-	E5491_RS14615	hypothetical protein	-	-	-
E5491_RS05215	40.4167	27.2267	0.56993	0.341503	0.536868	-	E5491_RS05215	hypothetical protein	-	-	-
E5491_RS13640	30.5067	17.7433	0.781847	0.0557438	0.163366	-	E5491_RS13640	metallophosphoesterase	-	-	-
E5491_RS14610	266.37	10.2433	4.70067	2.65003e-104	1.23315e-101	up	betB	betaine-aldehyde dehydrogenase	GO:0046872;GO:0008802;GO:0004029;GO:0019285	K00130-ko00260 Glycine, serine and threonine metabolism	COG1012-NAD-dependent aldehyde dehydrogenases[C]
E5491_RS01205	324.47	153.453	1.08029	3.361e-05	0.000448991	up	E5491_RS01205	alcohol dehydrogenase catalytic domain-containing protein	GO:0019350;GO:0050256;GO:0008270;GO:0071555;GO:0016491	K05352-ko00040 Pentose and glucuronate interconversions	-
E5491_RS01200	122.673	79.5633	0.624646	0.153946	0.33165	-	E5491_RS01200	D-ribitol-5-phosphate cytidylyltransferase	GO:0019288;GO:0016114;GO:0050518	-	COG1211-4-diphosphocytidyl-2-methyl-D-erithritol synthase[I]
E5491_RS12730	71.2367	45.4433	0.648551	0.137317	0.307695	-	E5491_RS12730	molybdenum cofactor biosynthesis protein MoaE	GO:0006777;GO:0030366	K03635-ko00790 Folate biosynthesis;ko04122 Sulfur relay system	COG0314-Molybdopterin converting factor, large subunit[H]
E5491_RS12735	89.8033	66.1467	0.441101	0.491965	0.671342	-	mobB	molybdopterin-guanine dinucleotide biosynthesis protein B	GO:0006777;GO:0005525	-	COG1763-Molybdopterin-guanine dinucleotide biosynthesis protein[H]
E5491_RS07690	0.133333	0.236667	-0.827819	0.751063	0.853506	-	E5491_RS07690	hypothetical protein	-	-	-
E5491_RS13695	169.277	81.07	1.06214	0.0375398	0.12273	-	E5491_RS13695	ABC transporter permease	GO:0016021;GO:0006810;GO:0005886	K05846-ko02010 ABC transporters	COG1174-ABC-type proline/glycine betaine transport systems, permease component[E]
E5491_RS11270	6.15	1.58667	1.95459	0.0366624	0.120709	-	E5491_RS11270	hypothetical protein	-	-	-
E5491_RS11275	31.8467	5.25	2.60075	7.1241e-08	1.80057e-06	up	E5491_RS11275	DUF1108 family protein	-	-	-
E5491_RS04925	60.4033	81.6167	-0.434236	0.0294604	0.103333	-	E5491_RS04925	CPBP family intramembrane metalloprotease	GO:0016021	-	-
E5491_RS09195	281.28	185.137	0.603416	0.251111	0.447988	-	E5491_RS09195	universal stress protein	GO:0005737;GO:0006950;GO:0005524	-	-
E5491_RS04920	72.2567	164.527	-1.18712	4.6337e-07	9.30741e-06	down	E5491_RS04920	YkvS family protein	-	-	COG4873-Uncharacterized protein conserved in bacteria[S]
E5491_RS09190	47.68	41.06	0.215651	0.746832	0.851779	-	E5491_RS09190	CBS domain-containing protein	GO:0003700	-	COG4109-Predicted transcriptional regulator containing CBS domains[K]
E5491_RS11510	0.0001	0.0001	0	1	1	-	E5491_RS11510	hypothetical protein	-	-	-
E5491_RS09355	89.2067	83.9933	0.0868767	0.649628	0.793074	-	E5491_RS09355	formate--tetrahydrofolate ligase	GO:0004329;GO:0009396;GO:0035999;GO:0005524	K01938-ko00720 Carbon fixation pathways in prokaryotes;ko01200 Carbon metabolism;ko00670 One carbon pool by folate	COG2759-Formyltetrahydrofolate synthetase[F]
E5491_RS01340	262.54	144.243	0.864033	0.0287399	0.101188	-	esxA	WXG100 family type VII secretion effector EsxA	GO:0005576;GO:0009405	-	COG4842-Uncharacterized protein conserved in bacteria[S]
E5491_RS09350	0.0001	0.0001	0	1	1	-	E5491_RS09350	hypothetical protein	-	-	-
E5491_RS01345	29.4833	20.19	0.546259	0.33266	0.528621	-	esaA	type VII secretion protein EsaA	GO:0016021;GO:0009405;GO:0005886	-	COG1511-Predicted membrane protein[S]
E5491_RS05325	395.363	251.77	0.651073	0.156423	0.336045	-	E5491_RS05325	DUF4064 domain-containing protein	GO:0016021	-	-
E5491_RS05320	87.6167	108.963	-0.314566	0.00392268	0.0232529	-	E5491_RS05320	spermidine/putrescine ABC transporter substrate-binding protein	GO:0019808;GO:0042597;GO:0015846	K11069-ko02010 ABC transporters	COG0687-Spermidine/putrescine-binding periplasmic protein[E]
E5491_RS11965	79.3833	72.72	0.126484	0.510077	0.684729	-	E5491_RS11965	DUF2750 domain-containing protein	-	-	-
E5491_RS07960	0.0001	0.0001	0	1	1	-	E5491_RS07960	DUF1024 family protein	-	-	-
E5491_RS07225	3.85667	5.48333	-0.507699	0.0206378	0.0794768	-	E5491_RS07225	phosphate ABC transporter substrate-binding protein PstS	GO:0006817;GO:0005886	K02040-ko02020 Two-component system;ko02010 ABC transporters;ko05152 Tuberculosis	COG0226-ABC-type phosphate transport system, periplasmic component[P]
E5491_RS07965	0.0001	0.0001	0	1	1	-	E5491_RS07965	hypothetical protein	-	-	-
E5491_RS14765	3.76667	4.93333	-0.389274	0.0387644	0.126437	-	arcA	arginine deiminase	GO:0005737;GO:0019547;GO:0016990	K01478-ko00220 Arginine biosynthesis	COG2235-Arginine deiminase[E]
E5491_RS06980	0.0001	0.273333	-11.4164	0.80041	1	-	E5491_RS06980	hypothetical protein	-	-	-
E5491_RS11110	4.72333	1.28	1.88366	1.66782e-05	0.000247688	up	E5491_RS11110	phage tail family protein	-	-	-
E5491_RS06985	105.747	235.317	-1.15399	0.211115	0.40511	-	E5491_RS06985	CcdC family protein	GO:0016021;GO:0005886	-	COG4846-Membrane protein involved in cytochrome C biogenesis[O]
E5491_RS12420	0.816667	1.54	-0.915111	0.0959848	0.238983	-	E5491_RS12420	hypothetical protein	-	-	-
E5491_RS14140	14.8367	13.6467	0.120618	0.67354	0.806054	-	E5491_RS14140	HAD family hydrolase	GO:0005737;GO:0016787;GO:0000287;GO:0050308;GO:0044283	-	COG0561-Predicted hydrolases of the HAD superfamily[R]
E5491_RS09050	5961.42	7167.76	-0.265866	0.013689	0.060666	-	rplT	50S ribosomal protein L20	GO:0003735;GO:0019843;GO:0006412;GO:0005840;GO:0000027	K02887-ko03010 Ribosome	COG0292-Ribosomal protein L20[J]
E5491_RS14145	0.273333	0.33	-0.271805	0.627589	0.777732	-	E5491_RS14145	ATP-binding cassette domain-containing protein	GO:0006810;GO:0016887;GO:0005524	K16917-ko02010 ABC transporters	COG4619-ABC-type uncharacterized transport system, ATPase component[R]
E5491_RS05660	0.0001	0.0166667	-7.38082	0.80041	1	-	E5491_RS05660	ISL3 family transposase	-	-	-
E5491_RS05665	101.577	122.203	-0.266715	0.0212588	0.0814028	-	hyl	alpha-hemolysin	GO:0051715;GO:0005576;GO:0009405;GO:0044179	-	-
E5491_RS10475	1443.22	2018.5	-0.483989	0.0398919	0.12891	-	E5491_RS10475	tRNA-Asp	-	-	-
E5491_RS10175	2.63	0.886667	1.5686	0.195135	0.38722	-	E5491_RS10175	helix-turn-helix transcriptional regulator	GO:0043565	-	-
E5491_RS10470	1225.83	2753.93	-1.16774	2.68926e-05	0.000373554	down	E5491_RS10470	tRNA-Ser	-	-	-
E5491_RS03840	415.777	234.803	0.824356	0.00555363	0.0304185	-	nrdE	class 1b ribonucleoside-diphosphate reductase subunit alpha	GO:0005971;GO:0004748;GO:0009263;GO:0006260;GO:0005524	K00525-ko00230 Purine metabolism;ko00240 Pyrimidine metabolism	COG0209-Ribonucleotide reductase, alpha subunit[F]
E5491_RS05065	17.84	12.7733	0.481981	0.502897	0.680606	-	E5491_RS05065	GNAT family N-acetyltransferase	GO:0016747;GO:0008080	-	COG2153-Predicted acyltransferase[R]
E5491_RS05060	507.25	319.94	0.664896	0.0772054	0.205293	-	E5491_RS05060	bifunctional autolysin	GO:0004040;GO:0008745;GO:0033925;GO:0071555;GO:0005576;GO:0009253	-	COG4193-Beta- N-acetylglucosaminidase[G]
E5491_RS03845	257.913	100.607	1.35816	0.000420332	0.00406079	up	nrdF	class 1b ribonucleoside-diphosphate reductase subunit beta	GO:0005971;GO:0009186;GO:0004748;GO:0009263;GO:0006260;GO:0046872	K00526-ko00230 Purine metabolism;ko00240 Pyrimidine metabolism	COG0208-Ribonucleotide reductase, beta subunit[F]
E5491_RS10275	813.147	876.387	-0.108052	0.120911	0.281555	-	traP	signal transduction protein TRAP	GO:0016020;GO:0009405	-	-
E5491_RS13265	24.8533	17.9867	0.466512	0.355325	0.550919	-	E5491_RS13265	NAD(P)/FAD-dependent oxidoreductase	GO:0050661;GO:0050660;GO:0004324	-	COG0492-Thioredoxin reductase[O]
E5491_RS10270	0.226667	1.27	-2.48618	0.238208	0.433908	-	E5491_RS10270	hypothetical protein	-	-	-
E5491_RS13260	56.27	39.6633	0.50456	0.406669	0.599483	-	E5491_RS13260	GNAT family N-acetyltransferase	GO:0008080	-	-
E5491_RS11515	693.36	3.19	7.7639	8.74623e-63	2.44195e-60	up	ilvD	dihydroxy-acid dehydratase	GO:0009097;GO:0051539;GO:0046872;GO:0004160;GO:0009099	K01687-ko00290 Valine, leucine and isoleucine biosynthesis;ko01230 Biosynthesis of amino acids;ko00770 Pantothenate and CoA biosynthesis;ko01210 2-Oxocarboxylic acid metabolism	COG0129-Dihydroxyacid dehydratase/phosphogluconate dehydratase[EG]
E5491_RS10070	4.79667	1.52333	1.6548	0.0163688	0.0685183	-	E5491_RS10070	hypothetical protein	-	-	-
E5491_RS13065	21.34	21.88	-0.0360526	0.170967	0.355959	-	E5491_RS13065	ribose 5-phosphate isomerase A	GO:0009052;GO:0004751	K01807-ko00030 Pentose phosphate pathway;ko00710 Carbon fixation in photosynthetic organisms;ko01230 Biosynthesis of amino acids;ko01200 Carbon metabolism	COG0120-Ribose 5-phosphate isomerase[G]
E5491_RS12455	9878.93	8607.05	0.198836	0.760713	0.859535	-	rplM	50S ribosomal protein L13	GO:0003735;GO:0005840;GO:0006412	K02871-ko03010 Ribosome	COG0102-Ribosomal protein L13[J]
E5491_RS13060	237.73	217	0.131629	0.564299	0.725045	-	sdpC	CPBP family intramembrane metalloprotease SdpC	GO:0008233;GO:0016021;GO:0005886	-	-
E5491_RS08025	0.923333	0.126667	2.86581	0.111847	0.267589	-	E5491_RS08025	hypothetical protein	-	-	-
E5491_RS07035	98.6533	215.757	-1.12897	0.000734014	0.00617279	down	plsY	glycerol-3-phosphate 1-O-acyltransferase PlsY	GO:0016021;GO:0008654;GO:0043772;GO:0005886	K08591-ko00561 Glycerolipid metabolism;ko00564 Glycerophospholipid metabolism	COG0344-Predicted membrane protein[S]
E5491_RS08020	3.99	1.66	1.26521	0.0123887	0.0562425	-	E5491_RS08020	DUF2800 domain-containing protein	-	-	-
E5491_RS07030	22.9067	17.7567	0.367407	0.785554	0.875905	-	E5491_RS07030	HesB/YadR/YfhF family protein	-	-	COG4841-Uncharacterized protein conserved in bacteria[S]
E5491_RS10510	2937.47	5712.63	-0.959583	0.00157346	0.0115003	-	E5491_RS10510	tRNA-Leu	-	-	-
E5491_RS03905	211.787	213.757	-0.0133577	0.350728	0.546447	-	pepT	peptidase T	GO:0005737;GO:0045148;GO:0043171;GO:0008270;GO:0008237	-	COG2195-Di- and tripeptidases[E]
E5491_RS10515	801.933	868.32	-0.114745	0.351211	0.54659	-	E5491_RS10515	tRNA-Gly	-	-	-
E5491_RS03900	157.64	64.26	1.29464	0.0153519	0.0656392	-	E5491_RS03900	glycerate kinase	GO:0008887;GO:0031388;GO:0005524	K00865-ko00260 Glycine, serine and threonine metabolism;ko00561 Glycerolipid metabolism;ko00630 Glyoxylate and dicarboxylate metabolism	COG1929-Glycerate kinase[G]
E5491_RS05235	50.4733	63.68	-0.335319	0.0627123	0.178302	-	E5491_RS05235	cytochrome ubiquinol oxidase subunit I	GO:0016021;GO:0019646;GO:0070069;GO:0030435;GO:0005886;GO:0046872;GO:0016682;GO:0009055	K00425-ko02020 Two-component system;ko00190 Oxidative phosphorylation	COG1271-Cytochrome bd-type quinol oxidase, subunit 1[C]
E5491_RS11010	8.77667	4.95	0.826245	0.199534	0.391496	-	E5491_RS11010	extracellular adherence protein Eap/Map	-	K14204-ko05150 Staphylococcus aureus infection	-
E5491_RS11015	64.92	22.5567	1.52511	0.00139466	0.0103013	up	E5491_RS11015	sphingomyelin phosphodiesterase	-	-	-
E5491_RS00345	198.727	188.153	0.0788766	0.524555	0.695421	-	E5491_RS00345	tRNA-dihydrouridine synthase	GO:0017150;GO:0000049;GO:0050660	-	COG0042-tRNA-dihydrouridine synthase[J]
E5491_RS14385	0.793333	0.77	0.0430687	0.98184	0.990538	-	E5491_RS14385	hypothetical protein	-	-	-
E5491_RS08960	256.777	269.127	-0.0677712	0.106772	0.259223	-	E5491_RS08960	bifunctional folylpolyglutamate synthase/dihydrofolate synthase	GO:0006730;GO:0004326;GO:0005524	K11754-ko00790 Folate biosynthesis	COG0285-Folylpolyglutamate synthase[H]
E5491_RS05195	0.376667	0.0001	11.8791	0.63609	1	-	E5491_RS05195	glycopeptide resistance-associated protein GraF	-	-	-
E5491_RS08110	87.3067	98.5133	-0.174227	0.0113458	0.0524461	-	srrB	two-component system sensor histidine kinase SrrB	GO:0000155;GO:0016021;GO:0005886;GO:0005524;GO:0005622	K07651-ko02020 Two-component system	COG5002-Signal transduction histidine kinase[T]
E5491_RS05230	1.92	3.29	-0.776981	0.168614	0.352159	-	nrdH	glutaredoxin-like protein NrdH	GO:0045454;GO:0015035;GO:0005623;GO:0009055	-	-
E5491_RS08115	248.933	408.923	-0.716071	0.000367497	0.00363848	-	srrA	two-component system response regulator SrrA	GO:0005737;GO:0000160;GO:0005622;GO:0006355;GO:0006351;GO:0003677	K07775-ko02020 Two-component system	COG0745-Response regulators consisting of a CheY-like receiver domain and a winged-helix DNA-binding domain[TK]
E5491_RS15035	0.0001	0.0001	0	1	1	-	E5491_RS15035	bifunctional phosphoribosyl-AMP cyclohydrolase/phosphoribosyl-ATP diphosphatase HisIE	GO:0005737;GO:0000105;GO:0004635;GO:0005524;GO:0004636	K11755-ko01230 Biosynthesis of amino acids;ko00340 Histidine metabolism	COG0139-Phosphoribosyl-AMP cyclohydrolase[E]
E5491_RS15030	0.0001	0.0001	0	1	1	-	E5491_RS15030	hypothetical protein	GO:0016021	-	-
E5491_RS01835	0.76	0.73	0.058103	0.913483	0.951783	-	E5491_RS01835	DUF1474 family protein	-	-	-
E5491_RS12280	1121.47	902.797	0.312922	0.880103	0.933455	-	amaP	alkaline shock response membrane anchor protein AmaP	GO:0016021	-	-
E5491_RS01830	1.15	0.343333	1.74395	0.424827	0.616485	-	E5491_RS01830	hypothetical protein	-	-	-
E5491_RS12285	117.243	68.46	0.776173	0.0999583	0.245798	-	E5491_RS12285	BCCT family transporter	GO:0031460;GO:0005215;GO:0015077;GO:0016021;GO:0005886	-	COG1292-Choline-glycine betaine transporter[M]
E5491_RS08330	154.917	160.873	-0.0544328	0.207453	0.399455	-	E5491_RS08330	rhodanese-like domain-containing protein	GO:0016021;GO:0005886	-	COG0607-Rhodanese-related sulfurtransferase[P]
E5491_RS07100	45.99	21.24	1.11454	0.000663107	0.00566176	up	E5491_RS07100	prephenate dehydrogenase	GO:0006571;GO:0004665;GO:0016597;GO:0008977	K04517-ko01230 Biosynthesis of amino acids;ko00401 Novobiocin biosynthesis;ko00400 Phenylalanine, tyrosine and tryptophan biosynthesis	COG0287-Prephenate dehydrogenase[E]
E5491_RS08335	154.91	138.537	0.161162	0.602618	0.757205	-	gcvPB	aminomethyl-transferring glycine dehydrogenase subunit GcvPB	GO:0019464;GO:0004375	K00283-ko00260 Glycine, serine and threonine metabolism;ko01200 Carbon metabolism;ko00630 Glyoxylate and dicarboxylate metabolism	COG1003-Glycine cleavage system protein P (pyridoxal-binding), C-terminal domain[E]
E5491_RS07105	68.0267	43.0167	0.661205	0.0934073	0.234526	-	E5491_RS07105	M42 family metallopeptidase	GO:0004177;GO:0046872;GO:0008237;GO:0008152;GO:0016798	-	COG1363-Cellulase M and related proteins[G]
E5491_RS10605	51.8867	38.2133	0.441288	0.45895	0.642852	-	mutY	A/G-specific adenine glycosylase	GO:0051539;GO:0006284;GO:0046872;GO:0019104;GO:0003677	K03575-ko03410 Base excision repair	COG1194-A/G-specific DNA glycosylase[L]
E5491_RS10600	83.5767	78.7867	0.0851487	0.338108	0.534712	-	E5491_RS10600	DUF402 domain-containing protein	-	-	COG3557-Uncharacterized domain/protein associated with RNAses G and E[J]
E5491_RS12495	5223.2	7608.87	-0.542749	0.0340536	0.114466	-	rpsM	30S ribosomal protein S13	GO:0003735;GO:0019843;GO:0000049;GO:0005840;GO:0006412	K02952-ko03010 Ribosome	COG0099-Ribosomal protein S13[J]
E5491_RS04135	4.09	2.95667	0.468129	0.830068	0.902824	-	E5491_RS04135	hypothetical protein	-	-	-
E5491_RS00120	540.76	465.94	0.214844	0.778628	0.871315	-	E5491_RS00120	hypothetical protein	GO:0016021	-	COG4863-Uncharacterized protein conserved in bacteria[S]
E5491_RS11705	125.863	247.243	-0.974074	3.75538e-06	6.31627e-05	-	E5491_RS11705	rod shape-determining protein RodA	GO:0016021;GO:0008360;GO:0051301;GO:0007049;GO:0005886	-	COG0772-Bacterial cell division membrane protein[D]
E5491_RS05445	23.5133	17.65	0.413811	0.561766	0.723456	-	E5491_RS05445	nucleotidyltransferase	-	-	COG1323-Predicted nucleotidyltransferase[R]
E5491_RS11700	149.3	119.74	0.318309	0.885664	0.936056	-	E5491_RS11700	D-alanine--D-alanine ligase	GO:0005737;GO:0000287;GO:0030145;GO:0071555;GO:0008360;GO:0008716;GO:0009252;GO:0005524	K01921-ko00550 Peptidoglycan biosynthesis;ko00473 D-Alanine metabolism;ko01502 Vancomycin resistance	COG1181-D-alanine-D-alanine ligase and related ATP-grasp enzymes[M]
E5491_RS14450	8.14667	5.54667	0.554589	0.354205	0.550053	-	E5491_RS14450	NAD(P)-binding domain-containing protein	GO:0004497;GO:0071949;GO:0016491	-	COG2072-Predicted flavoprotein involved in K+ transport[P]
E5491_RS13780	42.1467	36.03	0.22622	0.916153	0.95266	-	E5491_RS13780	FMN-binding glutamate synthase family protein	GO:0005737;GO:0015930;GO:0016021;GO:0006537;GO:0005886;GO:0016491	-	COG0069-Glutamate synthase domain 2[E]
E5491_RS13480	1473.37	1602.28	-0.121007	0.049122	0.150713	-	E5491_RS13480	amino acid ABC transporter permease	GO:0005215;GO:0016021;GO:0015171;GO:0005886	K10009-ko02010 ABC transporters	COG0765-ABC-type amino acid transport system, permease component[E]
E5491_RS15140	16.8533	12.7733	0.399899	0.65571	0.796882	-	bstA	bacillithiol transferase BstA	-	-	-
E5491_RS05685	1.6	2.01333	-0.331514	0.282119	0.47727	-	E5491_RS05685	superantigen-like protein SSL12	GO:0005576;GO:0009405	-	-
E5491_RS15145	88.4933	99.7667	-0.172989	0.168101	0.352159	-	E5491_RS15145	anion permease	GO:0005215;GO:0016021;GO:0006814;GO:0005886;GO:0098656;GO:0055085	-	COG0471-Di- and tricarboxylate transporters[P]
E5491_RS14265	60.7567	36.3767	0.740029	0.140391	0.312078	-	clpL	ATP-dependent Clp protease ATP-binding subunit ClpL	GO:0005524	-	COG0542-ATPases with chaperone activity, ATP-binding subunit[O]
E5491_RS06180	4.29667	0.93	2.20792	0.0311419	0.107187	-	E5491_RS06180	hypothetical protein	-	-	-
E5491_RS00650	8.51667	7.87	0.113925	0.566676	0.727096	-	adhE	bifunctional acetaldehyde-CoA/alcohol dehydrogenase	GO:0006066;GO:0015976;GO:0046872;GO:0008774;GO:0004022	K04072-ko00626 Naphthalene degradation;ko00071 Fatty acid degradation;ko00620 Pyruvate metabolism;ko00010 Glycolysis / Gluconeogenesis;ko00625 Chloroalkane and chloroalkene degradation;ko01220 Degradation of aromatic compounds;ko00650 Butanoate metabolism;ko00350 Tyrosine metabolism	COG1454-Alcohol dehydrogenase, class IV[C]
E5491_RS06185	4.58	1.33667	1.77671	0.0273236	0.0980559	-	E5491_RS06185	hypothetical protein	-	-	-
E5491_RS00655	7.80667	0.483333	4.01362	2.91459e-10	1.05682e-08	up	capA	capsular polysaccharide type 5/8 biosynthesis protein CapA	GO:0016021;GO:0006859;GO:0005576;GO:0009405;GO:0005886;GO:0009103	-	COG3944-Capsular polysaccharide biosynthesis protein[M]
E5491_RS13785	41.3	26.2867	0.651811	0.296856	0.492467	-	E5491_RS13785	CPBP family intramembrane metalloprotease	-	-	-
E5491_RS02870	6540.8	7530.12	-0.203206	0.019838	0.0772327	-	rpsG	30S ribosomal protein S7	GO:0003735;GO:0019843;GO:0000049;GO:0006412;GO:0015935	K02992-ko03010 Ribosome	COG0049-Ribosomal protein S7[J]
E5491_RS06345	0.0001	0.0001	0	1	1	-	E5491_RS06345	DUF2951 domain-containing protein	-	-	-
E5491_RS13730	49.3833	17.51	1.49585	7.09078e-09	2.08394e-07	up	E5491_RS13730	APC family permease	GO:0015297;GO:0015293;GO:0016021;GO:0015179;GO:0005887;GO:0015171	-	COG1113-Gamma-aminobutyrate permease and related permeases[E]
E5491_RS02875	12583.1	13665.4	-0.119037	0.144207	0.317133	-	fusA	elongation factor G	GO:0005737;GO:0003746;GO:0003924;GO:0005525	-	COG0480-Translation elongation factors (GTPases)[J]
E5491_RS06340	0.146667	0.29	-0.983512	0.753502	0.854499	-	E5491_RS06340	XkdX family protein	-	-	-
E5491_RS08245	334.48	437.067	-0.385933	0.00814391	0.0407702	-	E5491_RS08245	alpha-ketoacid dehydrogenase subunit beta	GO:0003824;GO:0003863;GO:0008152	K00167-ko00280 Valine, leucine and isoleucine degradation;ko00640 Propanoate metabolism	COG0022-Pyruvate/2-oxoglutarate dehydrogenase complex, dehydrogenase (E1) component, eukaryotic type, beta subunit[C]
E5491_RS15175	3.39667	3.49333	-0.0404847	0.437744	0.624837	-	vraD	peptide resistance ABC transporter ATP-binding subunit VraD	GO:0006810;GO:0046677;GO:0016887;GO:0005524	K11631-ko02020 Two-component system;ko02010 ABC transporters	COG1136-ABC-type antimicrobial peptide transport system, ATPase component[V]
E5491_RS07215	9.17333	9.02667	0.0232527	0.718391	0.835875	-	pstA	phosphate ABC transporter permease PstA	GO:0015415;GO:0005315;GO:0035435;GO:0005887	K02038-ko02010 ABC transporters	COG0581-ABC-type phosphate transport system, permease component[P]
E5491_RS08240	388.687	358.7	0.11583	0.361308	0.55488	-	E5491_RS08240	2-oxo acid dehydrogenase subunit E2	GO:0043754;GO:0016746;GO:0006096;GO:0008152	K09699-ko00280 Valine, leucine and isoleucine degradation;ko00640 Propanoate metabolism	COG0508-Pyruvate/2-oxoglutarate dehydrogenase complex, dihydrolipoamide acyltransferase (E2) component, and related enzymes[C]
E5491_RS07210	5.06333	5.25333	-0.0531457	0.480341	0.661624	-	E5491_RS07210	phosphate ABC transporter ATP-binding protein	GO:0043190;GO:0015415;GO:0005315;GO:0005524	K02036-ko02010 ABC transporters	COG1117-ABC-type phosphate transport system, ATPase component[P]
E5491_RS02500	1690.84	1148.91	0.557481	0.497635	0.675653	-	E5491_RS02500	Veg family protein	GO:0005737;GO:0030435	-	COG4466-Uncharacterized protein conserved in bacteria[S]
E5491_RS11640	67.63	45.93	0.558227	0.194085	0.386995	-	E5491_RS11640	holo-ACP synthase	GO:0005737;GO:0006633;GO:0008897;GO:0000287	K00997-ko00770 Pantothenate and CoA biosynthesis	COG0736-Phosphopantetheinyl transferase (holo-ACP synthase)[I]
E5491_RS02505	309.813	234.27	0.403227	0.734088	0.844141	-	E5491_RS02505	4-(cytidine 5'-diphospho)-2-C-methyl-D-erythritol kinase	GO:0050515;GO:0019288;GO:0016114;GO:0005524	K00919-ko00900 Terpenoid backbone biosynthesis	COG1947-4-diphosphocytidyl-2C-methyl-D-erythritol 2-phosphate synthase[I]
E5491_RS11645	159.2	138.107	0.205057	0.77116	0.866998	-	E5491_RS11645	PH domain-containing protein	GO:0016021;GO:0005886	-	COG3402-Uncharacterized conserved protein[S]
E5491_RS03050	334.087	289.977	0.204286	0.715727	0.835064	-	E5491_RS03050	uracil-DNA glycosylase	GO:0005737;GO:0004844;GO:0006284	K03648-ko03410 Base excision repair;ko05340 Primary immunodeficiency	COG0692-Uracil DNA glycosylase[L]
E5491_RS04005	130.817	97.2533	0.427727	0.563562	0.724432	-	E5491_RS04005	prolipoprotein diacylglyceryl transferase	GO:0008961;GO:0009249;GO:0016021;GO:0042158;GO:0005886	-	COG0682-Prolipoprotein diacylglyceryltransferase[M]
E5491_RS08660	0.0933333	0.856667	-3.19827	0.0933543	0.234526	-	E5491_RS08660	hypothetical protein	GO:0016021	-	-
E5491_RS03055	483.37	278.057	0.797749	0.0147549	0.0638908	-	E5491_RS03055	DUF5327 family protein	-	-	-
E5491_RS09755	2.32	2.72667	-0.233014	0.287739	0.481924	-	splC	serine protease SplC	GO:0004252;GO:0005576	-	COG3591-V8-like Glu-specific endopeptidase[E]
E5491_RS04000	118.357	72.1933	0.713203	0.0185977	0.0742252	-	E5491_RS04000	HPr kinase/phosphorylase	GO:0016787;GO:0005975;GO:0000155;GO:0000287;GO:0005622;GO:0004674;GO:0004712;GO:0006109;GO:0005524	-	COG1493-Serine kinase of the HPr protein, regulates carbohydrate metabolism[T]
E5491_RS00015	107.55	117.04	-0.121994	0.0514024	0.15532	-	yaaA	S4 domain-containing protein YaaA	GO:0003723	-	COG2501-Uncharacterized conserved protein[S]
E5491_RS00010	517.02	502.01	0.042504	0.257838	0.457237	-	dnaN	DNA polymerase III subunit beta	GO:0005737;GO:0008408;GO:0003887;GO:0009360;GO:0003677;GO:0006260	K02338-ko00230 Purine metabolism;ko03030 DNA replication;ko00240 Pyrimidine metabolism;ko03430 Mismatch repair;ko03440 Homologous recombination	COG0592-DNA polymerase sliding clamp subunit (PCNA homolog)[L]
E5491_RS08705	111.113	32.1733	1.78809	8.79397e-05	0.00105831	up	E5491_RS08705	acetyl-CoA carboxylase biotin carboxyl carrier protein subunit	GO:0006633;GO:0009317;GO:0003989	K02160-ko00620 Pyruvate metabolism;ko00253 Tetracycline biosynthesis;ko00640 Propanoate metabolism;ko01200 Carbon metabolism;ko00720 Carbon fixation pathways in prokaryotes;ko01212 Fatty acid metabolism;ko00061 Fatty acid biosynthesis	COG0511-Biotin carboxyl carrier protein[I]
E5491_RS03695	365.943	192.213	0.928912	0.0149226	0.0644951	-	E5491_RS03695	response regulator transcription factor	GO:0005737;GO:0000160;GO:0005622;GO:0006355;GO:0009405;GO:0006351;GO:0003677	K10682-ko02020 Two-component system	COG0745-Response regulators consisting of a CheY-like receiver domain and a winged-helix DNA-binding domain[TK]
E5491_RS03690	286.247	179.177	0.675876	0.195735	0.387359	-	saeS	two-component system sensor histidine kinase SaeS	GO:0000155;GO:0016021;GO:0005622;GO:0009405;GO:0005886;GO:0005524	K10681-ko02020 Two-component system	COG5002-Signal transduction histidine kinase[T]
E5491_RS03270	41.85	44.1333	-0.0766411	0.268205	0.464878	-	E5491_RS03270	Na+/H+ antiporter Mnh2 subunit A	GO:0006811;GO:0016021;GO:0015297;GO:0005886	-	COG1009-NADH:ubiquinone oxidoreductase subunit 5 (chain L)/Multisubunit Na+/H+ antiporter, MnhA subunit[CP]
[truncated: 933 more rows]

## Sheet: yeaZ_05_vs_yeaZ05.DE
Gene id	MeanTPM (yeaZ_05)	MeanTPM (yeaZ05)	log2FoldChange	pValue	qValue	result	Name	Des.	GO	KEGG	COG
E5491_RS11195	0.84	2.33	-1.47187	0.2205	1	-	E5491_RS11195	DUF1514 family protein	-	-	-
E5491_RS08625	341.24	384.267	-0.171321	0.4668	0.792095	-	E5491_RS08625	bis(5'-nucleosyl)-tetraphosphatase (symmetrical) YqeK	GO:0016787	-	COG1713-Predicted HD superfamily hydrolase involved in NAD metabolism[H]
E5491_RS11190	12.3333	8.81333	0.484803	0.419303	0.755788	-	E5491_RS11190	hypothetical protein	-	-	-
E5491_RS11355	3.30333	8.51	-1.36524	0.00203655	0.0288089	down	lukG	bi-component leukocidin LukGH subunit G	GO:0051715;GO:0005576;GO:0009405	K11038-ko05150 Staphylococcus aureus infection	-
E5491_RS05015	125.267	111.507	0.167873	0.766283	0.929459	-	menH	2-succinyl-6-hydroxy-2, 4-cyclohexadiene-1-carboxylate synthase	GO:0004177;GO:0009234;GO:0070205;GO:0016787	K08680-ko00130 Ubiquinone and other terpenoid-quinone biosynthesis	-
E5491_RS11350	33.25	6.30333	2.39917	8.14753e-10	5.76273e-08	up	sph	sphingomyelin phosphodiesterase	-	-	-
E5491_RS05010	162.437	135.693	0.259527	0.509253	0.816077	-	menD	2-succinyl-5-enolpyruvyl-6-hydroxy-3- cyclohexene-1-carboxylic-acid synthase	GO:0009234;GO:0000287;GO:0030145;GO:0070204;GO:0030976	K02551-ko00130 Ubiquinone and other terpenoid-quinone biosynthesis	COG1165-2-succinyl-6-hydroxy-2,4-cyclohexadiene-1-carboxylate synthase[H]
E5491_RS01005	6.55667	17.77	-1.43841	0.0202723	0.150291	-	E5491_RS01005	Gfo/Idh/MocA family oxidoreductase	GO:0055114;GO:0016491	-	COG0673-Predicted dehydrogenases and related proteins[R]
E5491_RS01000	7.78667	20.7167	-1.41171	0.00230182	0.0320419	down	E5491_RS01000	Gfo/Idh/MocA family oxidoreductase	GO:0055114;GO:0016491	-	COG0673-Predicted dehydrogenases and related proteins[R]
E5491_RS13775	2.81333	8.30333	-1.56141	0.00429018	0.0498996	down	E5491_RS13775	DUF1307 domain-containing protein	GO:0005886	-	COG4808-Uncharacterized protein conserved in bacteria[S]
E5491_RS04510	363.973	370.553	-0.0258484	0.763645	0.929459	-	E5491_RS04510	Na+/H+ antiporter Mnh1 subunit F	GO:0015075;GO:0015297;GO:0006814;GO:0016021;GO:0005886	-	COG2212-Multisubunit Na+/H+ antiporter, MnhF subunit[P]
E5491_RS10220	459.737	385.5	0.254077	0.650079	0.88377	-	E5491_RS10220	tRNA-Gly	-	-	-
E5491_RS04515	226.28	255.067	-0.172765	0.636669	0.876236	-	E5491_RS04515	Na+/H+ antiporter Mnh1 subunit E	GO:0008324;GO:0006814;GO:0016021;GO:0015297;GO:0005886	-	COG1863-Multisubunit Na+/H+ antiporter, MnhE subunit[P]
E5491_RS10225	450.317	396.49	0.183655	0.760868	0.929321	-	E5491_RS10225	tRNA-His	-	-	-
E5491_RS14025	41.1967	147.94	-1.84441	0.000180226	0.00410133	down	E5491_RS14025	gluconate permease	GO:0046177;GO:0005887;GO:0015128	-	COG2610-H+/gluconate symporter and related permeases[GE]
E5491_RS08630	112.847	163.577	-0.535603	0.173207	0.5089	-	nadD	nicotinate (nicotinamide) nucleotide adenylyltransferase	GO:0009435;GO:0004515;GO:0005524	K00969-ko00760 Nicotinate and nicotinamide metabolism	COG1057-Nicotinic acid mononucleotide adenylyltransferase[H]
E5491_RS06845	0.256667	0.13	0.981384	0.576135	1	-	E5491_RS06845	ABC transporter ATP-binding protein	GO:0006810;GO:0016887;GO:0005524	-	COG1131-ABC-type multidrug transport system, ATPase component[V]
E5491_RS13030	34.16	20.4833	0.737857	0.0687855	0.315257	-	E5491_RS13030	amidohydrolase	GO:0016787;GO:0008152	-	COG1473-Metal-dependent amidase/aminoacylase/carboxypeptidase[R]
E5491_RS06840	26.8367	25.0967	0.0967097	0.958597	0.99315	-	cls	cardiolipin synthase	GO:0016021;GO:0032049;GO:0008808;GO:0005886	K06131-ko00564 Glycerophospholipid metabolism	COG1502-Phosphatidylserine/phosphatidylglycerophosphate/cardiolipin synthases and related enzymes[I]
E5491_RS13035	12.9933	14.9	-0.197541	0.37557	0.72892	-	E5491_RS13035	imidazolonepropionase	GO:0005737;GO:0050480;GO:0019556;GO:0008270;GO:0005506;GO:0019557	K01468-ko00340 Histidine metabolism	COG1228-Imidazolonepropionase and related amidohydrolases[Q]
E5491_RS06590	679.127	789.183	-0.21668	0.350922	0.707523	-	pnp	polyribonucleotide nucleotidyltransferase	GO:0005737;GO:0000287;GO:0004654;GO:0000175;GO:0003723;GO:0006402;GO:0006396	K00962-ko00230 Purine metabolism;ko00240 Pyrimidine metabolism;ko03018 RNA degradation	COG1185-Polyribonucleotide nucleotidyltransferase (polynucleotide phosphorylase)[J]
E5491_RS12525	9203.95	11759.1	-0.353449	0.347396	0.705303	-	rpmD	50S ribosomal protein L30	GO:0003735;GO:0015934;GO:0006412	K02907-ko03010 Ribosome	COG1841-Ribosomal protein L30/L7E[J]
E5491_RS14205	28.6867	19.1867	0.580276	0.158651	0.486169	-	E5491_RS14205	thioredoxin family protein	GO:0006662;GO:0015035;GO:0045454;GO:0005623	-	-
E5491_RS14200	164.423	128.07	0.360482	0.406388	0.75141	-	E5491_RS14200	alpha/beta hydrolase	GO:0016787;GO:0005576;GO:0052689;GO:0008152	-	COG0657-Esterase/lipase[I]
E5491_RS03525	87.9667	90.7433	-0.0448347	0.800225	0.943857	-	E5491_RS03525	LysR family transcriptional regulator	GO:0003700;GO:0006351;GO:0003677	-	COG0583-Transcriptional regulator[K]
E5491_RS13880	23.15	29.76	-0.362362	0.526724	0.822987	-	E5491_RS13880	single-stranded DNA-binding protein	-	-	-
E5491_RS05160	12.9233	13.5467	-0.0679597	0.79753	0.942699	-	purN	phosphoribosylglycinamide formyltransferase	GO:0006189;GO:0004644	K11175-ko00230 Purine metabolism;ko00670 One carbon pool by folate	COG0299-Folate-dependent phosphoribosylglycinamide formyltransferase PurN[F]
E5491_RS05165	59.38	42.8433	0.470906	0.17747	0.513966	-	purH	bifunctional phosphoribosylaminoimidazolecarboxamide formyltransferase/IMP cyclohydrolase	GO:0003937;GO:0004643;GO:0006189	K00602-ko00230 Purine metabolism;ko00670 One carbon pool by folate	COG0138-AICAR transformylase/IMP cyclohydrolase PurH (only IMP cyclohydrolase domain in Aful)[F]
E5491_RS04425	6.44667	6.16333	0.0648426	0.988499	0.995893	-	E5491_RS04425	hypothetical protein	-	-	-
[truncated: 2,903 more rows]

## Sheet: yeaZ_10_vs_yeaZ10_DE
Gene id	MeanTPM (yeaZ_10)	MeanTPM (yeaZ10)	log2FoldChange	pValue	qValue	result	Name	Des.	GO	KEGG	COG
[truncated: 2,932 more rows]

## Sheet: C_02_vs_C02.DE
Gene id	MeanTPM (C_02)	MeanTPM (C02)	logFC	pValue	qValue	result	Name	Des.	GO	KEGG	COG
[truncated: 2,932 more rows]

[truncated: 2 more sheets: C_05_vs_C05_DE, C_10_vs_C10_DE]
